# Supplementary material for: Crystal structure of the tetra­ethyl­ammonium salt of the non-steroidal anti-inflammatory drug nimesulide (polymorph II)
Source: Acta Crystallogr E Crystallogr Commun. 2024 Feb 20;80(Pt 3):314–7. doi: 10.1107/S2056989024001300 (PMC10915663; doi:10.1107/S2056989024001300)
Supplement: Supplementary file 1 [file e-80-00314-sup1.cif]

##############################################################################
#                                                                            #
# This CIF contains the data in a paper accepted for publication in          #
# Acta Crystallographica Section E. It conforms to the requirements of       #
# Notes for Authors for Acta Crystallographica Section E, and has been       #
# peer reviewed under the auspices of the IUCr Commission on Journals.       #
#                                                                            #
# Full details of the Crystallographic Information File format               #
# are given in the paper "The Crystallographic Information File (CIF):       #
# a New Standard Archive File for Crystallography" by S. R. Hall, F. H.      #
# Allen and I. D. Brown [Acta Cryst. (1991), A47, 655-685].                  #
#                                                                            #
# The current version of the core CIF dictionary is obtainable from          #
# ftp://ftp.iucr.org/pub/cif_core.dic.                                       #
#                                                                            #
# Software is freely available for graphical display of the structure(s)     #
# in this CIF. For information consult the CIF software page                 #
# http://www.iucr.org/resources/cif/software.                                #
#                                                                            #
# This file may be used for bona fide research purposes within the           #
# scientific community so long as proper attribution is given to the journal # 
# article from which it was obtained.                                        #
#                                                                            #
##############################################################################
data_I
_audit_creation_method     'SHELXL-2017/1'
_journal_date_recd_electronic     2024-01-16
_journal_date_accepted     2024-02-08
_journal_name_full     'Acta Crystallographica, Section E'
_journal_year     2024
_journal_volume     80
_journal_issue      3
_journal_page_first     0
_journal_page_last     0
_journal_paper_category     GO
_journal_paper_doi     10.1107/S2056989024001300
_journal_coeditor_code     DX2059
_publ_contact_author_name     'Artur Sikorski'
_publ_contact_author_address
;
Faculty of Chemistry
University of Gda\'nsk
W. Stwosza 63
80-308 Gda\'nsk
Poland
;
_publ_contact_author_email     artur.sikorski@ug.edu.pl
_publ_contact_author_fax     '+48 58 523 5010'
_publ_contact_author_phone     '+48 58 523 5112'
_publ_section_title
;
Crystal structure of the tetraethylammonium salt of the non-steroidal
anti-inflammatory drug nimesulide (polymorph II)
;
_publ_section_title_footnote     .
loop_
    _publ_author_name
    _publ_author_footnote
    _publ_author_address
    'Rybczy\'nska, Ma\/lgorzata' .
;
Faculty of Chemistry
University of Gda\'nsk
W. Stwosza 63
80-308 Gda\'nsk
Poland
;
    'Sikorski, Artur' .
;
Faculty of Chemistry
University of Gda\'nsk
W. Stwosza 63
80-308 Gda\'nsk
Poland
;
_publ_section_synopsis
;
The crystal structure of the tetraethylammonium salt of the non-steroidal
anti-inflammatory drug nimesulide (polymorph II),
C~8~H~20~N^+^\\cdotC~13~H~11~N~2~O~5~S^-^, was determined using single-crystal
X-ray diffraction. There are differences in the geometry of both the
nimesulide anion and the tetraethylammonium cation in polymorphs I and II of
the title compound.
;
_chemical_name_systematic
;
Tetraethylammonium <i>N</i>-methanesulfonyl-4-nitro-2-phenoxyanilinide
;
_chemical_name_common     ?
_chemical_formula_moiety     'C8 H20 N +, C13 H11 N2 O5 S -'
_chemical_formula_sum     'C21 H31 N3 O5 S'
_chemical_formula_iupac     'C8 H20 N +, C13 H11 N2 O5 S -'
_chemical_formula_weight     437.55
_chemical_melting_point     388
_space_group_crystal_system     monoclinic
_space_group_name_H-M_alt     'P 21/c'
_space_group_name_Hall     '-P 2ybc'
loop_
    _space_group_symop_operation_xyz
    'x, y, z'
    '-x, y+1/2, -z+1/2'
    '-x, -y, -z'
    'x, -y-1/2, z-1/2'
_cell_length_a     11.0276(10)
_cell_length_b     10.7661(8)
_cell_length_c     19.635(2)
_cell_angle_alpha     90
_cell_angle_beta     91.792(9)
_cell_angle_gamma     90
_cell_volume     2330.0(4)
_cell_formula_units_Z     4
_cell_measurement_reflns_used     15531
_cell_measurement_theta_min     3.327
_cell_measurement_theta_max     25.002
_cell_measurement_temperature     291(2)
_exptl_crystal_description     plate
_exptl_crystal_colour     yellow
_exptl_crystal_size_max     0.420
_exptl_crystal_size_mid     0.200
_exptl_crystal_size_min     0.090
_exptl_crystal_density_diffrn     1.247
_exptl_crystal_density_meas     ?
_exptl_crystal_density_method     ?
_exptl_crystal_F_000     936
_exptl_absorpt_coefficient_mu     0.174
_exptl_absorpt_correction_type     multi-scan
_exptl_absorpt_process_details
;
(CrysAlis RED; Oxford Diffraction, 2008).
;
_exptl_absorpt_correction_T_min     0.966
_exptl_absorpt_correction_T_max     0.998
_diffrn_ambient_temperature     291(2)
_diffrn_radiation_type     MoK\a
_diffrn_radiation_wavelength     0.71073
_diffrn_radiation_source     'fine-focus sealed tube'
_diffrn_radiation_monochromator     graphite
_diffrn_measurement_device_type     'Oxford Diffraction Ruby CCD'
_diffrn_measurement_method     \w
_diffrn_detector_area_resol_mean     10.4002
_diffrn_reflns_number     15531
_diffrn_reflns_av_R_equivalents     0.0727
_diffrn_reflns_av_unetI/netI     0.0796
_diffrn_reflns_theta_min     3.327
_diffrn_reflns_theta_max     25.002
_diffrn_reflns_theta_full     25.002
_diffrn_measured_fraction_theta_max     0.997
_diffrn_measured_fraction_theta_full     0.997
_diffrn_reflns_limit_h_min     -13
_diffrn_reflns_limit_h_max     12
_diffrn_reflns_limit_k_min     -12
_diffrn_reflns_limit_k_max     11
_diffrn_reflns_limit_l_min     -23
_diffrn_reflns_limit_l_max     23
_refine_special_details     ?
_reflns_number_total     4094
_reflns_number_gt     2549
_reflns_threshold_expression     'I > 2\s(I)'
_refine_ls_structure_factor_coef     Fsqd
_refine_ls_matrix_type     full
_refine_ls_R_factor_all     0.1210
_refine_ls_R_factor_gt     0.0657
_refine_ls_wR_factor_gt     0.1074
_refine_ls_wR_factor_ref     0.1277
_refine_ls_goodness_of_fit_ref     1.097
_refine_ls_restrained_S_all     1.097
_refine_ls_number_reflns     4094
_refine_ls_number_parameters     276
_refine_ls_number_restraints     0
_refine_ls_hydrogen_treatment     constr
_refine_ls_weighting_scheme     calc
_refine_ls_weighting_details
              'w=1/[\s^2^(Fo^2^)+(0.0316P)^2^+0.0136P] where P=(Fo^2^+2Fc^2^)/3'
_atom_sites_solution_hydrogens     geom
_atom_sites_solution_primary     difmap
_atom_sites_solution_secondary     ?
_refine_ls_shift/su_max     0.001
_refine_ls_shift/su_mean     0.000
_refine_diff_density_max     0.161
_refine_diff_density_min     -0.229
_refine_ls_extinction_method     none
_refine_ls_extinction_coef     .
loop_
    _atom_type_symbol
    _atom_type_description
    _atom_type_scat_dispersion_real
    _atom_type_scat_dispersion_imag
    _atom_type_scat_source
    'C' 'C' 0.0033 0.0016
                         'International Tables Vol C Tables 4.2.6.8 and 6.1.1.4'
    'H' 'H' 0.0000 0.0000
                         'International Tables Vol C Tables 4.2.6.8 and 6.1.1.4'
    'N' 'N' 0.0061 0.0033
                         'International Tables Vol C Tables 4.2.6.8 and 6.1.1.4'
    'O' 'O' 0.0106 0.0060
                         'International Tables Vol C Tables 4.2.6.8 and 6.1.1.4'
    'S' 'S' 0.1246 0.1234
                         'International Tables Vol C Tables 4.2.6.8 and 6.1.1.4'
_computing_data_collection
;
CrysAlis CCD Version 1.171.32.15 (Oxford Diffraction, 2008)
;
_computing_cell_refinement
;
CrysAlis RED Version 1.171.32.15 (Oxford Diffraction, 2008)
;
_computing_data_reduction
;
CrysAlis RED Version 1.171.32.15 (Oxford Diffraction, 2008)
;
_computing_structure_solution
;
SHELXT (Sheldrick, 2015a)
;
_computing_structure_refinement
;
<i>SHELXL2017/1</i> (Sheldrick, 2015b)
;
_computing_molecular_graphics
;
ORTEP-3 for Windows (Farrugia, 2012)
;
_computing_publication_material
;
publCIF (Westrip, 2010)
;
loop_
    _atom_site_type_symbol
    _atom_site_label
    _atom_site_fract_x
    _atom_site_fract_y
    _atom_site_fract_z
    _atom_site_U_iso_or_equiv
    _atom_site_adp_type
    _atom_site_calc_flag
    _atom_site_occupancy
    _atom_site_disorder_assembly
    _atom_site_disorder_group
    N N22 0.8646(2) 0.6786(2) 0.66998(12) 0.0466(7) Uani d 1 . .
    C C23 0.7364(3) 0.6589(3) 0.6432(2) 0.0679(10) Uani d 1 . .
    H H23A 0.738581 0.638164 0.595204 0.082 Uiso calc 1 . .
    H H23B 0.692237 0.736376 0.647115 0.082 Uiso calc 1 . .
    C C24 0.6669(4) 0.5566(3) 0.6801(3) 0.1112(17) Uani d 1 . .
    H H24A 0.590665 0.541912 0.656474 0.167 Uiso calc 1 . .
    H H24B 0.652626 0.582332 0.725925 0.167 Uiso calc 1 . .
    H H24C 0.713924 0.481527 0.680791 0.167 Uiso calc 1 . .
    C C25 0.8677(4) 0.7082(3) 0.74529(16) 0.0678(10) Uani d 1 . .
    H H25A 0.951411 0.722287 0.759958 0.081 Uiso calc 1 . .
    H H25B 0.839097 0.636099 0.769643 0.081 Uiso calc 1 . .
    C C26 0.7934(4) 0.8196(3) 0.76588(18) 0.0801(12) Uani d 1 . .
    H H26A 0.804123 0.833377 0.814002 0.120 Uiso calc 1 . .
    H H26B 0.709188 0.804419 0.755044 0.120 Uiso calc 1 . .
    H H26C 0.819681 0.891737 0.741652 0.120 Uiso calc 1 . .
    C C27 0.9144(3) 0.7874(3) 0.63015(17) 0.0609(10) Uani d 1 . .
    H H27A 0.905286 0.768693 0.581930 0.073 Uiso calc 1 . .
    H H27B 0.865104 0.859849 0.638968 0.073 Uiso calc 1 . .
    C C28 1.0453(4) 0.8203(3) 0.6455(2) 0.0968(15) Uani d 1 . .
    H H28A 1.064308 0.897193 0.623559 0.145 Uiso calc 1 . .
    H H28B 1.096702 0.755682 0.628966 0.145 Uiso calc 1 . .
    H H28C 1.058343 0.828854 0.693876 0.145 Uiso calc 1 . .
    C C29 0.9416(3) 0.5635(3) 0.66162(18) 0.0599(9) Uani d 1 . .
    H H29A 1.021525 0.579523 0.681782 0.072 Uiso calc 1 . .
    H H29B 0.905901 0.496372 0.687120 0.072 Uiso calc 1 . .
    C C30 0.9563(4) 0.5207(3) 0.58923(19) 0.0810(12) Uani d 1 . .
    H H30A 1.002975 0.445354 0.589154 0.122 Uiso calc 1 . .
    H H30B 0.997549 0.583607 0.564185 0.122 Uiso calc 1 . .
    H H30C 0.877894 0.505702 0.568264 0.122 Uiso calc 1 . .
    C C1 0.5837(3) 0.1058(3) 0.62935(14) 0.0395(7) Uani d 1 . .
    C C2 0.4877(3) 0.0172(3) 0.62920(15) 0.0435(8) Uani d 1 . .
    C C3 0.3730(3) 0.0461(3) 0.60651(15) 0.0487(8) Uani d 1 . .
    H H3A 0.312492 -0.014135 0.605923 0.058 Uiso calc 1 . .
    C C4 0.3469(3) 0.1659(3) 0.58428(15) 0.0443(8) Uani d 1 . .
    C C5 0.4352(3) 0.2565(3) 0.58697(16) 0.0508(9) Uani d 1 . .
    H H5A 0.416335 0.337348 0.573719 0.061 Uiso calc 1 . .
    C C6 0.5507(3) 0.2275(3) 0.60917(15) 0.0482(8) Uani d 1 . .
    H H6A 0.609174 0.289699 0.611006 0.058 Uiso calc 1 . .
    N N7 0.6961(2) 0.0639(2) 0.64924(12) 0.0463(7) Uani d 1 . .
    S S8 0.81473(7) 0.14575(7) 0.64359(4) 0.0480(2) Uani d 1 . .
    O O9 0.9111(2) 0.07799(19) 0.67799(12) 0.0651(7) Uani d 1 . .
    O O10 0.8031(2) 0.27336(18) 0.66560(12) 0.0650(7) Uani d 1 . .
    C C11 0.8486(3) 0.1503(3) 0.55687(17) 0.0700(10) Uani d 1 . .
    H H11A 0.923935 0.193215 0.551381 0.105 Uiso calc 1 . .
    H H11B 0.784964 0.192962 0.531955 0.105 Uiso calc 1 . .
    H H11C 0.855381 0.067033 0.539846 0.105 Uiso calc 1 . .
    O O12 0.5189(2) -0.09796(19) 0.65561(12) 0.0652(7) Uani d 1 . .
    C C13 0.4449(3) -0.2003(3) 0.63959(18) 0.0470(8) Uani d 1 . .
    C C14 0.4353(3) -0.2436(3) 0.57443(18) 0.0627(10) Uani d 1 . .
    H H14A 0.471834 -0.201598 0.539124 0.075 Uiso calc 1 . .
    C C15 0.3699(3) -0.3516(3) 0.56192(18) 0.0666(10) Uani d 1 . .
    H H15A 0.362559 -0.382462 0.517737 0.080 Uiso calc 1 . .
    C C16 0.3162(3) -0.4132(3) 0.6137(2) 0.0615(10) Uani d 1 . .
    H H16A 0.272162 -0.485449 0.604827 0.074 Uiso calc 1 . .
    C C17 0.3275(3) -0.3681(3) 0.6785(2) 0.0681(11) Uani d 1 . .
    H H17A 0.291625 -0.410340 0.713952 0.082 Uiso calc 1 . .
    C C18 0.3917(3) -0.2604(3) 0.69191(17) 0.0583(9) Uani d 1 . .
    H H18A 0.398465 -0.229272 0.736042 0.070 Uiso calc 1 . .
    N N19 0.2270(3) 0.1945(3) 0.55838(14) 0.0586(8) Uani d 1 . .
    O O20 0.1507(2) 0.1114(3) 0.55356(16) 0.0935(9) Uani d 1 . .
    O O21 0.2031(2) 0.3022(2) 0.54080(13) 0.0770(8) Uani d 1 . .
loop_
    _atom_site_aniso_label
    _atom_site_aniso_U_11
    _atom_site_aniso_U_22
    _atom_site_aniso_U_33
    _atom_site_aniso_U_12
    _atom_site_aniso_U_13
    _atom_site_aniso_U_23
    N22 0.0522(17) 0.0362(15) 0.0510(16) 0.0145(12) -0.0039(14) 0.0031(12)
    C23 0.050(2) 0.054(2) 0.098(3) 0.0153(18) -0.014(2) -0.007(2)
    C24 0.073(3) 0.056(3) 0.205(5) -0.003(2) 0.014(3) 0.001(3)
    C25 0.087(3) 0.059(2) 0.056(2) 0.018(2) -0.007(2) 0.0037(18)
    C26 0.119(4) 0.061(2) 0.061(2) 0.024(2) 0.015(2) -0.0029(19)
    C27 0.074(3) 0.045(2) 0.064(2) 0.0070(18) 0.007(2) -0.0001(17)
    C28 0.072(3) 0.068(3) 0.151(4) -0.002(2) 0.021(3) -0.006(3)
    C29 0.058(2) 0.0418(19) 0.080(2) 0.0192(17) 0.000(2) -0.0001(17)
    C30 0.097(3) 0.055(2) 0.091(3) 0.024(2) 0.009(3) -0.011(2)
    C1 0.040(2) 0.0374(17) 0.0410(17) 0.0008(15) -0.0005(15) -0.0015(14)
    C2 0.044(2) 0.0340(18) 0.0525(19) 0.0003(15) -0.0052(16) 0.0032(15)
    C3 0.042(2) 0.0476(19) 0.056(2) -0.0055(16) -0.0017(17) 0.0028(16)
    C4 0.040(2) 0.045(2) 0.0471(18) 0.0125(16) -0.0036(15) -0.0040(15)
    C5 0.057(2) 0.0385(19) 0.057(2) 0.0086(17) -0.0053(18) -0.0015(15)
    C6 0.050(2) 0.0336(18) 0.061(2) -0.0008(15) -0.0035(18) 0.0000(15)
    N7 0.0420(16) 0.0359(14) 0.0604(16) -0.0043(12) -0.0097(13) 0.0023(12)
    S8 0.0430(5) 0.0379(5) 0.0625(5) -0.0019(4) -0.0088(4) -0.0006(4)
    O9 0.0511(15) 0.0513(14) 0.0908(17) -0.0002(11) -0.0303(13) 0.0074(12)
    O10 0.0650(16) 0.0354(13) 0.0943(18) -0.0065(11) -0.0034(14) -0.0120(12)
    C11 0.057(2) 0.083(3) 0.070(2) 0.004(2) 0.003(2) 0.005(2)
    O12 0.0570(15) 0.0397(13) 0.0973(18) -0.0101(11) -0.0246(13) 0.0216(12)
    C13 0.041(2) 0.0308(17) 0.069(2) 0.0017(15) -0.0028(18) 0.0121(17)
    C14 0.069(3) 0.060(2) 0.059(2) -0.005(2) 0.005(2) 0.0146(19)
    C15 0.077(3) 0.058(2) 0.064(2) -0.002(2) -0.005(2) -0.008(2)
    C16 0.053(2) 0.0384(19) 0.093(3) -0.0068(16) 0.000(2) 0.004(2)
    C17 0.074(3) 0.052(2) 0.079(3) -0.014(2) 0.020(2) 0.006(2)
    C18 0.069(2) 0.048(2) 0.058(2) -0.0018(18) 0.009(2) 0.0001(17)
    N19 0.053(2) 0.059(2) 0.0638(18) 0.0120(17) -0.0041(16) -0.0079(16)
    O20 0.0448(17) 0.0792(19) 0.155(3) -0.0002(15) -0.0180(17) 0.0119(18)
    O21 0.0763(19) 0.0619(17) 0.0912(18) 0.0275(14) -0.0240(15) -0.0052(14)
_geom_special_details
;
 All esds (except the esd in the dihedral angle between two l.s. planes)
 are estimated using the full covariance matrix.  The cell esds are taken
 into account individually in the estimation of esds in distances, angles
 and torsion angles; correlations between esds in cell parameters are only
 used when they are defined by crystal symmetry.  An approximate (isotropic)
 treatment of cell esds is used for estimating esds involving l.s. planes.
;
loop_
    _geom_bond_atom_site_label_1
    _geom_bond_atom_site_label_2
    _geom_bond_site_symmetry_2
    _geom_bond_distance
    _geom_bond_publ_flag
    N22 C23 . 1.508(4) ?
    N22 C25 . 1.512(4) ?
    N22 C29 . 1.514(3) ?
    N22 C27 . 1.520(4) ?
    C23 C24 . 1.536(5) ?
    C23 H23A . 0.9700 ?
    C23 H23B . 0.9700 ?
    C24 H24A . 0.9600 ?
    C24 H24B . 0.9600 ?
    C24 H24C . 0.9600 ?
    C25 C26 . 1.515(4) ?
    C25 H25A . 0.9700 ?
    C25 H25B . 0.9700 ?
    C26 H26A . 0.9600 ?
    C26 H26B . 0.9600 ?
    C26 H26C . 0.9600 ?
    C27 C28 . 1.508(5) ?
    C27 H27A . 0.9700 ?
    C27 H27B . 0.9700 ?
    C28 H28A . 0.9600 ?
    C28 H28B . 0.9600 ?
    C28 H28C . 0.9600 ?
    C29 C30 . 1.508(4) ?
    C29 H29A . 0.9700 ?
    C29 H29B . 0.9700 ?
    C30 H30A . 0.9600 ?
    C30 H30B . 0.9600 ?
    C30 H30C . 0.9600 ?
    C1 N7 . 1.365(4) ?
    C1 C6 . 1.412(4) ?
    C1 C2 . 1.425(4) ?
    C2 C3 . 1.364(4) ?
    C2 O12 . 1.383(3) ?
    C3 C4 . 1.389(4) ?
    C3 H3A . 0.9300 ?
    C4 C5 . 1.378(4) ?
    C4 N19 . 1.436(4) ?
    C5 C6 . 1.370(4) ?
    C5 H5A . 0.9300 ?
    C6 H6A . 0.9300 ?
    N7 S8 . 1.584(2) ?
    S8 O9 . 1.439(2) ?
    S8 O10 . 1.447(2) ?
    S8 C11 . 1.755(3) ?
    C11 H11A . 0.9600 ?
    C11 H11B . 0.9600 ?
    C11 H11C . 0.9600 ?
    O12 C13 . 1.401(3) ?
    C13 C14 . 1.363(4) ?
    C13 C18 . 1.363(4) ?
    C14 C15 . 1.387(5) ?
    C14 H14A . 0.9300 ?
    C15 C16 . 1.364(5) ?
    C15 H15A . 0.9300 ?
    C16 C17 . 1.365(5) ?
    C16 H16A . 0.9300 ?
    C17 C18 . 1.379(4) ?
    C17 H17A . 0.9300 ?
    C18 H18A . 0.9300 ?
    N19 O20 . 1.230(3) ?
    N19 O21 . 1.235(3) ?
loop_
    _geom_angle_atom_site_label_1
    _geom_angle_atom_site_label_2
    _geom_angle_atom_site_label_3
    _geom_angle_site_symmetry_1
    _geom_angle_site_symmetry_3
    _geom_angle
    _geom_angle_publ_flag
    C23 N22 C25 . . 111.3(3) ?
    C23 N22 C29 . . 111.7(2) ?
    C25 N22 C29 . . 106.5(2) ?
    C23 N22 C27 . . 106.2(2) ?
    C25 N22 C27 . . 110.1(2) ?
    C29 N22 C27 . . 111.2(2) ?
    N22 C23 C24 . . 114.4(3) ?
    N22 C23 H23A . . 108.7 ?
    C24 C23 H23A . . 108.7 ?
    N22 C23 H23B . . 108.7 ?
    C24 C23 H23B . . 108.7 ?
    H23A C23 H23B . . 107.6 ?
    C23 C24 H24A . . 109.5 ?
    C23 C24 H24B . . 109.5 ?
    H24A C24 H24B . . 109.5 ?
    C23 C24 H24C . . 109.5 ?
    H24A C24 H24C . . 109.5 ?
    H24B C24 H24C . . 109.5 ?
    N22 C25 C26 . . 115.6(3) ?
    N22 C25 H25A . . 108.4 ?
    C26 C25 H25A . . 108.4 ?
    N22 C25 H25B . . 108.4 ?
    C26 C25 H25B . . 108.4 ?
    H25A C25 H25B . . 107.4 ?
    C25 C26 H26A . . 109.5 ?
    C25 C26 H26B . . 109.5 ?
    H26A C26 H26B . . 109.5 ?
    C25 C26 H26C . . 109.5 ?
    H26A C26 H26C . . 109.5 ?
    H26B C26 H26C . . 109.5 ?
    C28 C27 N22 . . 115.9(3) ?
    C28 C27 H27A . . 108.3 ?
    N22 C27 H27A . . 108.3 ?
    C28 C27 H27B . . 108.3 ?
    N22 C27 H27B . . 108.3 ?
    H27A C27 H27B . . 107.4 ?
    C27 C28 H28A . . 109.5 ?
    C27 C28 H28B . . 109.5 ?
    H28A C28 H28B . . 109.5 ?
    C27 C28 H28C . . 109.5 ?
    H28A C28 H28C . . 109.5 ?
    H28B C28 H28C . . 109.5 ?
    C30 C29 N22 . . 115.5(3) ?
    C30 C29 H29A . . 108.4 ?
    N22 C29 H29A . . 108.4 ?
    C30 C29 H29B . . 108.4 ?
    N22 C29 H29B . . 108.4 ?
    H29A C29 H29B . . 107.5 ?
    C29 C30 H30A . . 109.5 ?
    C29 C30 H30B . . 109.5 ?
    H30A C30 H30B . . 109.5 ?
    C29 C30 H30C . . 109.5 ?
    H30A C30 H30C . . 109.5 ?
    H30B C30 H30C . . 109.5 ?
    N7 C1 C6 . . 127.6(3) ?
    N7 C1 C2 . . 116.6(3) ?
    C6 C1 C2 . . 115.8(3) ?
    C3 C2 O12 . . 123.0(3) ?
    C3 C2 C1 . . 122.0(3) ?
    O12 C2 C1 . . 115.0(3) ?
    C2 C3 C4 . . 119.7(3) ?
    C2 C3 H3A . . 120.2 ?
    C4 C3 H3A . . 120.2 ?
    C5 C4 C3 . . 120.4(3) ?
    C5 C4 N19 . . 120.2(3) ?
    C3 C4 N19 . . 119.4(3) ?
    C6 C5 C4 . . 120.0(3) ?
    C6 C5 H5A . . 120.0 ?
    C4 C5 H5A . . 120.0 ?
    C5 C6 C1 . . 122.0(3) ?
    C5 C6 H6A . . 119.0 ?
    C1 C6 H6A . . 119.0 ?
    C1 N7 S8 . . 122.7(2) ?
    O9 S8 O10 . . 114.35(14) ?
    O9 S8 N7 . . 106.51(13) ?
    O10 S8 N7 . . 115.20(13) ?
    O9 S8 C11 . . 107.03(16) ?
    O10 S8 C11 . . 106.68(16) ?
    N7 S8 C11 . . 106.53(16) ?
    S8 C11 H11A . . 109.5 ?
    S8 C11 H11B . . 109.5 ?
    H11A C11 H11B . . 109.5 ?
    S8 C11 H11C . . 109.5 ?
    H11A C11 H11C . . 109.5 ?
    H11B C11 H11C . . 109.5 ?
    C2 O12 C13 . . 119.0(2) ?
    C14 C13 C18 . . 121.5(3) ?
    C14 C13 O12 . . 120.5(3) ?
    C18 C13 O12 . . 117.8(3) ?
    C13 C14 C15 . . 118.6(3) ?
    C13 C14 H14A . . 120.7 ?
    C15 C14 H14A . . 120.7 ?
    C16 C15 C14 . . 120.8(3) ?
    C16 C15 H15A . . 119.6 ?
    C14 C15 H15A . . 119.6 ?
    C15 C16 C17 . . 119.5(3) ?
    C15 C16 H16A . . 120.2 ?
    C17 C16 H16A . . 120.2 ?
    C16 C17 C18 . . 120.6(3) ?
    C16 C17 H17A . . 119.7 ?
    C18 C17 H17A . . 119.7 ?
    C13 C18 C17 . . 119.1(3) ?
    C13 C18 H18A . . 120.5 ?
    C17 C18 H18A . . 120.5 ?
    O20 N19 O21 . . 121.5(3) ?
    O20 N19 C4 . . 119.4(3) ?
    O21 N19 C4 . . 119.1(3) ?
loop_
    _geom_torsion_atom_site_label_1
    _geom_torsion_atom_site_label_2
    _geom_torsion_atom_site_label_3
    _geom_torsion_atom_site_label_4
    _geom_torsion_site_symmetry_1
    _geom_torsion_site_symmetry_2
    _geom_torsion_site_symmetry_3
    _geom_torsion_site_symmetry_4
    _geom_torsion
    _geom_torsion_publ_flag
    C25 N22 C23 C24 . . . . -57.0(4) ?
    C29 N22 C23 C24 . . . . 61.9(4) ?
    C27 N22 C23 C24 . . . . -176.7(3) ?
    C23 N22 C25 C26 . . . . -56.6(4) ?
    C29 N22 C25 C26 . . . . -178.6(3) ?
    C27 N22 C25 C26 . . . . 60.8(4) ?
    C23 N22 C27 C28 . . . . -176.8(3) ?
    C25 N22 C27 C28 . . . . 62.7(4) ?
    C29 N22 C27 C28 . . . . -55.0(4) ?
    C23 N22 C29 C30 . . . . 61.3(4) ?
    C25 N22 C29 C30 . . . . -177.1(3) ?
    C27 N22 C29 C30 . . . . -57.2(4) ?
    N7 C1 C2 C3 . . . . -176.0(3) ?
    C6 C1 C2 C3 . . . . 4.3(4) ?
    N7 C1 C2 O12 . . . . 5.9(4) ?
    C6 C1 C2 O12 . . . . -173.7(3) ?
    O12 C2 C3 C4 . . . . 176.3(3) ?
    C1 C2 C3 C4 . . . . -1.6(5) ?
    C2 C3 C4 C5 . . . . -2.0(4) ?
    C2 C3 C4 N19 . . . . 178.0(3) ?
    C3 C4 C5 C6 . . . . 2.6(5) ?
    N19 C4 C5 C6 . . . . -177.4(3) ?
    C4 C5 C6 C1 . . . . 0.4(5) ?
    N7 C1 C6 C5 . . . . 176.7(3) ?
    C2 C1 C6 C5 . . . . -3.8(4) ?
    C6 C1 N7 S8 . . . . -8.2(4) ?
    C2 C1 N7 S8 . . . . 172.3(2) ?
    C1 N7 S8 O9 . . . . 172.0(2) ?
    C1 N7 S8 O10 . . . . 44.0(3) ?
    C1 N7 S8 C11 . . . . -74.0(3) ?
    C3 C2 O12 C13 . . . . 20.9(4) ?
    C1 C2 O12 C13 . . . . -161.0(3) ?
    C2 O12 C13 C14 . . . . 66.3(4) ?
    C2 O12 C13 C18 . . . . -118.9(3) ?
    C18 C13 C14 C15 . . . . -0.2(5) ?
    O12 C13 C14 C15 . . . . 174.3(3) ?
    C13 C14 C15 C16 . . . . 0.1(5) ?
    C14 C15 C16 C17 . . . . -0.3(6) ?
    C15 C16 C17 C18 . . . . 0.6(6) ?
    C14 C13 C18 C17 . . . . 0.6(5) ?
    O12 C13 C18 C17 . . . . -174.1(3) ?
    C16 C17 C18 C13 . . . . -0.8(5) ?
    C5 C4 N19 O20 . . . . 176.9(3) ?
    C3 C4 N19 O20 . . . . -3.1(4) ?
    C5 C4 N19 O21 . . . . -2.4(4) ?
    C3 C4 N19 O21 . . . . 177.6(3) ?
loop_
    _geom_hbond_atom_site_label_d
    _geom_hbond_atom_site_label_h
    _geom_hbond_atom_site_label_a
    _geom_hbond_site_symmetry_d
    _geom_hbond_site_symmetry_h
    _geom_hbond_site_symmetry_a
    _geom_hbond_distance_dh
    _geom_hbond_distance_ha
    _geom_hbond_distance_da
    _geom_hbond_angle_dha
    _geom_hbond_publ_flag
    C11 H11A O20 1_555 1_555 1_655 0.96 2.65 3.360(4) 131 yes
    C11 H11C O20 1_555 1_555 3_656 0.96 2.66 3.555(4) 156 yes
    C17 H17A N7 1_555 1_555 2_646 0.93 2.70 3.478(4) 142 yes
    C24 H24C O10 1_555 1_555 1_555 0.96 2.47 3.415(4) 168 yes
    C25 H25A O9 1_555 1_555 2_756 0.97 2.47 3.155(5) 128 yes
    C26 H26C O9 1_555 1_555 1_565 0.96 2.58 3.541(4) 175 yes
    C27 H27B O9 1_555 1_555 1_565 0.97 2.52 3.267(4) 134 yes
    C14 H14A Cg1 1_555 1_555 3_656 0.93 3.07 3.951(5) 158 yes
    C24 H24A Cg2 1_555 1_555 1_565 0.96 2.88 3.608(5) 134 yes
_shelx_space_group_comment
;
The symmetry employed for this shelxl refinement is uniquely defined
by the following loop, which should always be used as a source of
symmetry information in preference to the above space-group names.
They are only intended as comments.
;
_shelx_estimated_absorpt_T_min     0.930
_shelx_estimated_absorpt_T_max     0.985
_shelx_hkl_file
;
   0   0  -4 111617. 716.500   3
   0   0  -4 115273. 749.170   2
   0   0  -5 15.8034 17.0770   3
   0   0   5 15.2339 9.36410   3
   0   0  -5 28.7481 19.9436   2
   0   0  -6 2643.97 135.641   3
   0   0   6 2446.43 132.349   3
   0   0   6 2465.73 134.069   2
   0   0  -6 2689.59 140.409   2
   0   0   7-0.90518 10.0993   3
   0   0  -7-3.91476 8.66255   3
   0   0  -7 6.58768 9.13770   2
   0   0   7-6.28486 19.5212   2
   0   0   8 407.383 61.1669   3
   0   0  -8 432.309 63.9599   3
   0   0  -8 388.684 62.4043   2
   0   0   8 412.375 62.5201   2
   0   0  -9 36.6157 16.6107   3
   0   0   9 4.88782 16.5029   3
   0   0   9 10.2826 6.32421   2
   0   0  -9-19.3851 24.0531   2
   0   0  10 14106.4 410.746   3
   0   0 -10 14322.7 404.359   3
   0   0  10 14125.8 418.022   2
   0   0 -10 14637.2 426.782   2
   0   0 -11 18.6605 20.0412   3
   0   0 -11-10.5381 21.7039   2
   0   0  11 15.7897 4.16973   2
   0   0 -12 603.615 95.0945   3
   0   0  12 521.189 88.3751   2
   0   0 -12 570.955 95.3698   2
   0   0 -13 24.7310 25.0214   3
   0   0 -13-25.9109 25.8530   2
   0   0 -14 151.905 53.9099   3
   0   0 -14 132.375 47.9113   2
   0   0 -15-13.7749 19.5011   3
   0   0  15 11.8018 22.5070   2
   0   0 -15 13.1458 8.18035   2
   0   0 -16 76.1100 42.1078   3
   0   0  16 102.742 68.0975   2
   0   0 -16 52.8842 27.5277   2
   0   0 -17 7.02611 30.2686   3
   0   0  17 77.5203 54.8886   2
   0   0 -17-0.86370 24.6340   2
   0   0 -18 154.531 65.5193   2
   0   0 -18 136.979 61.3610   3
   0   0  18 169.860 81.7105   2
   0   0 -19 66.7743 47.6167   3
   0   0 -19 9.28045 29.4090   2
   0   0 -20 16.7291 44.4844   2
   0   0 -20 65.1358 57.1571   3
   0   0 -21 3.82943 22.2841   2
   0   0 -21 59.8249 36.6762   3
   0   0 -22 38.3676 43.4690   2
   0   0 -22 10.8987 38.6533   3
   0   0 -23 21.5280 26.8297   2
   0   0 -24-9.02401 13.7358   2
   0   0 -25 39.4692 33.6007   2
   0  -1  -3 3357.14 139.218   3
   0   1  -3 3387.63 92.0286   3
   0  -1  -3 3234.89 93.6079   2
   0   1  -3 3474.16 137.819   2
   0  -1   4 18281.6 246.586   3
   0  -1  -4 18955.2 361.014   3
   0   1  -4 18383.6 239.553   3
   0   1   4 18190.6 270.320   2
   0  -1  -4 19494.9 257.281   2
   0   1  -4 17838.3 348.140   2
   0  -1   5 3659.24 125.639   3
   0  -1  -5 3771.23 172.635   3
   0   1  -5 3804.11 122.887   3
   0  -1  -5 3707.87 131.036   2
   0   1  -5 3832.05 176.133   2
   0   1   5 3657.55 136.935   2
   0   1  -6 1335.23 82.8420   3
   0  -1   6 1322.64 86.0513   3
   0  -1  -6 1251.51 109.449   3
   0   1   6 1360.20 92.3340   2
   0  -1  -6 1305.49 88.0527   2
   0   1  -6 1333.96 110.532   2
   0  -1  -7 5967.24 252.413   3
   0   1  -7 6199.45 196.235   3
   0  -1   7 6167.63 201.307   3
   0   1  -7 6196.29 256.061   2
   0   1   7 6066.57 211.685   2
   0  -1  -7 6311.73 210.241   2
   0  -1   8 22.9214 5.43576   3
   0  -1  -8-9.08801 12.9330   3
   0   1   8 34.9839 23.2893   2
   0   1  -8 31.5338 21.8947   3
   0  -1   8 80.6949 35.6940   2
   0   1  -8 21.0516 7.87364   2
   0  -1  -8 17.3315 17.3837   2
   0  -1   9 72.8212 25.3546   3
   0  -1  -9 28.4553 15.0173   3
   0   1   9 105.623 33.2650   2
   0  -1   9 62.2882 23.0053   2
   0   1  -9 88.4627 28.0517   3
   0  -1  -9 60.7152 27.3514   2
   0   1  -9 94.0194 36.2220   2
   0  -1  10 261.853 52.4782   3
   0  -1 -10 279.593 62.1406   3
   0  -1  10 305.948 62.7182   2
   0   1 -10 314.839 53.4365   3
   0   1  10 331.076 64.2441   2
   0  -1 -10 284.658 55.7418   2
   0   1 -10 245.901 57.0141   2
   0  -1 -11 2734.17 204.447   3
   0   1 -11 3038.70 179.485   3
   0  -1  11 2980.33 183.307   3
   0  -1  11 2977.25 215.242   2
   0   1  11 2982.89 196.464   2
   0   1 -11 3086.28 218.754   2
   0  -1 -11 3017.80 191.703   2
   0  -1  12 168.333 42.1950   3
   0  -1 -12 206.158 58.1854   3
   0  -1 -12 221.896 53.9458   2
   0   1  12 235.606 63.4373   2
   0   1 -12 239.910 53.9341   3
   0   1 -12 219.348 62.1091   2
   0  -1 -13 96.2338 41.3592   3
   0  -1  13 21.5113 9.08879   3
   0   1 -13 52.0485 38.8166   3
   0  -1 -13 69.9785 30.8603   2
   0   1 -13 79.6096 37.6133   2
   0   1  13 59.0750 44.3815   2
   0  -1  13 16.4768 33.9637   2
   0  -1 -14 59.7134 42.9954   3
   0   1 -14 21.7658 21.8020   2
   0  -1  14 10.1459 11.2008   2
   0   1 -14 50.5665 32.7656   3
   0  -1 -14-39.1309 33.4241   2
   0   1 -15 485.852 83.0983   3
   0  -1 -15 528.290 104.610   3
   0  -1 -15 521.677 94.2495   2
   0  -1  15 503.875 99.8600   2
   0   1 -15 539.917 107.683   2
   0  -1 -16 70.4665 52.6457   3
   0   1  16 46.1539 33.5215   2
   0   1 -16 103.035 49.8736   2
   0  -1 -16 37.1435 32.5171   2
   0  -1  16 50.8325 55.6705   2
   0   1 -16 16.4185 19.3543   3
   0  -1 -17 181.884 68.3174   3
   0   1 -17 159.700 54.6622   3
   0   1 -17 121.310 49.0682   2
   0  -1  17 164.216 69.8975   2
   0  -1 -17 123.485 48.7629   2
   0   1  17 193.284 61.0667   2
   0  -1 -18 142.825 62.7709   3
   0   1  18 134.607 53.3896   2
   0   1 -18 147.851 64.0203   2
   0  -1 -18 203.288 62.6800   2
   0   1 -18 148.708 51.1718   3
   0  -1 -19 54.5882 48.4762   3
   0   1 -19 39.9814 39.3523   2
   0  -1 -19-0.97829 12.3570   2
   0   1 -19 19.5255 30.7983   3
   0   1  19 15.4872 19.8081   2
   0  -1 -20 59.7943 35.8527   3
   0  -1 -20 71.4401 42.0054   2
   0   1 -20 70.7576 43.3928   2
   0   1 -20 53.1738 43.2063   3
   0  -1 -21 93.5281 62.0834   3
   0   1 -21 7.87332 23.3753   2
   0  -1 -21 56.0329 38.0976   2
   0   1 -21 63.5600 35.8813   3
   0  -1 -22 89.9437 63.1975   3
   0   1 -22 77.2588 43.1538   3
   0   1 -22-16.6800 27.5128   2
   0  -1 -22 13.6521 15.7535   2
   0  -1 -23-15.4118 25.7663   3
   0  -1 -23 7.39597 38.2745   2
   0   1 -23 45.2207 51.6427   2
   0   1 -24 62.0264 56.9177   2
   0  -1 -24-20.4027 18.9908   2
   0   1 -25 87.7151 79.7624   2
   0   1 -26 63.6960 65.4107   2
   0  -2   0 31846.8 400.953   4
   0  -2  -1 40315.5 420.645   4
   0  -2   1 40084.0 492.594   4
   0  -2  -1 38379.3 473.523   1
   0   2  -1 40633.2 468.667   2
   0   2   2 143.642 24.9589   4
   0  -2  -2 139.786 24.6556   4
   0   2  -2 111.456 26.5024   2
   0  -2  -2 188.407 39.7957   1
   0   2   3 18260.0 284.747   4
   0  -2  -3 18883.7 281.986   4
   0   2  -3 18911.6 376.179   2
   0  -2   4 502.701 46.9585   3
   0   2   4 503.987 51.4363   4
   0  -2  -4 570.534 53.1445   4
   0   2  -4 564.715 71.0837   2
   0  -2  -5 1516.22 132.056   3
   0  -2   5 1526.53 83.9853   3
   0   2   5 1420.45 92.1815   4
   0   2  -5 1500.09 121.050   2
   0  -2  -5 1558.55 83.3573   2
   0  -2   6 1796.82 94.0168   3
   0   2   6 1567.01 107.091   4
   0  -2  -6 1772.87 145.982   3
   0  -2  -6 1624.47 91.0053   2
   0   2  -6 1876.55 143.614   2
   0  -2  -7 1558.64 148.269   3
   0   2   7 1630.93 120.837   4
   0   2  -7 1735.12 97.9758   3
   0  -2   7 1649.72 97.9636   3
   0   2  -7 1683.30 145.540   2
   0  -2  -7 1644.88 99.2593   2
   0  -2  -8 331.389 68.2064   3
   0  -2   8 361.812 50.6955   3
   0   2  -8 345.744 45.1141   3
   0   2   8 355.289 62.6417   4
   0  -2  -8 315.277 43.8112   2
   0   2  -8 391.573 71.5675   2
   0   2   8 347.070 53.4741   2
   0  -2   9 12.1637 15.3049   3
   0  -2  -9 5.69167 15.0161   3
   0  -2  -9 52.2051 25.1638   2
   0   2  -9 22.6485 24.5316   2
   0   2   9 35.6676 29.0816   2
   0   2  -9 16.0271 15.3431   3
   0  -2   9 7.14023 23.5503   2
   0  -2  10 1758.98 122.967   3
   0  -2 -10 1777.70 172.845   3
   0   2 -10 1779.03 117.756   3
   0  -2 -10 1793.70 131.382   2
   0   2 -10 1721.17 169.172   2
   0   2  10 1822.72 141.975   2
   0  -2  11 1052.29 99.7021   3
   0   2 -11 1156.27 101.323   3
   0  -2 -11 1145.27 138.610   3
   0   2  11 1151.44 119.342   2
   0  -2 -11 1160.41 111.759   2
   0   2 -11 1089.52 138.105   2
   0  -2  12 86.0358 32.9010   3
   0  -2 -12 156.659 57.2245   3
   0  -2 -12 99.0089 38.3618   2
   0   2  12 125.723 45.9731   2
   0   2 -12 92.2057 46.4324   2
   0   2 -12 140.424 34.9634   3
   0  -2  12 63.3701 25.9071   2
   0  -2  13 201.046 51.2255   3
   0  -2 -13 132.083 51.6219   3
   0   2  13 205.766 57.5128   2
   0  -2 -13 277.555 61.4520   2
   0   2 -13 205.654 61.8451   2
   0  -2  13 286.210 79.7999   2
   0   2 -13 239.995 53.6998   3
   0  -2 -14 53.2909 29.9849   3
   0  -2  14 29.7577 25.2260   3
   0   2 -14 61.6825 32.3284   3
   0   2 -14 101.712 46.2952   2
   0   2  14 90.7260 42.4691   2
   0  -2  14 23.2175 41.8388   2
   0  -2 -14 47.8255 20.8970   2
   0  -2  15 10.4265 9.66364   3
   0  -2 -15 29.1940 35.8564   3
   0   2 -15 40.7862 36.2031   2
   0  -2  15 16.3055 15.0976   2
   0   2 -15 67.3702 32.2055   3
   0  -2 -15 30.3587 25.0013   2
   0  -2 -16 74.7191 48.9474   3
   0  -2 -16 92.6014 42.2888   2
   0   2 -16 125.397 53.2903   2
   0   2 -16 100.490 40.7447   3
   0  -2 -17 71.9593 47.8102   3
   0  -2 -17 39.0476 16.5681   2
   0   2 -17 101.365 49.2262   2
   0   2 -17 97.8148 43.9631   3
   0   2  17 110.389 44.6233   2
   0  -2 -18 165.780 70.7582   3
   0   2 -18 89.6423 46.6773   3
   0   2  18 102.870 54.4766   2
   0   2 -18 118.832 67.1367   2
   0  -2 -18 106.513 53.6605   2
   0  -2 -19-13.3248 18.9438   3
   0   2 -19 4.01947 20.7470   3
   0   2  19 68.9930 64.5248   2
   0   2 -19 3.78110 29.6888   2
   0  -2 -19 68.1340 47.6045   2
   0  -2 -20-7.34290 16.6797   3
   0  -2 -20 35.4113 40.9179   2
   0   2 -20 40.1660 26.2420   3
   0   2 -20-13.8659 15.1894   2
   0  -2 -21 48.5091 37.9344   3
   0   2 -21 20.6825 31.7591   3
   0  -2 -21 63.2397 38.3657   2
   0   2 -21 35.5736 41.5539   2
   0  -2 -22-9.50230 4.19663   3
   0   2 -22 39.2930 29.7633   2
   0  -2 -22 75.4879 54.6416   2
   0  -2 -23 66.2099 51.7685   3
   0  -2 -23 80.2392 51.8693   2
   0   2 -23 82.1277 69.4333   2
   0  -2 -24 65.5894 55.2210   3
   0   2 -24-6.18113 18.6485   2
   0   2 -25 12.3674 26.7178   2
   0   2 -26-25.7103 17.3061   2
   0  -3   0-8.98077 3.52455   4
   0  -3   0 11.9735 9.20420   2
   0  -3  -1 4532.16 178.752   4
   0   3   1 4337.79 175.090   4
   0  -3   1 4646.21 199.345   4
   0  -3  -1 4584.52 166.506   2
   0  -3  -1 4458.68 195.547   1
   0   3  -1 4709.02 189.892   2
   0  -3  -2 87.2817 26.4689   4
   0  -3   2 76.2236 38.9300   4
   0   3   2 91.5050 31.1101   4
   0   3  -2 127.150 36.7487   2
   0  -3  -2 110.266 30.5929   1
   0  -3  -3 300.507 42.0687   4
   0   3   3 322.308 44.1825   4
   0   3  -3 328.922 57.3144   2
   0  -3  -4 119.342 34.3302   4
   0   3   4 96.7785 31.7765   4
   0   3  -4 79.1800 24.3972   2
   0   3   5 4794.76 183.285   4
   0  -3  -5 5062.53 187.170   4
   0   3  -5 5190.72 247.588   2
   0   3   6 491.027 59.5980   4
   0  -3   6 722.570 73.0864   3
   0  -3  -6 424.444 79.5822   3
   0   3  -6 470.290 83.1560   2
   0  -3  -6 527.166 54.7535   2
   0  -3   7 326.070 49.1804   3
   0   3   7 247.941 46.0973   4
   0  -3  -7 223.712 56.7494   3
   0  -3  -7 260.177 41.5670   2
   0   3  -7 355.369 78.8539   2
   0   3   8 138.946 36.5284   4
   0  -3  -8 128.538 42.4086   3
   0   3  -8 133.267 49.1248   2
   0  -3   8 128.822 29.4395   3
   0  -3  -8 141.091 31.1383   2
   0   3   9 36.3424 25.1189   4
   0  -3  -9 46.2238 24.7892   3
   0  -3   9 83.1845 32.6010   3
   0   3  -9 41.4187 35.3829   2
   0  -3  -9 22.8901 5.60639   2
   0   3  10 628.977 85.2830   4
   0  -3 -10 584.864 107.057   3
   0  -3  10 545.020 68.8005   3
   0   3 -10 552.774 100.479   2
   0  -3 -10 534.988 64.6694   2
   0  -3 -11 673.925 117.164   3
   0  -3  11 674.341 78.0404   3
   0   3  11 637.230 91.4015   4
   0   3 -11 604.414 107.638   2
   0  -3  11 734.590 122.135   2
   0  -3 -11 671.324 80.3952   2
   0   3  12 535.012 92.6762   4
   0  -3 -12 311.738 80.1162   3
   0  -3  12 383.428 58.5944   3
   0  -3 -12 445.068 70.1514   2
   0   3 -12 352.984 87.7306   2
   0  -3  12 517.251 107.485   2
   0  -3 -13 419.905 94.2105   3
   0  -3  13 416.456 67.4146   3
   0   3  13 478.125 87.5726   4
   0  -3 -13 448.257 72.2631   2
   0  -3  13 573.490 116.688   2
   0   3 -13 504.762 108.422   2
   0   3  14 668.276 114.717   4
   0   3 -14 547.515 71.8782   3
   0  -3 -14 576.518 120.642   3
   0  -3  14 624.328 85.0851   3
   0  -3 -14 629.044 89.5033   2
   0   3 -14 652.216 125.859   2
   0  -3  14 623.001 123.666   2
   0  -3 -15 826.764 147.042   3
   0  -3  15 805.983 99.7536   3
   0   3 -15 740.490 89.0382   3
   0   3 -15 888.625 149.909   2
   0  -3 -15 759.302 104.848   2
   0   3 -16 475.737 74.0020   3
   0  -3  16 571.268 88.0205   3
   0  -3 -16 439.982 108.765   3
   0   3 -16 564.599 134.073   2
   0  -3 -16 513.186 89.1478   2
   0   3  17 569.884 117.233   4
   0   3 -17 551.162 79.6237   3
   0  -3 -17 586.431 133.054   3
   0   3 -17 587.164 133.562   2
   0  -3 -17 550.602 96.6286   2
   0   3  18 15.3777 15.3773   4
   0  -3 -18-18.1093 32.9427   3
   0   3 -18 128.551 72.1870   2
   0  -3 -18 96.1893 45.2821   2
   0   3 -18 63.7908 19.6402   3
   0  -3 -19 86.8064 53.2335   3
   0   3  19-4.21903 10.6520   4
   0   3 -19 47.7799 35.3694   2
   0   3 -19-24.2219 19.5501   3
   0  -3 -19 23.3357 24.7074   2
   0  -3 -20 96.9888 54.4085   3
   0   3 -20 185.669 81.1810   2
   0  -3 -20 130.712 55.4662   2
   0  -3 -21 9.93805 23.8597   3
   0  -3 -21 117.916 54.9169   2
   0   3 -21 127.506 72.1178   2
   0  -3 -22 63.5404 62.2792   3
   0  -3 -22 23.4617 34.6359   2
   0   3 -22-8.81450 21.3808   2
   0  -3 -23-18.7279 34.1209   3
   0   3 -23 21.8851 58.0965   2
   0  -3 -24-9.70416 24.4093   3
   0   3 -24 37.9281 8.63873   2
   0   3 -25-16.3161 18.7003   2
   0  -4   0 1008.04 100.568   4
   0  -4   0 1006.42 95.6300   2
   0   4   1 6125.89 243.127   4
   0  -4   1 6545.03 270.648   4
   0  -4  -1 6402.80 247.362   4
   0  -4   1 6353.63 252.467   2
   0  -4  -1 6307.04 270.000   1
   0  -4  -1 6141.78 225.724   2
   0  -4  -2 29.0465 21.8516   4
   0   4   2 31.6406 16.6540   4
   0  -4   2 8.46967 1.35741   4
   0  -4  -2 15.9680 10.8307   2
   0   4  -2 22.5614 14.5173   2
   0  -4  -2 19.8043 20.0938   1
   0   4   3 370.636 55.0115   4
   0  -4   3 388.071 70.9393   4
   0  -4  -3 336.566 54.1032   4
   0   4  -3 371.207 68.1382   2
   0  -4  -3 402.631 73.6500   1
   0   4   4 183.604 34.8712   4
   0  -4  -4 196.276 42.4600   4
   0   4  -4 183.316 48.1197   2
   0   4   5 2555.96 145.323   4
   0  -4  -5 2729.96 150.069   4
   0   4  -5 2713.98 196.258   2
   0   4   6 3178.10 162.968   4
   0  -4  -6 3371.97 173.719   4
   0   4  -6 3305.80 225.375   2
   0  -4  -7 1.40074 4.62502   4
   0   4   7 15.3617 8.92043   4
   0  -4  -7-28.3107 41.3195   3
   0  -4   7-6.13632 18.5642   3
   0  -4  -7 50.2373 25.3087   2
   0   4  -7 11.3357 13.5682   2
   0   4   8-13.6008 10.7862   4
   0  -4  -8-12.2353 6.30528   3
   0  -4   8 26.8969 20.4377   3
   0  -4  -8-7.85449 6.05127   2
   0   4  -8-5.01590 14.7987   2
   0  -4  -9 593.759 115.051   3
   0   4   9 564.893 76.7367   4
   0  -4   9 634.076 71.0849   3
   0   4  -9 598.551 106.423   2
   0  -4  -9 595.070 67.7948   2
   0  -4  10 3108.30 163.628   3
   0   4  10 3066.08 185.986   4
   0  -4 -10 3033.99 262.695   3
   0  -4 -10 3211.94 157.758   2
   0   4 -10 3155.83 251.537   2
   0   4  11 681.537 93.5496   4
   0  -4 -11 767.661 131.318   3
   0  -4  11 697.207 81.3181   3
   0  -4  11 683.342 129.565   2
   0   4 -11 674.688 123.513   2
   0  -4 -11 615.916 71.6212   2
   0   4  12 85.3828 42.1929   4
   0  -4  12 95.2909 33.4643   3
   0  -4 -12 54.1040 43.2680   3
   0  -4 -12 95.3772 33.2698   2
   0   4 -12 106.644 50.7761   2
   0  -4  12 95.8222 57.0316   2
   0  -4 -13-21.3944 38.3536   3
   0  -4  13 11.4316 13.9684   3
   0   4  13 11.1225 23.6877   4
   0   4 -13 18.0566 6.00142   2
   0  -4 -13 46.5912 26.3883   2
   0  -4 -14 339.441 103.412   3
   0   4  14 598.313 97.0468   4
   0  -4  14 535.340 73.3986   3
   0   4 -14 578.656 126.327   2
   0  -4 -14 527.715 77.8124   2
   0  -4  15-15.5276 14.9270   3
   0  -4 -15 26.1852 45.4629   3
   0  -4 -15 25.3665 17.9921   2
   0   4 -15 61.4443 47.2638   2
   0  -4  16 8.13410 17.4612   3
   0  -4 -16-83.5987 49.0295   3
   0   4 -16 31.6177 29.5333   2
   0  -4 -16 29.1706 30.7135   2
   0  -4 -17 5.32931 32.4211   3
   0   4  17 54.3730 39.0045   4
   0  -4  17 45.7199 25.7637   3
   0  -4 -17 43.0816 19.8141   2
   0   4 -17-40.6679 38.2280   2
   0  -4 -18 8.58490 36.8713   3
   0   4  18 21.3437 25.2909   4
   0   4 -18-21.9632 9.58911   2
   0  -4 -18 33.1889 32.9469   2
   0  -4 -19 71.2829 72.6647   3
   0  -4 -19 38.3567 22.7611   2
   0   4 -19-9.26876 18.6636   2
   0  -4 -20 49.7445 47.8702   3
   0  -4 -20 27.7187 31.8387   2
   0   4 -20-11.0175 13.5924   2
   0  -4 -21 116.043 69.5219   3
   0   4 -21 104.721 66.6157   2
   0  -4 -22 36.0178 38.8527   3
   0   4 -22 39.8481 39.0048   2
   0  -4 -23-39.8850 55.5740   3
   0   4 -23 42.1386 41.0365   2
   0  -4 -24 128.382 80.0071   3
   0   4 -24 49.5057 67.6346   2
   0  -4 -25 6.23295 40.6222   3
   0  -5   0 4.35322 13.9888   4
   0  -5   0 22.9936 17.8518   1
   0  -5   0 25.5700 15.1552   2
   0  -5   1 474.927 76.5586   4
   0   5   1 404.469 68.2014   4
   0  -5  -1 420.380 67.1427   4
   0  -5   1 458.998 76.2114   2
   0  -5  -1 438.399 76.8795   1
   0  -5  -1 368.490 60.7006   2
   0   5   2 31.5481 22.1839   4
   0  -5  -2 44.5085 26.1801   4
   0  -5   2 46.9585 30.9916   4
   0  -5   2 26.2807 30.6822   2
   0  -5  -2 62.5378 29.6274   2
   0  -5  -2 52.0985 35.4477   1
   0  -5   3 585.621 94.8525   4
   0  -5  -3 589.877 86.2682   4
   0   5   3 646.993 87.1252   4
   0   5  -3 558.616 89.2588   2
   0  -5  -3 679.054 106.649   1
   0  -5  -3 594.231 72.7586   2
   0  -5   3 593.636 92.3351   2
   0  -5  -4 386.827 62.7140   4
   0  -5   4 395.329 81.5531   4
   0   5   4 376.772 61.6935   4
   0   5  -4 311.882 70.7753   2
   0  -5  -5 2875.67 171.037   4
   0  -5   5 2730.49 223.990   4
   0   5   5 2702.26 169.344   4
   0   5  -5 2804.37 217.306   2
   0   5   6 318.143 58.0858   4
   0  -5  -6 354.566 64.1271   4
   0   5  -6 305.782 74.8705   2
   0   5   7 21.3009 20.4830   4
   0  -5  -7 20.9969 19.1769   4
   0   5  -7 15.1114 22.8841   2
   0  -5  -8 15.0433 8.82276   4
   0   5   8 26.8461 28.2264   4
   0  -5  -8-12.2706 16.4325   3
   0   5  -8 76.5367 36.4117   2
   0  -5   8-5.48172 25.5952   3
   0  -5  -8 45.5367 24.5132   2
   0  -5   9 1282.97 112.015   3
   0   5   9 1302.09 120.946   4
   0  -5  -9 1217.36 173.257   3
   0  -5  -9 1279.38 103.213   2
   0   5  -9 1234.74 161.599   2
   0   5  10 42.5403 18.8036   4
   0  -5 -10 39.5356 32.3622   3
   0   5 -10 64.0093 29.8856   2
   0  -5 -10 172.703 42.7301   2
   0  -5  10 122.185 39.1075   3
   0  -5  10 31.4993 20.4786   2
   0  -5 -11 68.2011 41.5943   3
   0   5  11-3.20125 14.5451   4
   0  -5  11-10.3260 14.0857   3
   0  -5 -11 10.8042 14.1746   2
   0  -5  11-18.7968 4.29979   2
   0   5  11 62.0360 73.1151   1
   0   5 -11 18.0283 27.1183   2
   0   5  12 688.178 94.8015   4
   0  -5  12 769.522 93.5333   3
   0  -5 -12 874.292 156.226   3
   0   5 -12 781.571 143.040   2
   0  -5 -12 718.483 81.0469   2
   0   5  12 1000.62 174.858   1
   0  -5  13 136.572 37.6053   3
   0  -5 -13 122.304 58.2953   3
   0   5  13 160.120 51.9987   4
   0   5 -13 87.7428 53.5014   2
   0  -5 -13 153.830 42.1563   2
   0  -5 -14-17.3945 20.3565   3
   0   5  14 16.3865 29.3837   4
   0  -5  14 63.2398 31.0847   3
   0  -5 -14 46.6600 24.2493   2
   0   5 -14 51.4662 49.9768   2
   0  -5  15 365.793 61.1157   3
   0  -5 -15 259.168 82.9935   3
   0   5  15 350.092 79.7142   4
   0  -5 -15 392.180 66.8895   2
   0   5 -15 389.445 107.711   2
   0  -5 -16 306.446 104.118   3
   0  -5  16 428.084 66.6021   3
   0   5 -16 395.925 111.547   2
   0  -5 -16 416.313 71.5980   2
   0  -5 -17 20.1917 34.3214   3
   0  -5  17 25.0840 21.6542   3
   0   5 -17 18.9228 32.8725   2
   0  -5 -17 27.0150 23.1586   2
   0  -5 -18-75.8595 51.7410   3
   0  -5 -18 31.9329 21.9209   2
   0   5 -18 27.5381 26.8327   2
   0  -5 -19-17.1651 33.6219   3
   0  -5 -19 12.1996 15.1653   2
   0   5 -19 12.6187 23.1322   2
   0  -5 -20 130.983 90.6424   3
   0   5 -20 85.0618 52.3640   2
   0  -5 -21 32.3033 30.7471   3
   0   5 -21 12.0067 19.7586   2
   0  -5 -22 82.6193 58.8979   3
   0   5 -22 21.2433 17.0324   2
   0  -5 -23 0.14069 61.5115   3
   0   5 -23 51.1440 56.0068   2
   0  -5 -24 0.14523 51.5151   3
   0  -5 -25 75.2447 49.6706   3
   0  -6   0 15.3358 10.8716   4
   0  -6   0 115.478 42.5952   2
   0  -6   0 64.0997 31.4256   1
   0  -6   1 341.039 79.7740   4
   0  -6  -1 253.897 54.7835   4
   0  -6  -1 303.139 73.9960   1
   0  -6  -1 332.767 64.7880   2
   0  -6   1 259.370 63.7947   2
   0   6   2 401.474 74.8105   4
   0  -6   2 546.817 100.247   4
   0  -6  -2 475.752 81.2644   4
   0  -6  -2 454.619 72.1126   2
   0  -6   2 449.842 87.0906   2
   0  -6  -2 538.899 99.7781   1
   0  -6  -3 907.753 111.038   4
   0   6   3 678.482 96.8728   4
   0  -6   3 787.196 121.479   4
   0  -6  -3 805.546 95.0416   2
   0  -6   3 803.975 117.501   2
   0  -6  -3 866.226 127.301   1
   0   6   4 41.8959 21.8315   4
   0  -6  -4 23.0582 26.8396   4
   0  -6   4 59.9814 29.3779   4
   0  -6   4 87.9649 36.5837   2
   0  -6  -4 114.506 60.6606   1
   0  -6  -4 95.8392 36.1093   2
   0   6   5 80.8886 28.2817   4
   0  -6  -5 59.5144 18.5639   4
   0  -6   5 63.6935 34.7639   4
   0   6  -5 102.973 36.5589   2
   0  -6   5 72.0957 34.0424   2
   0   6   6 260.919 60.5206   4
   0  -6   6 290.513 88.0055   4
   0  -6  -6 338.758 69.0999   4
   0   6  -6 250.469 77.6361   2
   0  -6   6 321.940 76.6310   2
   0   6   7 313.804 59.0733   4
   0  -6   7 376.275 90.6988   4
   0  -6  -7 306.620 62.5621   4
   0  -6   7 286.658 79.9016   2
   0   6  -7 303.175 83.9591   2
   0   6   8 198.480 46.0277   4
   0  -6   8 229.581 75.6065   4
   0  -6  -8 234.241 56.9449   4
   0  -6  -8 295.051 82.7323   3
   0   6   8 278.355 80.2096   1
   0   6  -8 212.389 69.0274   2
   0  -6   8 231.748 69.6445   2
   0   6   9 883.676 104.671   4
   0  -6  -9 770.519 151.860   3
   0  -6  -9 807.358 104.264   4
   0  -6   9 717.619 88.6273   3
   0   6  -9 703.964 135.009   2
   0  -6  -9 868.998 92.6097   2
   0  -6   9 872.743 154.772   2
   0   6   9 924.285 156.056   1
   0  -6 -10 808.191 152.564   3
   0   6  10 761.165 98.6498   4
   0  -6  10 800.696 97.7439   3
   0  -6 -10 827.209 86.9007   2
   0   6 -10 734.673 135.270   2
   0   6  10 751.419 148.583   1
   0  -6 -11 59.7384 44.8665   3
   0   6  11 46.4247 29.6611   4
   0  -6 -11 35.7985 28.1366   2
   0   6 -11 20.9606 37.5190   2
   0   6  11 58.0801 68.0930   1
   0  -6  11 55.3357 32.2372   3
   0  -6 -12 124.160 57.3546   3
   0   6  12 138.562 48.3727   4
   0  -6  12 287.241 67.8063   3
   0  -6 -12 91.6962 27.9916   2
   0   6  12 89.2511 63.2133   1
   0   6 -12 100.871 39.3846   2
   0  -6  13 656.959 88.9516   3
   0  -6 -13 662.105 155.265   3
   0   6  13 614.853 94.3268   4
   0   6 -13 612.231 137.568   2
   0  -6 -13 602.257 71.0100   2
   0   6  13 637.583 137.348   1
   0  -6  14 445.327 72.4074   3
   0   6  14 376.192 75.9948   4
   0  -6 -14 335.811 113.692   3
   0  -6 -14 401.753 62.1237   2
   0   6 -14 399.597 115.178   2
   0   6  14 511.676 131.040   1
   0  -6  15 118.023 36.7799   3
   0  -6 -15 75.9206 67.6014   3
   0   6  15 105.654 46.1302   4
   0   6  15 174.675 100.011   1
   0  -6 -15 132.806 40.7976   2
   0   6 -15 62.9283 49.5507   2
   0  -6 -16-26.5045 54.1821   3
   0  -6 -16 17.9618 18.9287   2
   0   6  16 63.4945 93.4277   1
   0   6 -16 23.1196 14.7518   2
   0  -6 -17 102.172 64.7179   3
   0   6  17 100.148 74.8163   1
   0   6 -17 63.1364 53.0907   2
   0  -6 -17 71.0205 29.8914   2
   0  -6 -18 52.6539 58.3752   3
   0   6 -18 106.837 71.9009   2
   0   6  18 160.214 98.9274   1
   0  -6 -19 106.930 72.8016   3
   0   6 -19 99.6215 69.0881   2
   0   6  19 40.8936 89.9757   1
   0  -6 -20 43.0352 54.7354   3
   0   6 -20 18.9823 42.0531   2
   0   6  20 15.7486 81.1472   1
   0  -6 -21 70.4137 60.6860   3
   0   6 -21 102.052 63.5496   2
   0   6  21 139.938 122.543   1
   0  -6 -22 114.463 76.5723   3
   0   6 -22 186.095 92.1785   2
   0   6  22 146.598 116.485   1
   0  -6 -23 37.0742 79.0239   3
   0  -6 -24 194.860 102.607   3
   0  -7   0-47.4136 46.5546   4
   0  -7   0 26.7274 25.5930   1
   0  -7   0-12.1216 9.99455   2
   0  -7  -1 15.1328 14.1362   4
   0  -7   1 65.5895 49.4267   4
   0  -7   1 12.7772 20.1794   2
   0  -7  -1 43.9100 35.2369   1
   0  -7  -1 41.8397 26.7442   2
   0  -7   1-6.98325 40.7009   1
   0  -7  -2 7.00908 33.8041   4
   0  -7   2 18.4471 36.2228   4
   0  -7  -2 29.8454 22.9380   2
   0  -7  -2 13.7314 38.9347   1
   0  -7   2 21.2218 27.4534   2
   0  -7  -3 136.165 48.4937   4
   0  -7   3 77.1705 38.9211   4
   0  -7  -3 188.187 73.3659   1
   0  -7   3 79.6106 50.1808   2
   0  -7  -3 51.9030 23.1474   2
   0  -7   4 290.078 77.6630   4
   0   7   4 301.306 64.5656   4
   0  -7  -4 231.416 46.9908   4
   0  -7   4 267.567 73.8346   2
   0  -7  -4 479.578 112.518   1
   0  -7  -4 299.648 61.7845   2
   0  -7  -5 16.2401 16.5482   4
   0  -7   5 39.8636 16.0590   4
   0   7   5 11.0079 4.24282   4
   0  -7  -5 40.2021 21.4296   2
   0  -7   5 78.5607 45.0611   2
   0  -7  -6 146.808 54.7692   4
   0  -7   6 149.702 73.3638   4
   0   7   6 86.3646 31.7333   4
   0  -7  -6 152.086 42.1033   2
   0  -7   6 86.1926 36.2370   2
   0   7   7 202.583 55.9024   4
   0  -7  -7 292.062 72.1612   4
   0  -7   7 216.192 79.2350   4
   0  -7   7 149.386 64.4535   2
   0  -7  -7 203.164 43.6024   2
   0   7   7 98.9524 35.3222   1
   0   7  -7 136.140 49.8931   2
   0  -7  -8 175.016 50.7427   4
   0  -7  -8 93.8035 38.2766   3
   0  -7   8 130.624 66.8246   4
   0   7   8 138.341 46.5611   4
   0   7  -8 103.156 44.3225   2
   0   7   8 82.5556 27.0714   1
   0  -7   9 73.2039 44.7659   4
   0  -7  -9 82.0452 52.6331   4
   0   7   9 61.0085 31.9070   4
   0  -7  -9-34.6583 32.3441   3
   0   7   9 41.3799 44.8712   1
   0   7  -9-40.3630 47.0042   2
   0   7  10 25.4387 18.8434   4
   0  -7 -10 37.6600 31.5021   4
   0  -7  10 38.5540 38.8655   4
   0  -7 -10 44.1191 13.3611   3
   0   7  10 36.0922 53.3030   1
   0  -7 -10 83.5466 34.2260   2
   0  -7  10 24.2711 14.3857   3
   0   7 -10 31.2165 18.5191   2
   0  -7  11 172.065 69.3852   4
   0   7  11 199.171 54.1412   4
   0  -7 -11 189.753 77.2769   3
   0   7 -11 201.643 83.4619   2
   0  -7  11 294.081 62.3724   3
   0  -7 -11 231.861 47.6724   2
   0   7  11 240.949 88.7943   1
   0  -7 -12 11.0987 25.6697   3
   0   7  12 45.1237 27.2353   4
   0  -7  12 40.5200 33.6808   4
   0  -7 -12 84.9937 27.3481   2
   0  -7  12 104.406 40.0275   3
   0   7 -12-2.44612 44.1389   2
   0   7  12 17.6175 43.2836   1
   0  -7  13 92.8617 66.6558   4
   0   7  13 47.8348 17.5960   4
   0  -7 -13 88.6165 73.0531   3
   0  -7  13 114.205 41.5319   3
   0  -7 -13 79.0589 26.5695   2
   0   7 -13 35.8879 9.63500   2
   0   7  13 79.8456 64.1064   1
   0   7  14 33.7176 25.8652   4
   0  -7 -14 33.0748 33.5611   3
   0  -7  14-1.91055 16.3499   4
   0   7 -14 10.5813 32.3106   2
   0  -7 -14 5.37640 16.9062   2
   0  -7  14 39.2160 30.5011   3
   0   7  14 12.2267 43.5086   1
   0  -7 -15 62.1095 53.8263   3
   0  -7  15 14.9036 58.1927   4
   0   7 -15-4.84799 48.8633   2
   0   7  15 28.0294 45.6600   1
   0  -7 -15 26.2143 24.9223   2
   0  -7 -16 2.55178 9.86264   3
   0  -7  16 12.7300 60.6153   4
   0   7 -16 56.8662 75.4942   2
   0   7  16 36.9163 50.2641   1
   0  -7  17 104.229 70.3455   4
   0  -7 -17 99.2129 62.9403   3
   0   7  17 194.713 98.8025   1
   0   7 -17 141.794 85.3328   2
   0  -7  18-14.7228 10.1437   4
   0  -7 -18 5.06615 33.9849   3
   0   7 -18-13.7944 21.5372   2
   0   7  18 5.85707 65.0924   1
   0  -7  19 8.23089 20.3483   4
   0  -7 -19 92.1668 73.1930   3
   0   7  19 26.8508 77.0464   1
   0   7 -19 11.6015 31.1620   2
   0  -7 -20 3.90263 38.2120   3
   0  -7  20 95.9688 77.2978   4
   0   7 -20 148.260 96.2155   2
   0   7  20 112.047 109.776   1
   0  -7 -21 19.1693 82.2405   3
   0  -7  21 109.025 82.5988   4
   0   7  21 156.779 109.573   1
   0   7 -21 83.2249 85.9068   2
   0  -7 -22 83.8946 87.8643   3
   0  -8   0 91.2969 38.0147   4
   0  -8   0 214.975 66.1279   1
   0  -8   0 190.233 61.9501   2
   0  -8  -1 1516.27 175.173   4
   0  -8   1 1571.50 187.419   4
   0  -8   1 1612.16 182.449   2
   0  -8   1 1613.14 190.982   1
   0  -8  -1 1672.80 174.917   2
   0  -8  -1 1623.67 195.469   1
   0  -8  -2 201.526 62.0318   4
   0  -8   2 224.706 75.1071   4
   0  -8   2 152.050 55.4595   2
   0  -8  -2 179.280 57.7618   2
   0  -8  -2 184.144 65.0204   1
   0  -8  -3 1747.80 180.665   4
   0  -8   3 1634.21 204.615   4
   0  -8  -3 1801.09 215.978   1
   0  -8   3 1722.94 200.192   2
   0  -8  -3 1497.49 157.565   2
   0  -8  -4 52.6066 30.6080   4
   0  -8   4 167.328 77.3008   4
   0  -8  -4 129.126 51.5136   2
   0  -8   4 79.8708 56.0622   2
   0  -8   5 1510.40 199.396   4
   0  -8  -5 1450.12 158.485   4
   0  -8  -5 1299.70 135.475   2
   0  -8   5 1509.65 195.151   2
   0  -8  -6 198.806 57.9986   4
   0  -8   6 176.607 67.6885   4
   0   8   6 180.728 56.0751   4
   0  -8  -6 184.934 49.8306   2
   0  -8  -7 131.515 60.5241   4
   0   8   7 74.8222 36.1787   4
   0  -8   7 125.591 69.6442   4
   0  -8  -7 54.7001 26.0590   2
   0  -8  -8 0.60137 27.0475   4
   0   8   8-14.0458 10.8684   4
   0  -8  -8-32.7819 29.6094   3
   0  -8   8 7.24657 21.9231   4
   0   8   8-3.25853 40.9708   1
   0  -8  -8 0.55061 16.6886   2
   0  -8   9 259.501 96.9158   4
   0  -8  -9 235.722 91.8181   3
   0   8   9 227.876 64.7799   4
   0  -8  -9 262.694 63.5664   4
   0  -8  -9 285.538 62.2799   2
   0   8   9 78.5942 48.0018   1
   0   8  10 188.474 59.3563   4
   0  -8 -10 205.500 57.8908   4
   0  -8  10 194.639 79.0689   4
   0  -8 -10 122.995 58.6306   3
   0  -8 -10 225.618 52.6476   2
   0   8  10 73.6788 57.3541   1
   0  -8  10 165.190 43.6781   3
   0   8  11 486.817 87.4597   4
   0  -8  11 511.854 88.3093   3
   0  -8  11 539.975 131.836   4
   0  -8 -11 534.060 146.699   3
   0   8  11 442.967 128.674   1
   0  -8 -11 543.617 77.3148   2
   0  -8 -11 488.401 70.4093   2
   0   8 -11 511.591 130.139   2
   0  -8  12-37.8736 70.7398   4
   0   8  12 49.6132 32.0103   4
   0  -8 -12 11.1329 18.7092   3
   0  -8 -12 74.0213 36.5970   2
   0  -8  12 128.027 51.0902   3
   0   8 -12 109.552 61.9170   2
   0   8  12 32.5659 13.0388   1
   0  -8  13 63.1375 55.5552   4
   0  -8 -13 218.342 91.4697   3
   0  -8 -13 122.275 31.4063   2
   0   8 -13 170.497 88.3251   2
   0   8  13 153.874 81.9686   1
   0  -8 -14 129.423 81.3616   3
   0  -8  14 44.5978 65.9312   4
   0   8  14 79.7633 56.1850   1
   0   8 -14 76.4129 68.1010   2
   0  -8 -14 90.7385 26.8238   2
   0  -8 -15 346.901 127.423   3
   0  -8  15 476.477 149.541   4
   0   8 -15 504.172 146.976   2
   0   8  15 563.667 149.676   1
   0  -8 -16 22.9142 27.3207   3
   0  -8  16 42.9554 46.4641   4
   0   8 -16 68.0550 70.0714   2
   0   8  16 72.0005 54.8017   1
   0  -8  17 50.1243 60.2856   4
   0  -8 -17 45.9337 40.7992   3
   0   8 -17-14.5011 42.6973   2
   0   8  17 105.113 78.1959   1
   0  -8  18 133.890 34.8778   4
   0  -8 -18 138.992 96.3173   3
   0   8 -18 66.0013 70.2064   2
   0   8  18 68.0048 54.6639   1
   0  -8  19 1.95760 17.1506   4
   0  -8 -19 39.8442 59.2323   3
   0   8 -19 27.1223 45.5016   2
   0   8  19 53.6623 82.3665   1
   0  -8 -20 168.527 98.8309   3
   0  -8 -21 93.3800 88.5625   3
   0  -9   0-6.74734 26.1590   4
   0  -9   0 38.2334 26.7310   2
   0  -9  -1 28.3191 47.1680   4
   0  -9   1 5.81537 34.3980   4
   0  -9   1-15.6203 33.9593   2
   0  -9  -1 37.4118 45.2673   2
   0  -9   2 748.664 139.442   4
   0  -9  -2 934.169 146.852   4
   0  -9   2 981.934 152.312   2
   0  -9  -2 954.623 138.073   2
   0  -9  -3 105.599 57.0110   4
   0  -9   3 82.7050 45.7770   4
   0  -9  -3-4.37268 6.03864   2
   0  -9  -4 243.989 56.8784   4
   0  -9   4 318.152 98.1002   4
   0  -9  -4 343.947 74.3550   2
   0  -9  -5 44.8170 12.3260   4
   0  -9   5 26.7617 52.8451   4
   0  -9  -5 21.6738 16.5691   2
   0  -9  -6 2340.53 211.038   4
   0  -9   6 2036.39 253.765   4
   0  -9  -6 2000.98 180.930   2
   0  -9  -7 148.778 68.0432   4
   0  -9   7 78.5535 61.9415   4
   0  -9  -7 63.7601 35.2815   2
   0  -9  -8 179.125 74.6993   3
   0  -9   8 275.580 99.4505   4
   0  -9  -8 264.218 71.6943   4
   0  -9  -8 190.587 56.6472   2
   0  -9   9 41.5951 42.4350   4
   0  -9  -9-63.2466 38.5649   3
   0  -9  -9 71.1131 42.6694   4
   0  -9  -9 59.4248 32.1675   2
   0  -9 -10 269.697 73.7170   4
   0  -9  10 153.314 77.8414   4
   0  -9 -10 234.875 102.987   3
   0  -9  10 203.353 51.2581   3
   0  -9 -10 301.871 60.0296   2
   0  -9 -11 98.6058 83.9499   3
   0  -9 -11 183.362 60.1874   4
   0  -9  11 73.3277 64.9459   4
   0  -9 -11 243.457 59.4726   2
   0  -9  11 102.262 38.0451   3
   0   9  11 4.30243 51.0909   1
   0  -9  12 149.354 81.8019   4
   0  -9 -12 114.637 70.7411   3
   0  -9 -12 118.138 44.3006   2
   0   9  12 88.2314 48.2688   1
   0  -9 -13 80.1756 51.2418   3
   0  -9  13 119.801 68.1912   4
   0   9  13 13.9477 34.6300   1
   0  -9 -14 135.843 87.8499   3
   0  -9  14 45.7056 53.8888   4
   0   9  14 70.5659 61.4502   1
   0  -9  15 22.4637 22.4128   4
   0   9  15-0.84629 34.2665   1
   0  -9 -16 36.5996 53.3168   3
   0  -9  16 27.6966 93.0191   4
   0   9  16 8.12886 45.6909   1
   0  -9 -17 129.226 96.2857   3
   0  -9  17 9.21087 28.0577   4
   0   9  17 112.904 96.0969   1
   0  -9  18 34.0349 36.0567   4
   0  -9 -18 54.1865 62.2263   3
   0   9  18 13.4064 61.0884   1
   0 -10   0 225.784 83.6849   4
   0 -10   0 131.921 48.2090   2
   0 -10   1 8.03995 30.0550   4
   0 -10  -1 77.6638 58.2238   4
   0 -10  -1 7.36448 18.5440   2
   0 -10   2-3.06877 32.8248   4
   0 -10  -2 47.2432 54.1168   4
   0 -10  -2-7.04865 14.8107   2
   0 -10  -3 85.4372 74.4605   4
   0 -10   3-18.3738 43.4941   4
   0 -10  -3 5.26576 18.5102   2
   0 -10  -4 203.244 51.4526   4
   0 -10   4 249.046 89.1292   4
   0 -10  -4 258.047 72.4846   2
   0 -10  -5 118.795 52.6257   4
   0 -10   5 45.5573 43.8439   4
   0 -10  -5 78.8982 45.1356   2
   0 -10   6 28.3779 35.2325   4
   0 -10  -6 86.0762 48.7716   4
   0 -10  -6 119.161 56.3900   2
   0 -10  -7 74.9614 19.2439   3
   0 -10  -7 260.376 88.6939   4
   0 -10   7 289.574 118.590   4
   0 -10  -7 210.879 58.8306   2
   0 -10  -8 97.7910 55.4558   4
   0 -10   8 105.368 84.4372   4
   0 -10  -8 49.6867 25.7783   3
   0 -10  -9-6.74381 33.8573   3
   0 -10   9 38.1964 28.5335   4
   0 -10  -9 105.503 56.3099   4
   0 -10  10-9.67082 16.5033   4
   0 -10 -10 2.73727 30.5676   4
   0 -10 -10 32.4197 37.8893   3
   0 -10  11 141.693 79.0702   4
   0 -10 -11 175.563 69.2787   4
   0 -10 -11 134.730 76.6285   3
   0 -10 -12 154.317 102.900   3
   0 -10  12 114.377 70.7817   4
   0 -10  13 67.2003 81.2857   4
   0 -10 -13 137.620 94.2258   3
   0 -10 -14 111.781 86.0240   3
   0 -10  14 130.178 84.4001   4
   0  10  14 34.9012 50.8094   1
   0 -10 -15 69.4521 70.3801   3
   0 -10  15 117.259 77.7176   4
   0  10  15 11.5401 43.0267   1
   0 -10 -16 75.9428 71.6734   3
   0 -10  16 72.6313 77.0417   4
   0  10  16 0.48136 62.9653   1
   0 -11   0 5.37563 29.5334   4
   0 -11  -1 83.5693 71.4981   4
   0 -11   1-9.95973 19.4087   4
   0 -11  -2 169.440 83.0853   4
   0 -11   2 174.513 79.5269   4
   0 -11  -3-3.93398 14.1637   4
   0 -11   3 68.9961 63.1819   4
   0 -11  -4 62.8309 20.5523   4
   0 -11   4-2.13455 47.9621   4
   0 -11  -5 207.788 80.2950   4
   0 -11   5 142.575 67.2291   4
   0 -11  -6 236.163 101.575   3
   0 -11  -6 361.703 104.316   4
   0 -11   6 216.369 98.7923   4
   0 -11  -7 57.4780 51.0196   3
   0 -11  -7 139.646 82.2157   4
   0 -11   7 124.271 74.4116   4
   0 -11   8-28.2761 4.09521   4
   0 -11  -8-15.0034 29.6911   3
   0 -11  -8 36.9542 60.8472   4
   0 -11  -9 272.249 84.8059   4
   0 -11  -9 202.773 97.5865   3
   0 -11   9 266.126 118.864   4
   0 -11 -10-22.6571 37.9609   3
   0 -11  10 77.0151 36.9540   4
   0 -11  11 142.324 98.5639   4
   0 -11 -11 97.0556 91.9357   3
   0 -11  12 109.136 59.3000   4
   0 -11 -12 103.083 82.2251   3
   0 -11 -13-3.24853 46.3217   3
   0 -11  13 67.8201 76.6172   4
   0 -11  14 166.882 105.354   4
   0 -11 -14 139.161 101.001   3
   0 -12   0 109.462 63.7789   4
   0 -12   1 305.043 107.371   4
   0 -12  -1 510.407 134.733   4
   0 -12   2-55.7979 19.8937   4
   0 -12  -2 155.641 107.142   4
   0 -12   3 41.9387 37.8708   4
   0 -12  -3 10.3897 36.9217   4
   0 -12  -4 30.8875 48.3832   4
   0 -12   4 50.3922 50.1019   4
   0 -12  -4-28.7031 48.8084   3
   0 -12   5 312.891 114.641   4
   0 -12  -5 266.194 106.654   3
   0 -12  -5 378.983 107.864   4
   0 -12  -6 60.1485 61.7747   4
   0 -12   6-52.9527 45.2876   4
   0 -12  -6 76.3556 76.1286   3
   0 -12  -7 64.4869 75.7759   4
   0 -12   7-11.0416 37.4680   4
   0 -12  -7 110.798 64.6828   3
   0 -12  -8 33.0866 42.4821   3
   0 -12   8 86.0623 52.4097   4
   0 -12   9 353.931 145.376   4
   0 -12  -9 223.148 112.830   3
   0 -12 -10 64.0760 51.6513   3
   0 -12  10 197.075 105.235   4
   0 -12  11 98.0018 108.301   4
   0 -13   0 50.9256 80.2800   4
   0 -13   1 49.4281 46.4538   4
   0 -13  -1 210.183 108.540   4
   0 -13  -2 15.9579 41.6721   4
   0 -13  -2 67.6394 21.0410   3
   0 -13   2 56.9685 53.6625   4
   0 -13  -3-121.197 76.2450   3
   0 -13  -3-22.6298 46.8558   4
   0 -13   3-18.3358 15.9485   4
   0 -13   4 4.88979 25.8696   4
   0 -13  -4 53.0842 35.6490   3
   0 -13  -5 36.6721 69.1854   3
   0 -13   5-45.9893 65.4339   4
   0 -13  -6 58.7573 68.7559   3
   0 -13   6 74.5511 56.4011   4
   0 -13   7-41.4465 58.1932   4
   0 -13  -7 2.26469 21.3215   3
   0 -13   8 59.9217 49.3463   4
   0 -13   9-38.1446 54.3514   4
   0 -14   0 63.7596 41.0663   3
   0 -14   0 239.722 126.799   4
   0 -14  -1 43.8598 67.2598   4
   0 -14   1 108.921 74.0584   4
   0 -14   1-28.2279 26.6476   3
   0 -14   2-16.2160 60.4396   3
   0 -14   2 0.87016 34.4187   4
   0 -14  -2 84.2226 68.2860   3
   0 -14   3 91.9480 83.5557   4
   0 -14   3 114.853 91.0908   3
   0 -14   4 76.2584 70.8230   3
   0 -14   4 49.8895 62.2199   4
   0 -14   5 1.62286 53.8122   4
   1   0 -25 49.7810 47.0857   2
   1   0 -24 22.3386 21.9406   2
   1   0 -23 57.6995 39.5845   2
   1   0 -23 44.5753 35.3472   3
   1   0 -22 0.08758 15.6072   3
   1   0 -22-10.3919 13.3043   2
   1   0 -21-12.5804 23.8536   3
   1   0 -21-17.1120 13.0667   2
   1   0 -20 49.3463 44.9123   3
   1   0 -20 22.6055 36.0716   2
   1   0 -19 30.6634 24.3443   2
   1   0 -19-5.30959 13.0632   3
  -1   0  19 22.6345 30.5551   2
   1   0 -18 238.322 75.8880   3
   1   0 -18 182.113 69.2465   2
  -1   0  18 246.663 76.2888   2
   1   0 -17 6.04797 24.0284   2
  -1   0  17 19.5049 32.3818   2
   1   0 -17 39.4155 33.4491   3
  -1   0  16 498.941 104.052   3
   1   0 -16 557.995 111.662   3
   1   0 -16 519.533 103.302   2
  -1   0  16 602.777 110.255   2
  -1   0  15-18.4131 24.2796   3
   1   0 -15 2.36888 6.40152   2
   1   0 -15 14.1292 27.5910   3
  -1   0  15 35.6992 26.8560   2
  -1   0  14 709.646 119.074   3
   1   0 -14 740.028 115.315   3
   1   0 -14 756.603 113.591   2
   1   0 -13 14.8440 6.24622   3
  -1   0  13-12.7964 13.3071   3
  -1   0  13-26.2470 21.8476   2
   1   0 -13-4.14263 9.38440   2
  -1   0  12 2237.20 193.270   3
   1   0 -12 2238.69 189.198   3
   1   0 -12 2313.61 181.349   2
  -1   0  12 2343.90 182.167   2
  -1   0  11 32.5233 26.4774   3
   1   0 -11 26.0756 21.6905   3
  -1   0  11-40.8676 34.5867   2
   1   0 -11-12.6566 8.96964   2
   1   0 -10 2523.09 180.271   3
  -1   0  10 2517.60 184.489   3
   1   0 -10 2433.72 170.063   2
  -1   0  10 2585.06 174.150   2
  -1   0   9 17.0842 20.9965   3
   1   0  -9-1.97215 20.6001   3
   1   0  -9 8.24718 14.5352   2
  -1   0   9 23.8358 22.1938   2
  -1   0   8 20532.1 481.036   3
   1   0  -8 21016.2 474.912   3
  -1   0   8 20928.4 441.932   2
   1   0  -8 21244.5 436.303   2
  -1   0   7 43.4876 32.0239   3
   1   0  -7 19.4679 30.5732   3
   1   0  -7 47.9318 25.3235   2
  -1   0   7 57.9865 30.3066   2
   1   0  -6 28589.5 491.886   3
  -1   0   6 28455.7 503.621   3
  -1   0   6 28481.5 439.413   2
   1   0  -6 28036.8 435.105   2
   1   0  -5 34.0793 30.8876   3
  -1   0   5 15.3370 7.14703   2
   1   0  -5 3.89877 5.62335   2
   1   0  -4 85701.3 734.279   3
   1   0  -4 85756.9 625.656   2
  -1   0   3-4.13230 1.51425   4
   1   0  -3-2.49626 6.70104   3
  -1   0  -3 6.47255 4.37291   2
  -1   0  -4 13095.3 283.642   2
  -1   0  -5 5.98292 23.2476   2
  -1   0  -6 6730.09 199.960   3
  -1   0  -6 6674.31 241.548   2
  -1   0  -7 23.4736 5.91637   3
   1   0   7-11.2151 11.6880   2
  -1   0  -7-1.60742 21.1497   2
  -1   0  -8 6039.43 221.098   3
   1   0   8 6047.68 261.020   2
  -1   0  -8 5994.49 258.919   2
  -1   0  -9 7.67252 18.0518   3
  -1   0  -9 20.8770 37.1043   2
   1   0   9 62.6337 30.8444   2
  -1   0 -10 2548.16 162.356   3
  -1   0 -10 2643.92 191.773   2
   1   0  10 2595.43 193.886   2
  -1   0 -11 7.65400 10.9726   3
  -1   0 -11 10.4010 11.0918   2
   1   0  11 40.1033 52.9559   2
  -1   0 -12 290.257 64.5303   3
  -1   0 -12 344.365 77.5432   2
  -1   0 -13 31.2987 34.4392   3
  -1   0 -13-6.53616 14.6526   2
  -1   0 -14 32.2892 32.8542   3
  -1   0 -14 56.4000 37.0339   2
   1   0  14 44.6572 45.1263   2
  -1   0 -15 36.6707 30.4903   3
  -1   0 -15-14.4206 20.9921   2
   1   0  15 35.9714 37.6087   2
  -1   0 -16 264.190 71.7635   3
   1   0  16 366.805 102.401   2
  -1   0 -16 161.530 55.3321   2
  -1   0 -17 16.0594 24.5692   3
   1   0  17-7.73837 21.7202   2
  -1   0 -17-9.32333 29.3092   2
  -1   0 -18 65.7077 41.4649   3
  -1   0 -18 2.99973 28.8814   2
  -1   0 -19-35.7299 21.8620   2
  -1   0 -19 41.7428 37.8372   3
  -1   0 -20 29.8161 42.6228   3
  -1   0 -20-9.92235 9.22051   2
  -1   0 -21 44.2637 38.5245   2
  -1   0 -21-10.3148 30.4079   3
  -1   0 -22 48.6745 49.1628   2
  -1   0 -22-4.66708 13.1525   3
  -1   0 -23 40.8499 46.0505   2
  -1   0 -24 25.4995 66.1136   2
  -1   0 -25 21.8565 45.7700   2
  -1   0 -26 32.4159 35.2749   2
   1   1 -26 58.7666 19.4037   2
   1   1 -25 6.34772 19.9332   2
   1   1 -24 91.3084 56.9460   2
   1  -1 -24 119.537 65.7022   2
   1  -1 -24 35.9734 45.1200   3
   1  -1 -23 108.975 64.5895   3
   1  -1 -23 79.4285 47.7433   2
   1   1 -23 108.731 54.3329   2
   1  -1 -22 127.140 71.2312   3
   1   1 -22 138.174 67.2557   2
   1   1 -22 82.7133 54.7173   3
   1  -1 -22 38.6976 44.8510   2
   1  -1 -21 79.5111 57.1613   3
   1   1 -21 8.75246 31.3691   3
   1  -1 -21-2.66682 37.4547   2
   1   1 -21 23.0244 35.6432   2
   1  -1 -20 33.7876 44.9745   3
   1  -1 -20-13.1336 13.5143   2
   1   1 -20-31.6897 22.9634   2
   1   1 -20 41.7690 39.0062   3
   1  -1 -19 51.9576 42.3952   3
   1   1 -19 6.92730 18.2111   3
   1  -1 -19 25.9033 10.7494   2
  -1   1  19 121.627 53.8694   2
   1   1 -19 31.4493 33.3882   2
   1  -1 -18 19.5790 26.0323   3
   1   1 -18 35.4728 15.6289   3
   1   1 -18-1.21942 17.0603   2
   1  -1 -18 30.6371 37.4715   2
  -1   1  18 64.8107 46.1973   2
   1  -1 -17 27.5395 34.4174   3
  -1  -1  17-1.16706 21.8136   3
   1  -1 -17 42.8838 37.1741   2
  -1   1  17 63.9777 39.0481   2
   1   1 -17 39.3210 25.6305   3
  -1  -1  17 2.28222 20.0658   2
   1   1 -17 44.7456 38.5123   2
  -1  -1  16 47.4703 21.3291   3
   1  -1 -16 39.9894 45.4476   3
   1   1 -16 50.2020 28.8149   3
   1  -1 -16 95.0350 44.2548   2
   1   1 -16 52.9779 36.4580   2
  -1  -1  16 74.5694 49.2009   2
  -1  -1  15-23.0691 26.8953   3
   1  -1 -15 19.2695 23.4578   3
  -1  -1  15-3.75715 13.6361   2
   1   1 -15 26.7456 21.6318   3
   1  -1 -15 20.9343 18.1172   2
   1   1 -15-8.02058 26.6862   2
  -1  -1  14 64.2013 30.1292   3
   1  -1 -14 87.4304 46.6811   3
  -1   1  14 83.6538 36.7279   2
   1   1 -14 53.9032 40.8631   2
   1  -1 -14 90.3101 38.6323   2
  -1  -1  14-11.9412 26.3597   2
   1   1 -14 65.7938 33.7252   3
  -1  -1  13 86.6324 36.0777   3
   1  -1 -13 146.130 57.4183   3
  -1   1  13 82.2283 39.7916   3
   1   1 -13 83.5847 32.8280   3
   1  -1 -13 86.4083 37.6777   2
  -1   1  13 71.0468 36.8313   2
   1   1 -13 31.4122 26.6127   2
  -1   1  12 1042.17 139.574   3
   1   1 -12 936.996 113.222   3
  -1  -1  12 1099.01 125.845   3
   1  -1 -12 1027.77 140.227   3
   1  -1 -12 1146.94 118.062   2
   1   1 -12 1029.57 128.617   2
  -1   1  12 1052.16 112.858   2
  -1  -1  11-8.43556 6.11180   3
  -1   1  11 10.3596 17.1698   3
   1  -1 -11 63.8332 40.4510   3
   1   1 -11 12.1381 14.6316   2
  -1   1  11-3.16108 20.0590   2
   1  -1 -11 22.7307 19.6257   2
  -1  -1  11 6.57146 23.4835   2
   1   1 -11 4.02540 21.3519   3
   1  -1 -10 169.674 53.5092   3
  -1   1  10 137.812 51.7242   3
  -1  -1  10 155.497 46.0526   3
   1   1 -10 148.958 48.3499   2
  -1   1  10 162.785 40.6488   2
  -1  -1  10 219.266 57.7214   2
   1   1 -10 176.079 46.5069   3
   1  -1 -10 162.064 37.1907   2
  -1  -1   9 3919.64 209.766   3
   1   1  -9 3896.02 202.309   3
  -1   1   9 4050.94 242.071   3
   1  -1  -9 3972.15 233.803   3
  -1   1   9 3981.19 181.432   2
   1   1  -9 3884.41 219.704   2
  -1  -1   9 4144.36 229.066   2
   1  -1  -9 4016.93 183.455   2
   1   1  -8 2473.44 151.870   3
  -1   1   8 2258.76 170.692   3
  -1  -1   8 2425.20 156.447   3
   1  -1  -8 2239.12 172.005   3
  -1  -1   8 2345.27 163.991   2
   1   1  -8 2491.09 167.590   2
  -1   1   8 2415.93 129.685   2
   1  -1  -8 2352.51 129.082   2
  -1  -1   7 1822.72 128.975   3
  -1   1   7 1787.14 147.698   3
   1  -1  -7 1800.22 145.360   3
   1   1  -7 1868.07 123.601   3
   1   1  -7 1883.07 137.499   2
   1  -1  -7 1846.11 104.161   2
  -1   1   7 1775.70 101.106   2
  -1  -1   7 1721.87 135.277   2
   1   1  -6 33202.0 495.537   3
   1  -1  -6 32718.7 574.505   3
  -1  -1   6 32783.4 506.650   3
   1   1  -6 33538.8 542.283   2
  -1   1   6 32534.4 385.609   2
   1  -1  -6 33067.2 391.046   2
   1  -1  -5 9438.19 290.802   3
   1   1  -5 9355.45 246.872   3
  -1  -1   5 8629.73 244.829   3
   1   1  -5 9600.96 274.293   2
  -1   1   5 9209.70 178.050   2
   1  -1  -5 8399.25 171.263   2
   1   1  -4 12311.2 266.732   3
   1  -1  -4 12439.5 309.878   3
  -1   1   4 12152.4 168.064   2
   1   1  -4 12042.1 285.713   2
   1  -1  -4 12211.7 168.065   2
   1  -1  -3 2430.43 128.371   3
  -1  -1   3 2567.52 126.772   4
   1   1  -3 2541.78 112.694   3
  -1  -1   2 576.583 58.3820   4
   1  -1  -2 521.892 48.8774   1
  -1  -1  -2 1653.69 93.3917   4
  -1   1  -2 1693.07 91.7494   2
  -1  -1  -3 2754.11 134.467   4
  -1   1  -3 2742.58 130.430   2
  -1   1  -4 6433.20 219.285   2
  -1  -1  -4 6607.53 206.540   2
   1   1   5 245.941 50.3289   2
  -1   1  -5 246.743 57.2788   2
  -1  -1  -5 262.265 48.8898   2
  -1   1  -6 94.1706 18.2712   3
  -1   1  -6 96.3711 31.9379   2
   1   1   6 120.808 36.5213   2
  -1  -1  -6 75.2598 22.5900   2
  -1  -1  -7 538.870 72.3930   3
  -1   1  -7 554.784 50.0414   3
  -1   1  -7 598.895 82.9118   2
   1   1   7 551.161 73.2761   2
  -1  -1  -7 529.572 65.9285   2
  -1  -1  -8 1924.70 147.373   3
  -1   1  -8 1891.61 103.123   3
  -1  -1  -8 1834.82 135.899   2
  -1   1  -8 2023.79 161.812   2
   1   1   8 2002.72 151.974   2
  -1   1  -9 342.844 49.8853   3
  -1  -1  -9 387.047 72.4935   3
  -1   1  -9 376.857 75.4891   2
  -1  -1  -9 394.294 65.9325   2
   1   1   9 426.641 73.8234   2
   1  -1   9 326.453 70.6284   2
  -1   1 -10 527.422 64.1984   3
  -1  -1 -10 540.672 84.5345   3
  -1  -1 -10 478.295 78.2479   2
   1  -1  10 526.647 90.6767   2
   1   1  10 575.940 91.1927   2
  -1   1 -10 568.289 94.3819   2
  -1   1 -11 26.7944 19.8287   3
   1   1  11 47.2888 37.8154   2
  -1   1 -11 22.0600 23.7761   2
  -1  -1 -12 254.560 64.3786   3
  -1   1 -12 310.745 55.3270   3
  -1   1 -12 324.149 76.9833   2
   1   1  12 264.591 66.2752   2
  -1  -1 -12 313.268 70.2575   2
  -1  -1 -13 844.472 121.278   3
  -1   1 -13 911.892 102.913   3
  -1  -1 -13 941.769 129.337   2
  -1   1 -13 882.269 129.913   2
   1  -1  13 825.683 131.032   2
  -1   1 -14 1161.54 116.670   3
  -1  -1 -14 897.211 127.735   3
  -1  -1 -14 1035.35 137.604   2
  -1   1 -14 945.148 142.742   2
  -1  -1 -15 209.888 65.6172   3
  -1   1 -15 166.185 46.2399   3
   1  -1  15 223.024 78.5769   2
  -1   1 -15 126.274 41.7531   2
   1   1  15 205.845 76.2415   2
  -1  -1 -15 110.496 53.2242   2
  -1  -1 -16 32.9087 29.0715   3
  -1   1 -16 85.9125 43.1000   3
  -1   1 -16 9.63430 21.2210   2
   1   1  16 17.5123 13.5579   2
   1  -1  16 44.4456 57.1267   2
  -1  -1 -16-31.2767 30.6920   2
  -1  -1 -17 149.128 56.6648   3
   1   1  17 184.378 72.5416   2
  -1   1 -17 137.794 57.7180   2
  -1  -1 -17 175.762 70.1920   2
  -1   1 -17 141.552 45.0694   3
  -1  -1 -18 45.1748 40.2003   3
  -1   1 -18 82.1385 49.8083   2
  -1   1 -18 27.8083 33.0128   3
   1   1  18 125.732 65.0413   2
  -1  -1 -18 5.70552 21.1851   2
  -1  -1 -19 37.1651 43.6912   3
  -1   1 -19 21.1833 21.8505   2
  -1   1 -19 42.7230 25.5872   3
  -1  -1 -19 56.5807 36.6974   2
  -1  -1 -20 37.4007 46.5398   3
  -1  -1 -20 23.6200 17.5275   2
  -1   1 -20 32.5985 29.3979   3
  -1   1 -20 54.7408 40.0002   2
  -1  -1 -21 56.9716 49.4313   3
  -1   1 -21 54.3123 44.1460   2
  -1  -1 -21-29.9016 30.8098   2
  -1   1 -21 51.2769 34.7810   3
  -1  -1 -22 44.2390 47.6816   3
  -1   1 -22 69.5368 62.9681   2
  -1  -1 -22 95.0326 49.7678   2
  -1  -1 -23 58.6983 48.3318   2
  -1   1 -23 16.5379 40.4505   2
  -1  -1 -24 130.826 71.6682   2
  -1   1 -24 18.1227 26.4013   2
  -1   1 -25 31.6961 23.9997   2
  -1  -1 -25 23.7973 51.0136   2
  -1   1 -26 67.7872 68.2064   2
   1   2 -25 10.4699 53.6998   2
   1  -2 -24 15.1682 23.7013   3
   1   2 -24 5.17952 49.8146   2
   1   2 -23 8.28905 19.2829   2
   1  -2 -23 179.084 93.4076   3
   1   2 -22 35.1550 28.1035   3
   1   2 -22-14.9119 39.2576   2
   1  -2 -22-29.1383 36.6800   3
   1  -2 -22 27.3681 34.9338   2
   1  -2 -21 231.598 87.9494   3
   1   2 -21 275.319 90.2110   2
   1   2 -21 248.717 75.5742   3
   1  -2 -21 261.036 76.4381   2
   1  -2 -20 44.4548 43.3407   3
   1   2 -20 40.6729 39.2151   3
   1   2 -20 25.8018 47.1464   2
   1  -2 -20 113.396 55.3851   2
   1  -2 -19 97.6689 76.0178   3
  -1  -2  19 52.7811 36.4883   3
  -1   2  19 57.4600 48.9974   2
   1  -2 -19 91.9484 40.2594   2
   1   2 -19 45.1612 42.2953   2
   1   2 -19 61.0357 42.7405   3
  -1  -2  18 76.9688 30.5532   3
   1  -2 -18 52.6103 29.3311   3
   1   2 -18 79.5450 62.1010   2
   1   2 -18 90.3503 46.8485   3
   1  -2 -18 37.6454 26.8577   2
  -1   2  18 37.5822 38.0948   2
   1  -2 -17 538.169 117.475   3
  -1  -2  17 532.875 102.978   3
   1   2 -17 579.679 98.7685   3
   1  -2 -17 581.107 99.5804   2
   1   2 -17 468.712 112.176   2
  -1  -2  16 241.042 68.2989   3
   1  -2 -16 303.126 88.8060   3
  -1  -2  16 164.423 54.7372   2
   1  -2 -16 132.559 45.4161   2
   1   2 -16 204.693 69.2568   2
   1   2 -16 202.076 65.0620   3
  -1   2  16 197.062 55.2531   2
   1  -2 -15 67.8615 27.0809   3
  -1  -2  15 81.8997 32.3105   3
  -1   2  15 122.904 45.6695   2
  -1  -2  15 100.139 48.2462   2
   1   2 -15 73.5849 50.9308   2
   1   2 -15 182.243 56.9136   3
   1  -2 -15 129.645 45.7786   2
  -1  -2  14 13.5346 7.77820   3
   1  -2 -14 110.869 55.1281   3
   1   2 -14 81.7041 50.0250   2
   1  -2 -14 57.0508 27.4263   2
  -1   2  14 12.2636 17.2915   2
   1   2 -14 40.2981 27.5032   3
  -1  -2  14 60.1319 60.5994   2
  -1  -2  13 776.913 106.713   3
   1   2 -13 854.036 107.958   3
   1  -2 -13 893.895 138.250   3
   1   2 -13 909.788 134.550   2
   1  -2 -13 868.456 101.224   2
  -1   2  13 917.675 107.194   2
  -1  -2  13 965.969 142.248   2
  -1  -2  12 1029.25 117.745   3
   1   2 -12 1039.25 114.367   3
   1  -2 -12 971.094 136.284   3
  -1   2  12 997.835 106.961   2
  -1  -2  12 770.924 119.743   2
   1  -2 -12 1060.03 104.918   2
   1   2 -12 1010.56 135.325   2
  -1  -2  11 6705.10 289.151   3
   1  -2 -11 6802.17 349.871   3
   1   2 -11 6643.20 275.298   3
   1  -2 -11 7033.32 250.548   2
  -1   2  11 6658.70 256.956   2
   1   2 -11 6622.75 339.960   2
   1  -2 -10 3404.25 243.520   3
   1   2 -10 3638.85 194.351   3
  -1  -2  10 3483.84 200.798   3
   1   2 -10 3541.59 236.469   2
  -1   2  10 3572.07 174.930   2
   1  -2 -10 3605.62 166.667   2
  -1  -2   9 108.777 40.5798   3
   1  -2  -9 68.6964 40.9762   3
  -1   2   9 93.3976 42.7958   3
   1   2  -9 117.072 45.1951   2
  -1  -2   9 133.615 40.2190   2
  -1   2   9 118.198 31.7270   2
   1   2  -9 117.854 41.6768   3
   1  -2  -9 74.2718 20.7821   2
   1   2  -8 2608.81 152.629   3
  -1   2   8 2417.05 191.561   3
  -1  -2   8 2759.74 164.066   3
   1  -2  -8 2697.48 201.929   3
  -1   2   8 2761.82 125.926   2
   1   2  -8 2808.14 195.039   2
  -1  -2   8 2815.89 195.146   2
   1  -2  -8 2694.29 119.637   2
  -1  -2   7 20362.6 419.776   3
   1  -2  -7 20406.4 522.911   3
   1   2  -7 20228.1 408.202   3
   1  -2  -7 20098.2 285.616   2
   1   2  -7 20045.9 502.478   2
  -1   2   7 20415.0 304.096   2
   1  -2  -6 16418.9 452.572   3
  -1   2   6 16310.7 278.874   4
  -1  -2   6 16289.4 357.059   3
   1   2  -6 16526.3 355.181   3
   1  -2  -6 16616.4 215.597   2
  -1   2   6 16629.0 232.934   2
   1   2  -6 16352.7 431.916   2
  -1  -2   5 883.013 81.0285   3
   1  -2  -5 863.519 100.247   3
  -1   2   5 908.799 52.5612   4
   1   2  -5 868.934 93.0873   2
  -1  -2   4 569.936 77.6324   4
  -1  -2   4 466.085 57.1534   3
   1  -2  -4 476.620 71.1334   3
   1   2  -4 484.087 71.8049   2
  -1  -2   3 14912.1 362.671   4
   1  -2  -3 14857.8 365.067   3
   1  -2  -3 14455.7 336.733   1
   1  -2  -2 1222.95 95.2771   3
  -1  -2   2 1190.24 97.4439   4
   1  -2  -2 1119.13 89.3817   1
   1  -2  -1 3464.98 153.270   3
  -1  -2   1 3627.31 161.446   4
   1  -2  -1 3561.47 105.176   2
  -1   2   1 3508.78 102.275   2
   1  -2   0 77.3104 21.1235   3
  -1  -2   0 74.0448 27.3469   4
  -1  -2   0 65.6018 19.5102   1
  -1   2   0 74.7310 16.1662   2
   1  -2   1 54.4332 13.9881   3
  -1  -2  -1 71.5019 23.3661   4
  -1   2  -1 54.0562 18.5947   2
  -1  -2  -2 3695.81 155.998   4
  -1   2  -2 3717.67 154.935   2
  -1  -2  -3 7879.02 238.441   4
  -1   2  -3 7982.64 248.038   2
   1   2   4 919.705 85.8898   4
  -1  -2  -4 753.098 79.6363   4
  -1   2  -4 866.247 89.5258   2
  -1  -2  -5 1981.26 136.503   4
   1   2   5 1799.20 125.342   4
  -1  -2  -5 1931.35 123.912   2
  -1   2  -5 2112.32 146.658   2
   1   2   6 867.768 91.4228   4
  -1  -2  -6 797.912 81.0572   2
  -1   2  -6 897.852 100.562   2
   1   2   7 708.318 89.9328   4
   1  -2   7 685.322 42.7876   3
  -1   2  -7 743.766 99.5177   2
  -1  -2  -7 789.128 83.6144   2
  -1   2  -8 3899.72 114.315   3
   1  -2   8 3809.52 117.074   3
  -1  -2  -8 4753.47 238.385   2
  -1   2  -8 3928.23 236.670   2
   1   2   9 851.781 112.863   4
  -1  -2  -9 788.406 108.736   3
  -1   2  -9 866.225 59.9185   3
   1  -2   9 796.109 60.8099   3
  -1  -2  -9 821.572 91.2868   2
  -1   2  -9 836.526 115.508   2
  -1   2 -10 600.706 55.2607   3
  -1  -2 -10 543.097 98.1332   3
   1   2  10 505.021 91.7969   4
  -1  -2 -10 599.126 86.4201   2
  -1   2 -10 569.312 98.6778   2
   1   2  11 6.62612 24.7177   4
  -1  -2 -11-22.0979 20.7557   3
  -1   2 -11 14.4689 4.66528   2
   1   2  11 12.7597 27.5868   2
   1  -2  11 19.7479 9.63720   2
  -1  -2 -11-28.0960 29.0382   2
  -1   2 -11 19.0475 18.5572   3
  -1  -2 -12 133.441 52.9318   3
   1   2  12 147.672 60.4577   4
   1  -2  12 123.074 46.0670   2
  -1   2 -12 75.1435 16.3533   2
  -1  -2 -12 156.060 44.0446   2
  -1   2 -12 123.843 30.6050   3
   1   2  12 129.604 48.9851   2
  -1  -2 -13 223.852 64.4426   3
   1   2  13 287.804 71.8897   2
  -1   2 -13 255.561 45.0844   3
  -1   2 -13 264.732 73.6084   2
  -1  -2 -13 295.325 69.5298   2
   1  -2  13 297.686 82.3551   2
  -1  -2 -14 29.2561 20.3702   3
   1   2  14 50.5570 57.8118   4
  -1  -2 -14 24.4182 30.8288   2
  -1   2 -14 16.3122 21.1214   3
  -1   2 -14-30.4738 37.3036   2
   1  -2  14 68.7015 48.5035   2
   1   2  15 71.0713 53.9207   4
  -1  -2 -15 9.57758 36.1584   2
   1  -2  15 45.9902 27.8633   2
  -1   2 -15 95.8049 34.1479   3
  -1   2 -15 32.4495 17.3320   2
  -1  -2 -16 20.4221 10.1879   3
   1   2  16 4.31255 16.2171   4
  -1   2 -16 4.21052 16.0165   3
  -1   2 -16 23.8581 13.4978   2
  -1  -2 -16 15.1395 34.3450   2
   1   2  16 34.1373 45.6856   2
  -1  -2 -17 73.4774 51.4937   3
   1   2  17 122.055 59.6982   4
   1   2  17 101.556 55.9114   2
  -1  -2 -17 12.7124 15.1439   2
  -1   2 -17 101.725 37.7844   3
  -1   2 -17 69.7490 56.1789   2
   1   2  18 94.2484 53.8680   4
  -1  -2 -18-8.79443 29.9510   3
  -1  -2 -18 41.1229 34.5438   2
  -1   2 -18 25.7078 29.5111   3
  -1   2 -18 33.3564 36.4030   2
   1   2  18 18.2818 22.2236   2
  -1  -2 -19 15.3883 10.4815   3
  -1  -2 -19 16.8942 31.1720   2
  -1   2 -19 11.6298 15.7686   2
  -1   2 -19 23.9990 27.1033   3
   1   2  19 112.550 63.6742   2
  -1  -2 -20 38.8325 31.0027   3
  -1   2 -20 29.0163 26.4028   2
  -1  -2 -20-11.6987 8.55592   2
  -1   2 -20 65.4126 37.8762   3
  -1  -2 -21 100.889 62.6047   3
  -1  -2 -21 59.4886 43.8768   2
  -1   2 -21 61.9565 53.8884   2
  -1  -2 -22 79.6828 62.5058   3
  -1   2 -22-2.24889 45.0251   2
  -1  -2 -22-4.89551 20.0339   2
  -1  -2 -23-11.5551 13.4533   3
  -1   2 -23-17.4277 33.6200   2
  -1   2 -24-13.7231 40.0832   2
  -1  -2 -24 49.7982 50.3129   2
  -1   2 -25-3.60941 41.9643   2
  -1   2 -26 9.48803 62.8601   2
  -1  -3  26-14.3403 29.1480   4
  -1  -3  25 12.8317 45.4703   4
   1   3 -25 15.8512 40.2374   2
   1  -3 -25 25.4702 30.7585   3
   1  -3 -24 35.3333 52.8906   3
   1   3 -24-4.90359 30.0080   2
   1  -3 -23 108.440 73.9851   3
   1   3 -23 55.6428 45.8994   2
   1  -3 -22 30.5680 40.6114   3
   1   3 -22-9.24558 43.9881   2
   1  -3 -21 35.4722 38.3015   3
   1   3 -21 44.9696 34.7245   2
   1  -3 -21 73.6407 45.3558   2
   1   3 -21 5.99750 15.3843   3
   1  -3 -20 51.7589 40.1838   3
   1   3 -20-16.2478 34.0623   2
   1  -3 -20 54.2721 37.9794   2
   1   3 -20 6.09682 16.6970   3
  -1  -3  19 52.4998 36.2585   3
  -1   3  19 16.8181 21.1139   4
   1  -3 -19 35.4685 38.2905   3
   1   3 -19 71.4896 45.8419   2
   1   3 -19 52.8486 37.8706   3
   1  -3 -19 86.1984 40.0628   2
  -1   3  18 140.445 57.5660   4
   1  -3 -18 51.5441 45.0253   3
  -1  -3  18 86.1558 47.6516   3
   1   3 -18 54.5825 50.7034   2
   1  -3 -18 106.300 44.1556   2
   1   3 -18 40.3183 20.0916   3
   1  -3 -17-2.75499 19.0079   3
  -1  -3  17 46.4419 40.2807   3
   1   3 -17 34.2610 12.2062   2
   1  -3 -17 46.2388 27.9331   2
   1   3 -17 23.2188 24.4387   3
   1  -3 -16 36.8881 33.9669   3
  -1  -3  16 42.0910 22.8162   3
   1  -3 -16 30.2726 26.3733   2
   1   3 -16 109.060 54.8644   2
   1   3 -16 5.68874 4.56859   3
  -1   3  15 258.199 66.8052   4
  -1  -3  15 319.963 71.6290   3
   1  -3 -15 255.728 84.6471   3
   1   3 -15 283.155 88.1929   2
   1  -3 -15 332.560 64.4837   2
   1   3 -15 294.228 65.2409   3
  -1   3  14 272.300 63.5703   4
   1  -3 -14 314.050 94.8017   3
  -1  -3  14 266.511 61.4420   3
   1   3 -14 261.145 54.2713   3
  -1  -3  14 217.963 82.4033   2
   1  -3 -14 256.617 54.2264   2
   1   3 -14 290.087 84.8772   2
  -1   3  13 256.443 64.3642   4
   1  -3 -13 344.139 93.8727   3
  -1  -3  13 307.540 66.7011   3
  -1  -3  13 265.203 82.5062   2
   1  -3 -13 268.736 49.3485   2
   1   3 -13 306.133 57.6619   3
   1   3 -13 238.514 74.1654   2
  -1   3  12 0.04047 21.2954   4
  -1  -3  12 38.0482 31.2403   3
   1  -3 -12-16.3856 17.7921   3
  -1  -3  12 34.2282 26.4329   2
   1  -3 -12 2.30165 8.21214   2
   1   3 -12 12.1268 12.9959   3
   1   3 -12 29.7218 29.9465   2
  -1   3  11 873.542 99.9553   4
   1  -3 -11 907.138 140.585   3
  -1  -3  11 825.783 99.8893   3
   1  -3 -11 919.856 80.5253   2
   1   3 -11 856.281 129.198   2
  -1  -3  11 958.839 139.119   2
  -1  -3  10 1245.38 118.797   3
  -1   3  10 1150.44 103.122   4
   1  -3 -10 1129.37 151.105   3
   1  -3 -10 1190.09 83.9715   2
   1   3 -10 1149.23 143.175   2
  -1   3   9 823.379 78.1299   4
  -1  -3   9 819.262 93.8190   3
   1  -3  -9 693.715 113.503   3
   1  -3  -9 757.504 59.8539   2
   1   3  -9 763.946 114.057   2
   1  -3  -8 687.271 108.851   3
  -1   3   8 750.877 68.2527   4
  -1  -3   8 786.686 85.5959   3
   1   3  -8 774.788 113.236   2
   1  -3  -8 746.699 52.9140   2
   1  -3  -7 49.5538 34.2433   3
  -1   3   7 23.3588 15.8327   4
   1  -3  -7 19.4518 9.49953   2
   1   3  -7 49.0704 32.6461   2
  -1  -3   7 27.1451 25.5395   3
  -1  -3   6 1.51990 19.4722   4
   1  -3  -6 30.7122 27.9818   3
  -1   3   6 13.1753 4.77786   4
  -1  -3   6 14.3467 17.1654   3
   1   3  -6 45.9461 20.7735   2
  -1  -3   5 1424.92 108.585   3
  -1  -3   5 1679.69 151.192   4
   1  -3  -5 1684.74 156.378   3
  -1   3   5 1519.66 73.8948   4
   1  -3  -5 1814.31 84.1551   4
   1   3  -5 1691.84 143.486   2
  -1  -3   4 561.099 78.9058   4
   1  -3  -4 536.370 83.2384   3
   1  -3  -4 525.875 43.0322   4
  -1   3   4 506.196 42.3581   4
   1  -3  -3 927.572 103.257   3
  -1   3   3 770.146 56.1580   4
   1  -3  -3 815.721 58.1222   4
  -1  -3   3 833.786 95.8676   4
   1  -3  -3 877.057 50.0021   2
   1  -3  -3 865.358 96.9422   1
   1  -3  -2 1754.04 138.605   3
  -1  -3   2 1812.29 138.992   4
   1  -3  -2 1654.93 89.7978   4
   1  -3  -2 1643.46 126.074   1
   1  -3  -2 1753.40 84.8225   2
  -1  -3   1 790.335 84.9841   4
   1  -3  -1 879.237 69.5589   4
   1  -3  -1 764.409 63.0955   2
  -1   3   1 797.086 64.1353   2
  -1  -3   0 2587.74 156.618   4
  -1  -3   0 2543.51 135.244   1
   1  -3   0 2514.26 125.844   2
  -1   3   0 2511.92 125.033   2
  -1  -3  -1 10313.1 301.746   4
   1  -3   1 10155.8 277.049   2
  -1  -3  -1 10040.2 278.795   1
  -1   3  -1 10266.6 273.617   2
  -1  -3  -2 813.010 80.4709   4
   1   3   2 804.992 83.6784   4
  -1   3  -2 839.194 82.7300   2
  -1  -3  -3 7.28150 19.4898   4
   1   3   3 26.2788 24.1378   4
  -1   3  -3-23.2625 18.7110   2
  -1  -3  -4 109.931 40.9410   4
   1   3   4 47.3672 24.6951   4
  -1   3  -4 53.8138 23.7975   2
  -1  -3  -5 1211.65 112.056   4
   1   3   5 1227.98 106.356   4
  -1   3  -5 1165.85 117.911   2
   1   3   6-1.74079 7.10193   4
  -1  -3  -6 6.39639 9.64608   4
   1  -3   6-0.59713 11.3112   3
  -1   3  -6-1.43602 12.7378   2
   1   3   7 42.3985 32.5334   4
   1  -3   7 23.7139 9.66919   3
  -1   3  -7 0.19081 4.95398   2
  -1  -3  -7 37.1963 19.7498   2
   1   3   8 476.783 79.9127   4
   1  -3   8 483.498 40.0106   3
  -1  -3  -8 421.541 64.5571   2
  -1   3  -8 365.386 74.4077   2
   1  -3   9 544.762 44.1601   3
   1   3   9 520.940 82.8978   4
  -1  -3  -9 587.975 82.4682   2
  -1   3  -9 513.865 96.0910   2
   1   3  10 242.548 63.3643   4
   1  -3  10 238.831 31.2894   3
  -1  -3 -10 233.516 64.4583   3
  -1   3 -10 163.253 54.8933   2
  -1  -3 -10 272.872 49.0953   2
   1   3  11 23.7361 25.2162   4
  -1  -3 -11 28.9621 17.3739   3
   1  -3  11 2.51910 9.24899   3
   1  -3  11-28.8614 41.9693   2
  -1   3 -11-5.18376 21.7478   2
  -1  -3 -11-12.3246 10.6951   2
  -1  -3 -12 199.300 61.0867   3
   1   3  12 304.940 75.1470   4
  -1  -3 -12 244.389 55.6536   2
  -1   3 -12 209.901 66.5054   2
   1  -3  12 239.520 70.5881   2
  -1  -3 -13 381.496 95.5559   3
  -1   3 -13 406.685 100.133   2
  -1  -3 -13 318.936 63.2753   2
   1  -3  13 435.438 109.158   2
  -1  -3 -14-13.8757 19.9243   3
  -1  -3 -14 33.6329 23.9783   2
  -1   3 -14 7.02978 29.9530   2
  -1  -3 -15 192.928 65.3041   3
   1   3  15 245.305 81.6688   4
  -1   3 -15 266.855 87.1842   2
  -1  -3 -15 283.359 69.7600   2
   1   3  16 277.495 93.4618   4
  -1  -3 -16 137.378 57.1690   3
  -1   3 -16 133.533 62.8375   2
  -1  -3 -16 200.850 59.7354   2
  -1  -3 -17 27.8884 27.1515   3
   1   3  17 58.7662 53.0285   4
  -1  -3 -17-7.59766 12.6278   2
  -1   3 -17 12.7910 37.3612   2
  -1  -3 -18-28.3894 28.1296   3
   1   3  18 75.5470 62.8037   4
  -1   3 -18 21.0265 5.77543   2
  -1  -3 -18 48.6307 31.1755   2
  -1  -3 -19 34.4204 51.8619   3
  -1  -3 -19 39.9180 26.7290   2
  -1   3 -19 8.74827 20.0593   2
  -1  -3 -20 25.9214 31.7786   3
  -1   3 -20 9.26500 19.6544   2
  -1  -3 -20-11.2082 24.0468   2
  -1  -3 -21 94.5990 67.5051   3
  -1   3 -21 78.3727 61.4262   2
  -1  -3 -21-8.03682 12.9751   2
  -1  -3 -22 2.44296 43.5449   3
  -1   3 -22 22.6179 56.2724   2
  -1  -3 -22 14.5108 35.9746   2
  -1  -3 -23 89.4864 52.8627   3
  -1   3 -23 48.3725 27.7743   2
  -1  -3 -24 32.9016 54.9991   3
  -1   3 -24 16.4137 31.6601   2
  -1   3 -25 29.9781 73.0165   2
  -1  -4  25 137.765 96.0369   4
   1  -4 -25 198.050 90.7066   3
  -1  -4  24 39.1464 38.1960   4
   1  -4 -24 25.6078 50.0796   3
   1   4 -24 29.8425 36.1649   2
  -1  -4  23 7.63570 37.0437   4
   1  -4 -23 50.9639 50.3232   3
   1   4 -23-0.13948 18.5446   2
   1  -4 -22 70.1041 50.6704   3
   1   4 -22 137.020 83.4454   2
   1  -4 -21-18.4248 24.1964   3
   1   4 -21 47.3115 27.0996   2
   1  -4 -20 100.705 63.2851   3
   1   4 -20 55.1247 62.8459   2
   1  -4 -20 100.854 42.5248   2
   1  -4 -19 19.2216 18.8534   3
   1  -4 -19 16.1638 25.8511   2
   1   4 -19 53.8121 43.0068   2
   1  -4 -18 32.6451 53.4055   3
  -1  -4  18 64.3885 30.9449   3
   1   4 -18-29.6675 11.6191   2
   1  -4 -18 52.1986 32.4875   2
   1  -4 -17-13.9400 20.6900   3
  -1   4  17-18.7618 19.4147   4
  -1  -4  17 36.8164 32.5402   3
   1  -4 -17 37.1095 16.4810   2
   1   4 -17-3.65914 21.7615   2
  -1   4  16 262.578 63.0562   4
   1  -4 -16 214.781 86.4061   3
  -1  -4  16 200.599 55.5701   3
   1  -4 -16 258.674 52.9341   2
   1   4 -16 246.756 87.0411   2
  -1   4  15 195.246 57.9227   4
   1  -4 -15 207.174 83.0239   3
  -1  -4  15 173.269 54.4491   3
   1  -4 -15 142.271 36.8685   2
   1   4 -15 155.154 68.9270   2
  -1  -4  14 86.4360 36.2361   3
   1  -4 -14 35.9584 38.5822   3
  -1   4  14 79.6778 33.4642   4
   1  -4 -14 106.395 34.5143   2
   1   4 -14 25.2850 30.3375   2
  -1   4  13 173.554 47.0112   4
   1  -4 -13 150.088 65.3703   3
  -1  -4  13 202.720 56.5007   3
  -1  -4  13 236.602 79.0914   2
   1  -4 -13 181.508 38.9171   2
   1   4 -13 204.097 72.4902   2
   1  -4 -12 60.0073 38.1301   3
  -1   4  12 213.105 48.3692   4
  -1  -4  12 192.969 52.2205   3
   1   4 -12 213.443 74.1623   2
  -1  -4  12 182.417 61.5582   2
   1  -4 -12 180.931 33.4056   2
   1  -4 -11 288.540 86.3755   3
  -1  -4  11 424.482 73.9597   3
  -1   4  11 377.580 58.3824   4
   1  -4 -11 408.791 46.3266   2
   1   4 -11 344.178 85.4877   2
  -1  -4  11 395.154 91.5789   2
   1  -4 -10 101.396 41.3661   3
  -1   4  10 118.647 34.9752   4
   1  -4 -10 148.875 25.3772   2
   1   4 -10 136.564 55.6181   2
  -1  -4  10 83.9456 28.1620   3
  -1   4   9 2013.03 117.850   4
   1  -4  -9 2237.47 219.903   3
  -1  -4   9 2044.50 150.666   3
   1  -4  -9 2067.07 86.1985   2
   1   4  -9 2061.93 202.325   2
  -1  -4   8 703.896 119.851   4
   1  -4  -8 744.190 120.778   3
  -1  -4   8 687.732 87.2916   3
  -1   4   8 733.958 67.3139   4
   1   4  -8 747.492 121.430   2
   1  -4  -8 661.539 43.5243   2
  -1  -4   7 513.213 97.3288   4
   1  -4  -7 473.367 91.5265   3
  -1   4   7 402.648 48.8253   4
  -1  -4   7 318.652 57.7052   3
   1   4  -7 445.243 87.6361   2
   1  -4  -7 404.193 33.6593   2
   1  -4  -6 436.587 83.9666   3
  -1  -4   6 603.992 99.5306   4
   1  -4  -6 513.327 55.1203   4
  -1   4   6 493.651 50.4424   4
  -1  -4   6 351.779 57.1579   3
   1   4  -6 551.068 95.4665   2
   1  -4  -5 16.5020 9.28754   3
  -1  -4   5 39.0868 18.2876   4
  -1   4   5-1.08780 5.67423   4
   1  -4  -5 18.6556 7.34884   4
   1  -4  -5 17.1080 3.25679   2
   1  -4  -4 32.3595 36.4757   3
  -1   4   4 27.3048 14.8646   4
   1  -4  -4 57.7663 22.3588   4
  -1  -4   4 36.4269 5.51267   4
   1  -4  -4 13.3641 15.0535   2
   1  -4  -4 41.9219 41.2938   1
   1  -4  -3 31.7049 18.2709   4
   1  -4  -3 29.1548 26.3569   3
  -1  -4   3 18.8378 30.7700   4
   1  -4  -3 41.3541 18.6251   2
   1  -4  -3 65.7092 39.7545   1
  -1  -4   2 179.915 52.2027   4
   1  -4  -2 202.263 42.1604   4
   1  -4  -2 154.695 42.3394   1
   1  -4  -2 175.236 32.7347   2
   1  -4  -1 47.6601 32.0196   4
  -1  -4   1 56.6657 4.97381   4
   1  -4  -1 58.5387 27.1950   1
   1  -4  -1 76.9644 28.8086   2
  -1   4   1 50.9208 17.3834   2
   1   4   0 1629.38 140.898   4
   1  -4   0 1618.07 124.225   4
  -1  -4   0 1736.44 142.639   4
   1  -4   0 1583.66 117.472   2
  -1   4   0 1580.54 114.173   2
  -1  -4   0 1473.32 120.633   1
   1   4   1 851.584 99.6223   4
  -1  -4  -1 939.470 101.203   4
  -1   4  -1 902.638 92.8912   2
   1  -4   1 906.288 91.1800   2
  -1  -4  -1 950.117 99.0174   1
   1   4   2 1070.93 107.368   4
  -1  -4  -2 1093.38 111.864   4
  -1  -4  -2 1106.68 114.684   1
  -1   4  -2 1104.06 106.406   2
   1  -4   2 1084.14 109.000   2
   1   4   2 1062.11 112.439   1
  -1  -4  -3 281.359 54.1259   4
   1   4   3 259.435 53.6262   4
  -1   4  -3 242.080 56.7989   2
   1  -4   3 279.841 62.3274   2
   1   4   4 744.255 89.1182   4
  -1  -4  -4 757.930 91.8968   4
  -1   4  -4 793.643 98.4025   2
  -1  -4  -5 428.529 80.1029   4
   1   4   5 288.879 56.3911   4
  -1   4  -5 266.943 59.5172   2
  -1  -4  -6 2056.10 158.098   4
   1   4   6 1954.40 146.997   4
  -1   4  -6 2112.98 179.902   2
  -1  -4  -7 2249.26 174.095   4
   1  -4   7 2224.28 106.545   3
   1   4   7 2366.49 166.487   4
  -1   4  -7 2368.75 199.806   2
   1   4   8 178.239 50.1466   4
  -1  -4  -8 161.445 42.3695   4
   1  -4   8 239.350 36.6706   3
  -1  -4  -8 161.325 42.0073   2
  -1   4  -8 157.878 49.9116   2
   1   4   9 28.7088 31.2848   4
   1  -4   9 24.9790 12.4728   3
  -1  -4  -9 10.6441 25.8832   2
  -1   4  -9 41.9473 39.2597   2
  -1  -4 -10 736.454 126.333   3
   1  -4  10 771.774 59.1981   3
   1   4  10 727.473 103.541   4
  -1  -4 -10 808.461 98.9547   2
  -1   4 -10 732.859 122.988   2
   1  -4  11 1040.67 68.8529   3
  -1  -4 -11 1059.87 154.977   3
   1   4  11 1044.38 129.924   4
  -1  -4 -11 1114.69 114.772   2
  -1   4 -11 1022.39 154.361   2
   1  -4  11 1315.73 175.732   2
   1  -4  12 847.783 62.5376   3
   1   4  12 960.362 129.235   4
  -1  -4 -12 823.196 150.608   3
  -1  -4 -12 846.316 101.189   2
   1  -4  12 966.451 154.318   2
  -1   4 -12 875.343 143.867   2
   1  -4  13 37.8978 13.6971   3
  -1  -4 -13 30.0486 13.2829   3
  -1  -4 -13 5.38905 19.1296   2
  -1   4 -13 38.2430 33.5324   2
  -1  -4 -14 7.39027 13.8745   3
  -1  -4 -14-13.8468 28.4594   2
  -1   4 -14 35.0404 33.3241   2
   1   4  15 91.3090 39.8614   4
  -1  -4 -15 37.5431 27.8597   3
  -1  -4 -15 128.115 50.0111   2
  -1   4 -15 88.5629 49.8452   2
  -1  -4 -16 280.064 95.1870   3
   1   4  16 545.007 108.796   4
  -1   4 -16 419.861 118.072   2
  -1  -4 -16 380.458 82.2910   2
   1   4  17 17.7009 10.3753   4
  -1  -4 -17 7.42135 39.8002   3
  -1   4 -17 32.8593 31.9420   2
  -1  -4 -17 52.1178 24.5794   2
  -1  -4 -18 151.479 63.3734   3
   1   4  18 126.534 59.2201   4
  -1  -4 -18 111.026 46.3113   2
  -1   4 -18 73.2615 48.0084   2
  -1  -4 -19-20.2422 25.4169   3
  -1  -4 -19 41.9440 38.7169   2
  -1   4 -19 31.2549 46.0468   2
  -1   4 -20 79.7285 63.0230   2
  -1  -4 -20 37.3749 27.8638   2
  -1  -4 -21-5.43371 27.0702   3
  -1  -4 -21 44.1876 36.7699   2
  -1  -4 -22 88.7766 70.5975   3
  -1   4 -22 123.767 64.0519   2
  -1  -4 -23 115.960 71.4511   3
  -1   4 -23 28.4539 54.7895   2
  -1  -4 -24 75.9338 60.4138   3
  -1   4 -24-31.4997 37.5347   2
   1  -5 -25 49.3359 71.7286   3
  -1  -5  24-59.6507 62.2431   4
   1  -5 -24-14.4197 21.3736   3
  -1  -5  23 15.7022 36.5415   4
   1  -5 -23-25.1640 30.4828   3
   1  -5 -22 116.457 73.5429   3
  -1  -5  22 115.481 42.9445   4
   1   5 -22 106.495 88.4907   2
   1  -5 -21 70.0792 63.3829   3
  -1  -5  21 91.2390 67.1693   4
   1   5 -21-18.2073 16.2940   2
  -1  -5  20 60.1442 64.0780   4
   1  -5 -20 59.1801 62.4633   3
   1   5 -20 59.1797 45.3414   2
  -1  -5  19-10.1328 25.1982   4
   1  -5 -19-4.21519 18.8300   3
   1   5 -19 51.5177 40.4915   2
   1  -5 -18 164.182 78.1509   3
   1   5 -18 86.5082 71.0995   2
   1  -5 -18 96.4798 30.7576   2
  -1   5  17 552.995 130.988   4
   1  -5 -17 733.974 238.290   3
   1  -5 -17 36.0918 24.4456   2
  -1   5  17 352.896 129.374   1
  -1  -5  16 31.1161 30.6411   3
   1  -5 -16 72.8520 48.7124   3
  -1   5  16 25.5949 29.2472   4
   1  -5 -16 35.7978 21.1159   2
  -1   5  16 21.5996 63.2165   1
   1   5 -16 34.7022 48.0881   2
  -1   5  15 82.5708 35.2880   4
  -1  -5  15 153.740 55.5929   3
   1  -5 -15 133.588 59.5833   3
   1   5 -15 73.7404 51.5426   2
   1  -5 -15 133.277 30.3220   2
  -1   5  15 238.840 105.633   1
  -1  -5  14 158.802 57.2790   3
   1  -5 -14 64.5200 54.1208   3
  -1   5  14 185.199 47.9265   4
  -1   5  14 210.443 90.8465   1
   1  -5 -14 148.248 30.2398   2
   1   5 -14 145.047 69.2429   2
  -1  -5  13 131.070 44.2751   3
   1  -5 -13 140.649 63.4085   3
  -1   5  13 44.1999 26.1064   4
   1   5 -13 109.769 50.5458   2
  -1   5  13 159.157 96.1437   1
   1  -5 -13 122.490 27.0818   2
   1  -5 -12 539.416 118.262   3
  -1  -5  12 726.893 140.924   4
  -1  -5  12 779.281 104.948   3
  -1   5  12 629.466 76.3807   4
   1  -5 -12 662.377 53.6802   2
  -1   5  12 829.060 150.733   1
   1   5 -12 648.403 132.376   2
  -1  -5  11 943.320 111.568   3
   1  -5 -11 966.277 159.250   3
  -1   5  11 956.968 90.4487   4
  -1  -5  11 883.260 158.648   4
   1   5 -11 985.934 155.374   2
   1  -5 -11 912.748 58.8291   2
  -1  -5  11 942.261 155.110   2
  -1   5  11 1049.18 167.014   1
  -1   5  10 52.2558 26.0309   4
   1  -5 -10 21.8744 2.03593   3
  -1  -5  10 35.5893 30.1543   4
  -1   5  10 138.499 58.3778   1
  -1  -5  10 49.0149 31.5499   2
  -1  -5  10 86.6969 41.1896   3
   1   5 -10 26.6066 39.6354   2
   1  -5 -10 62.3932 15.5031   2
   1  -5  -9 54.6590 25.1351   3
  -1  -5   9 7.74052 17.7487   4
  -1   5   9 42.5097 24.9924   4
   1   5  -9 41.6528 29.4504   2
  -1  -5   9 51.9908 26.3300   3
   1  -5  -9 26.4361 9.78565   2
  -1  -5   8 125.834 52.5157   4
   1  -5  -8 220.708 81.5654   3
  -1   5   8 132.310 29.3706   4
   1   5  -8 103.933 49.4815   2
  -1  -5   8 130.659 39.5693   3
   1  -5  -8 157.347 25.9315   2
   1  -5  -7 517.336 65.1889   4
  -1   5   7 379.034 53.2255   4
   1  -5  -7 380.349 96.3568   3
  -1  -5   7 398.733 89.9639   4
   1  -5  -7 391.089 40.6129   2
  -1  -5   6 949.550 139.109   4
   1  -5  -6 827.939 134.242   3
  -1   5   6 853.004 79.4359   4
   1  -5  -6 775.345 72.5231   4
   1  -5  -6 849.372 64.0515   2
   1  -5  -5 2604.22 226.873   3
  -1  -5   5 2721.82 225.694   4
   1  -5  -5 2695.57 142.118   4
  -1   5   5 2468.20 137.689   4
   1  -5  -5 2717.86 123.723   2
   1  -5  -4 477.665 65.0502   4
   1  -5  -4 435.396 89.7074   3
  -1  -5   4 448.840 90.5841   4
   1  -5  -4 526.106 97.9669   1
   1  -5  -4 460.764 55.7387   2
  -1  -5   3 159.090 46.5990   4
   1  -5  -3 164.321 40.9828   4
   1  -5  -3 204.960 63.3016   1
   1  -5  -3 169.495 34.9385   2
  -1  -5   2 2471.43 198.666   4
   1  -5  -2 2535.18 158.566   4
   1  -5  -2 2538.54 146.748   2
  -1  -5   2 2310.65 181.249   2
   1  -5  -2 2507.38 196.041   1
   1   5  -1 815.465 111.868   4
  -1  -5   1 876.423 114.060   4
   1  -5  -1 896.080 97.8003   4
   1  -5  -1 784.134 106.626   1
   1  -5  -1 812.481 89.6260   2
  -1  -5   1 760.992 97.4623   1
  -1  -5   1 828.702 104.599   2
   1   5   0 38.7046 32.7310   4
   1  -5   0 7.67481 22.1803   4
  -1  -5   0 55.8807 26.8989   4
  -1  -5   0 19.0143 19.4477   2
  -1  -5   0 8.55338 14.5146   1
  -1   5   0 43.7931 22.8555   2
   1  -5   0 11.2800 5.93401   2
   1  -5   1 7847.38 322.146   4
   1   5   1 7402.59 326.022   4
  -1  -5  -1 7622.61 322.881   4
  -1   5  -1 7584.38 302.379   2
   1  -5   1 7430.43 301.300   2
  -1  -5  -1 7451.67 315.007   1
   1  -5   2 528.376 87.9054   4
   1   5   2 573.323 89.2654   4
  -1  -5  -2 589.345 93.1536   4
  -1   5  -2 533.544 81.8375   2
  -1  -5  -2 584.788 91.7055   1
   1  -5   2 579.278 89.1835   2
   1   5   3 265.329 60.9968   4
  -1  -5  -3 253.990 55.3885   4
   1  -5   3 210.980 56.6801   2
  -1   5  -3 222.693 58.8180   2
   1   5   3 211.061 51.8740   1
  -1  -5  -4 2279.56 169.382   4
   1   5   4 2125.63 166.539   4
   1   5   4 2275.61 189.691   1
   1  -5   4 2105.90 183.485   2
  -1   5  -4 2200.33 180.961   2
   1   5   5 3197.78 204.549   4
  -1  -5  -5 3442.95 209.570   4
  -1   5  -5 3225.05 229.801   2
  -1  -5  -6 1031.39 116.026   4
   1   5   6 1087.56 119.405   4
  -1   5  -6 981.059 131.273   2
  -1  -5  -7 501.192 83.3197   4
   1   5   7 514.086 84.0666   4
  -1   5  -7 492.708 97.2132   2
   1   5   8 283.796 65.7714   4
  -1  -5  -8 233.060 66.4563   4
   1  -5   8 192.479 32.2352   3
  -1   5  -8 264.735 77.6366   2
  -1  -5  -9 16.1641 9.90683   4
   1   5   9-1.55526 22.8926   4
  -1   5  -9 11.8177 23.7440   2
   1  -5   9 35.2725 22.2020   3
  -1  -5  -9 36.4219 35.3783   2
   1  -5  10 1162.55 84.8714   3
   1   5  10 1053.23 126.379   4
  -1   5 -10 1020.75 154.775   2
  -1  -5 -10 1157.84 119.398   2
   1  -5  10 1290.29 176.620   2
  -1  -5 -11 87.2560 46.3351   3
   1   5  11 123.839 41.2272   4
   1  -5  11 121.120 28.4849   3
  -1   5 -11 98.7369 53.0891   2
  -1  -5 -11 156.779 49.8502   2
   1  -5  11 161.078 76.1873   2
   1   5  12-11.3940 17.9302   4
  -1  -5 -12-1.91071 37.6322   3
   1  -5  12 24.2304 16.4653   3
  -1   5 -12 34.7981 34.8219   2
  -1  -5 -12 59.4747 39.9857   2
   1  -5  13 9.58633 11.3014   3
  -1   5 -13 69.9586 49.6368   2
  -1  -5 -14 117.651 63.0282   3
   1  -5  14 116.950 21.7129   3
  -1  -5 -14 141.693 37.9286   2
  -1   5 -14 187.854 71.7976   2
  -1  -5 -15 23.1538 24.0036   3
   1   5  15 41.3928 36.2064   4
  -1   5 -15 54.4354 36.5946   2
  -1  -5 -15 34.1929 12.3554   2
  -1  -5 -16-1.51108 36.5140   3
   1   5  16 77.5101 39.9980   4
  -1  -5 -16 68.8038 43.5732   2
  -1   5 -16-0.21007 19.3264   2
  -1  -5 -17 90.1350 40.5604   3
   1   5  17 121.284 65.7988   4
  -1  -5 -17 146.910 55.5228   2
  -1   5 -17 146.206 75.9643   2
  -1  -5 -18-16.1749 12.5784   3
  -1  -5 -18 58.5095 43.1745   2
  -1   5 -18 53.0607 66.7266   2
  -1  -5 -19 46.8510 47.8752   3
  -1  -5 -19-0.60392 20.3768   2
  -1   5 -19-6.03571 32.5445   2
  -1  -5 -20 29.9230 38.5621   3
  -1   5 -20 68.5344 59.6535   2
  -1  -5 -20 98.2167 47.9584   2
  -1  -5 -21 2.20849 22.7099   3
  -1   5 -21 20.3253 25.5394   2
  -1  -5 -22-100.401 63.5835   3
  -1   5 -22-17.6969 17.2536   2
  -1  -5 -23 87.0601 77.4822   3
  -1   5 -23-68.0964 47.4699   2
  -1  -5 -24 20.5663 29.3542   3
   1  -6 -24 70.0277 85.9776   3
   1  -6 -23 127.717 85.3852   3
  -1  -6  22 112.919 91.6275   4
   1  -6 -22 52.1363 88.7859   3
  -1   6  22 62.0721 86.8927   1
   1  -6 -21 38.1902 61.5975   3
  -1  -6  21-38.5728 71.5989   4
  -1   6  21 151.644 118.511   1
   1  -6 -20 34.8617 41.1591   3
  -1  -6  20-45.0349 68.7047   4
  -1  -6  19 40.2682 49.3453   4
   1  -6 -19 52.5687 59.5009   3
   1   6 -19 87.9728 67.4304   2
  -1   6  19 57.2182 72.5598   1
   1  -6 -18-13.0326 32.7961   3
  -1  -6  18-0.57102 18.6551   4
   1   6 -18 31.7090 16.7959   2
   1  -6 -17 116.848 81.5457   3
  -1  -6  17 2.71059 24.2657   4
  -1   6  17 146.279 101.337   1
   1   6 -17 116.130 68.9505   2
  -1  -6  16 217.128 91.4198   4
  -1  -6  16 230.658 64.1569   3
   1  -6 -16 79.8712 51.6420   3
  -1   6  16 219.240 114.036   1
   1   6 -16 213.777 85.4752   2
   1  -6 -16 111.446 19.4263   2
  -1   6  15 262.281 55.5724   4
   1  -6 -15 167.436 78.9156   3
  -1  -6  15 175.360 54.3198   3
  -1  -6  15 215.535 91.2235   4
   1  -6 -15 130.450 18.6280   2
   1   6 -15 178.224 77.9260   2
  -1   6  15 181.000 102.005   1
   1  -6 -14 37.6570 35.5050   3
  -1  -6  14 72.6616 65.7711   4
  -1  -6  14 157.117 51.3244   3
   1   6 -14 72.0240 54.3877   2
  -1  -6  13 35.6683 48.6155   4
  -1   6  13 121.035 36.9881   4
   1  -6 -13 84.5942 61.1775   3
  -1   6  13 126.861 80.3294   1
  -1  -6  13 111.249 39.1396   3
   1   6 -13 67.5532 51.1163   2
  -1  -6  12 26.1401 13.5554   4
  -1   6  12 54.9579 26.2835   4
   1  -6 -12 76.1165 63.3688   3
   1   6 -12 56.0658 36.9621   2
  -1   6  12 50.5470 62.4460   1
  -1  -6  12 98.7230 33.0777   3
  -1   6  11 8.24768 2.82280   4
   1  -6 -11 30.8639 29.7095   3
  -1  -6  11 4.71280 22.0927   4
  -1   6  11 47.6586 34.0504   1
   1   6 -11-21.0877 18.9699   2
  -1  -6  11 37.0323 35.9577   3
   1  -6 -11 24.8864 11.1926   2
   1  -6 -10 78.2070 40.6589   3
  -1   6  10 61.1450 20.8377   4
  -1  -6  10 14.2005 50.0857   4
   1  -6 -10 67.7813 15.5455   2
  -1  -6  10 96.8528 36.3285   3
  -1   6  10 154.503 72.0959   1
   1  -6 -10 80.4119 14.7222   2
  -1  -6   9 370.502 105.110   4
   1  -6  -9 328.773 93.1562   3
  -1   6   9 362.712 56.9969   4
   1  -6  -9 324.553 37.6435   2
  -1   6   9 266.364 93.4047   1
  -1  -6   9 359.199 66.7877   3
  -1  -6   9 286.264 85.5259   2
   1  -6  -9 355.050 39.3009   2
  -1  -6   8-2.31098 36.2534   4
   1  -6  -8-2.54599 8.67528   4
   1  -6  -8 8.92768 25.8212   3
  -1   6   8 20.4928 18.9675   4
  -1  -6   8-24.0245 39.1884   2
  -1  -6   8 1.23238 21.4396   3
   1  -6  -8 4.78940 8.30199   2
   1  -6  -7 514.890 68.0256   4
   1  -6  -7 610.872 123.611   3
  -1  -6   7 473.983 108.829   4
  -1   6   7 455.012 64.2470   4
   1  -6  -7 452.439 52.3018   2
  -1   6   6 349.537 57.2136   4
   1  -6  -6 325.496 87.2041   3
   1  -6  -6 341.669 57.4272   4
  -1  -6   6 376.241 96.6279   4
   1  -6  -6 359.960 50.7290   2
  -1  -6   5 1712.82 190.050   4
   1  -6  -5 2011.22 141.517   4
   1  -6  -5 1884.61 207.524   3
   1  -6  -5 1902.41 122.892   2
   1  -6  -5 2062.80 208.087   1
  -1  -6   5 2030.99 200.498   2
   1  -6  -4 887.251 134.342   3
  -1  -6   4 979.327 143.220   4
   1  -6  -4 934.906 101.911   4
  -1  -6   4 957.861 135.402   2
   1  -6  -4 923.477 134.814   1
   1  -6  -4 917.190 90.0802   2
   1  -6  -3 24.5611 26.5297   4
  -1  -6   3 21.2858 33.8263   4
   1  -6  -3 28.9283 14.4752   2
  -1  -6   3 39.0508 28.5305   2
   1  -6  -3-0.49938 40.1078   1
  -1  -6   2 71.4807 41.4051   4
   1  -6  -2 75.3926 29.4261   4
  -1  -6   2 123.837 47.1244   2
   1  -6  -2 132.352 49.1205   1
   1  -6  -2 87.8594 31.6626   2
   1  -6  -1 83.4281 37.8792   4
  -1  -6   1 44.3302 22.0039   4
   1  -6  -1 40.0295 20.5759   1
  -1  -6   1 30.6660 28.4451   1
  -1  -6   1 27.9737 17.1583   2
   1  -6  -1 30.8892 20.3165   2
  -1  -6   0 2407.09 201.191   4
   1  -6   0 2462.40 187.441   4
   1   6   0 2351.27 204.503   4
  -1  -6   0 2371.00 188.373   2
   1  -6   0 2406.64 178.456   2
  -1  -6   0 2289.97 191.783   1
   1   6   1 217.870 58.0126   4
  -1  -6  -1 299.110 73.7402   4
   1  -6   1 234.453 58.2764   4
   1  -6   1 216.140 52.2650   2
  -1  -6  -1 249.875 65.9068   1
  -1  -6  -1 272.997 62.5463   2
   1  -6   2 7.48378 17.6656   4
   1   6   2-4.23787 16.1438   4
  -1  -6  -2 21.1520 59.9016   1
   1  -6   2-6.46816 20.1741   2
  -1   6  -2 11.6225 24.3567   2
  -1  -6  -3 1435.96 151.185   4
   1  -6   3 1522.71 166.585   4
   1   6   3 1456.47 154.363   4
   1  -6   3 1505.51 159.928   2
  -1   6  -3 1470.59 156.029   2
  -1  -6  -3 1571.31 167.776   1
   1   6   4 736.511 107.658   4
  -1  -6  -4 640.585 95.5996   4
   1  -6   4 637.200 111.706   4
   1  -6   4 619.921 107.389   2
   1   6   4 635.984 107.864   1
  -1   6  -4 645.976 106.919   2
   1   6   5-5.17693 38.1172   4
  -1  -6  -5 12.0689 37.9386   4
   1   6   5-17.5458 31.9958   1
  -1   6  -5 61.7287 39.2497   2
   1  -6   5 41.4290 40.9008   2
  -1  -6  -6 636.187 105.076   4
   1   6   6 603.134 92.3999   4
   1   6   6 646.012 114.487   1
   1  -6   6 633.526 116.161   2
  -1   6  -6 645.571 115.315   2
  -1  -6  -7 598.306 95.8298   4
   1   6   7 524.477 89.9478   4
   1   6   7 715.471 126.438   1
   1  -6   7 694.408 125.461   2
  -1   6  -7 633.989 118.730   2
   1   6   8 129.552 50.4180   4
  -1  -6  -8 138.901 54.1792   4
   1  -6   8 215.761 86.7352   2
  -1   6  -8 125.743 60.6887   2
   1   6   8 125.258 65.4355   1
  -1  -6  -9 38.7244 27.9768   4
   1   6   9 64.2585 36.6004   4
   1  -6   9 58.7903 50.7098   2
   1  -6   9 47.4409 6.39839   3
  -1   6  -9 68.0980 43.9069   2
   1   6   9 70.1489 56.3077   1
   1   6  10 258.257 73.7285   4
  -1  -6 -10 271.866 64.7746   2
   1   6  10 359.875 116.372   1
  -1   6 -10 145.067 59.2262   2
   1  -6  10 116.985 33.2162   3
   1   6  11 405.086 87.3561   4
   1  -6  11 408.160 55.5555   3
  -1  -6 -11 348.983 97.4381   3
  -1  -6 -11 337.235 65.2663   2
   1   6  11 295.319 112.643   1
  -1   6 -11 438.329 109.883   2
   1  -6  12 30.9309 17.6894   3
  -1  -6 -12-58.1724 42.2856   3
  -1   6 -12 9.07851 27.1230   2
  -1  -6 -12 90.1935 41.1431   2
   1   6  12 142.103 96.1475   1
   1  -6  13 201.825 35.9705   3
  -1  -6 -13 144.356 69.5300   3
  -1   6 -13 127.217 57.2658   2
   1   6  13 221.591 91.6088   1
  -1  -6 -13 222.158 57.0484   2
   1  -6  14-0.61576 7.47102   3
  -1  -6 -14 38.3228 50.0199   3
  -1  -6 -14 4.07094 10.5015   2
   1   6  14 59.2825 76.4718   1
  -1   6 -14-15.5369 23.3379   2
  -1  -6 -15 132.451 69.2494   3
   1   6  15 151.743 50.1756   4
  -1   6 -15 172.082 72.7597   2
   1   6  15 119.526 100.548   1
  -1  -6 -15 162.144 51.7808   2
  -1  -6 -16 43.8639 52.2468   3
   1   6  16 90.3352 48.2333   4
  -1   6 -16 53.8687 39.7334   2
  -1  -6 -16 32.8602 16.1562   2
  -1  -6 -17-25.6563 43.8085   3
  -1  -6 -17 51.7175 33.9844   2
  -1   6 -17 100.485 76.3800   2
  -1  -6 -18 28.0297 17.3330   3
  -1  -6 -18 81.7863 42.4782   2
  -1   6 -18 175.906 81.8112   2
  -1  -6 -19-84.7449 58.5797   3
  -1   6 -19 12.3351 28.3970   2
  -1  -6 -20-48.6126 43.7820   3
  -1   6 -20 66.4227 62.5105   2
  -1  -6 -21 19.4682 15.9045   3
  -1   6 -21 79.8269 45.4477   2
  -1  -6 -22-28.7443 40.6429   3
  -1   6 -22 71.1952 65.9472   2
  -1  -6 -23 16.9885 27.1299   3
  -1  -6 -24 122.086 104.105   3
   1  -7 -22 21.7248 53.7493   3
  -1  -7  21 22.8044 59.9546   4
   1  -7 -21 84.5775 72.5745   3
   1  -7 -20 96.2933 74.1346   3
  -1  -7  20 33.1383 12.8215   4
  -1   7  20 120.716 102.716   1
   1  -7 -19 100.955 82.9286   3
  -1  -7  19 194.037 103.804   4
  -1   7  19 87.7726 114.644   1
   1  -7 -18 123.827 83.6256   3
  -1  -7  18 109.611 75.5921   4
  -1   7  18 94.4077 87.8504   1
  -1  -7  17 88.5827 66.9512   4
   1  -7 -17 57.8875 69.1255   3
  -1   7  17 56.7665 84.7055   1
   1  -7 -16 56.3049 57.7184   3
  -1   7  16-3.83104 40.2746   1
   1  -7 -15 73.7816 55.8404   3
  -1  -7  15 29.6814 29.0499   4
  -1   7  15 80.9265 74.4169   1
  -1  -7  14 7.19547 28.7392   4
  -1   7  14 28.1074 19.4289   4
   1  -7 -14 70.3434 56.0871   3
  -1  -7  14 56.9331 37.1143   3
  -1   7  14-8.35370 69.7202   1
   1  -7 -13 328.081 107.124   3
  -1   7  13 440.861 66.3017   4
  -1  -7  13 413.396 120.844   4
  -1   7  13 471.336 132.642   1
  -1  -7  13 435.425 84.8671   3
   1  -7 -12 64.2177 54.2371   3
  -1   7  12 51.5662 25.8175   4
  -1  -7  12 44.6601 31.7162   4
  -1   7  12 42.9028 45.3038   1
  -1  -7  12 133.833 58.5833   3
   1  -7 -11 131.071 89.5284   3
  -1   7  11 86.0569 52.0172   4
  -1  -7  11 42.6546 13.9872   4
   1  -7 -11 54.4158 12.4314   2
  -1  -7  11 65.5144 38.4943   3
   1  -7 -10 389.651 119.482   3
  -1  -7  10 89.1914 49.6600   4
  -1   7  10 164.785 44.0086   4
  -1  -7  10 101.726 40.6714   3
  -1   7  10 78.4119 47.5539   1
   1  -7 -10 271.375 44.0165   2
   1  -7 -10 128.397 23.3562   2
  -1   7   9 837.239 93.9327   4
   1  -7  -9 826.228 99.3449   4
  -1  -7   9 699.003 101.837   3
  -1  -7   9 817.333 159.432   4
   1  -7  -9 930.052 165.672   3
   1  -7  -9 844.140 68.8913   2
  -1   7   9 798.830 152.990   1
   1  -7  -9 937.907 76.9506   2
   1  -7  -8-15.6406 25.3899   3
  -1   7   8 5.34220 11.0273   4
   1  -7  -8 18.6741 30.0524   4
  -1  -7   8-10.9201 23.3227   4
  -1   7   8-12.1302 38.9635   1
   1  -7  -8 22.8188 14.1200   2
   1  -7  -7 58.6737 28.1146   4
  -1  -7   7 41.8786 42.0368   4
   1  -7  -7 52.9430 35.4785   3
  -1  -7   7-11.2967 18.4742   2
   1  -7  -7 22.8319 17.9381   2
   1  -7  -6 36.9298 35.1736   3
  -1  -7   6 37.3364 39.1154   4
   1  -7  -6 52.2768 28.0654   4
   1  -7  -6 36.5555 23.2487   2
  -1  -7   6 76.8127 49.4300   2
   1  -7  -5 200.394 47.1443   4
  -1  -7   5 191.652 74.1886   4
   1  -7  -5 111.506 61.2332   3
   1  -7  -5 328.799 96.2262   1
   1  -7  -5 216.304 47.0817   2
  -1  -7   5 181.421 61.8650   2
   1  -7  -4 516.755 113.228   3
  -1  -7   4 620.129 124.876   4
   1  -7  -4 620.789 89.8853   4
   1  -7  -4 806.175 142.644   1
   1  -7  -4 629.553 82.0712   2
  -1  -7   4 716.567 123.786   2
  -1  -7   3 149.789 61.0074   4
   1  -7  -3 150.712 50.1975   4
   1  -7  -3 132.751 38.2422   2
  -1  -7   3 89.0196 51.6611   2
   1  -7  -3 165.617 65.5582   1
  -1  -7   2 321.531 80.2101   4
   1  -7  -2 382.467 75.4125   4
  -1  -7   2 392.964 89.3263   2
   1  -7  -2 401.193 76.6599   2
  -1  -7   2 306.205 67.9056   1
   1  -7  -2 406.321 89.5311   1
  -1  -7   1 3618.73 320.653   4
  -1  -7   1 5011.76 338.524   1
  -1  -7   0 2821.59 236.568   4
   1  -7   0 3076.17 230.889   4
  -1  -7   0 2896.51 226.312   2
   1  -7   0 2870.58 215.662   2
   1  -7   0 3209.18 264.279   1
  -1  -7   0 3075.97 242.921   1
   1  -7   1 1814.54 182.889   4
  -1  -7  -1 1838.91 185.784   4
   1  -7   1 1765.26 171.144   2
  -1  -7  -1 1725.26 171.066   2
  -1  -7  -1 1791.49 188.909   1
   1  -7   2 2239.93 208.862   4
  -1  -7  -2 2301.99 206.973   4
  -1  -7  -2 2197.56 189.818   2
  -1  -7  -2 2375.84 219.857   1
   1  -7   2 2174.78 202.151   2
   1  -7   3 160.241 57.1417   4
  -1  -7  -3 218.264 66.1306   4
   1  -7   3 142.321 59.9995   2
  -1   7  -3 134.501 39.0895   2
  -1  -7  -3 155.730 74.4940   1
  -1  -7  -3 175.265 54.0264   2
   1  -7   4 75.1810 30.7458   4
  -1  -7  -4 59.9428 31.2811   4
   1  -7   4 101.560 51.1702   2
  -1   7  -4 59.2673 20.4672   2
  -1  -7  -5 272.256 75.7694   4
   1  -7   5 222.704 75.6748   4
   1  -7   5 269.798 80.4806   2
  -1   7  -5 316.871 82.8326   2
  -1  -7  -6 40.3316 43.0543   4
   1  -7   6 10.1645 36.1456   4
  -1   7  -6 4.87193 20.7206   2
   1  -7   6 0.30662 39.2476   2
   1   7   6 4.87748 41.3369   1
  -1  -7  -7 619.253 108.766   4
   1  -7   7 650.969 131.510   4
   1   7   7 662.372 106.079   4
   1  -7   7 679.240 133.207   2
   1   7   7 537.023 116.307   1
  -1   7  -7 572.278 119.141   2
  -1  -7  -8 244.393 63.0058   4
   1   7   8 309.220 82.6721   1
  -1   7  -8 308.340 87.9118   2
  -1  -7  -9 35.0895 28.3324   4
   1   7   9-12.1671 20.2938   1
  -1   7  -9 3.97936 11.3047   2
   1  -7  10 443.166 67.5272   3
  -1  -7 -10 392.640 92.3049   4
  -1   7 -10 467.388 119.054   2
   1   7  10 388.077 113.238   1
  -1  -7 -11 1099.73 190.293   3
   1  -7  11 1415.44 119.579   3
  -1   7 -11 1137.05 185.669   2
  -1  -7 -11 1297.09 136.295   2
   1   7  11 1172.02 183.611   1
  -1  -7 -12 17.5272 42.8036   3
   1   7  12 14.5287 57.4970   1
   1  -7  12 38.5648 23.1967   3
  -1  -7 -12 52.9084 25.3634   2
  -1   7 -12 20.6405 56.3685   2
   1  -7  13 54.8515 26.6640   3
  -1  -7 -13-23.1445 38.5768   3
  -1  -7 -13 34.0268 23.2486   2
   1   7  13 53.2929 77.6164   1
  -1   7 -13-26.2013 40.9750   2
  -1  -7 -14 331.645 113.937   3
   1  -7  14 261.616 40.9860   3
   1   7  14 196.987 104.202   1
  -1  -7 -14 303.498 62.8503   2
  -1   7 -14 279.917 105.915   2
   1   7  15 27.3283 27.2450   4
  -1  -7 -15 17.8908 44.8896   3
   1   7  15-1.91462 61.0577   1
  -1   7 -15 62.4482 58.6849   2
  -1  -7 -15 7.66330 15.0691   2
  -1  -7 -16 56.7465 64.1980   3
  -1  -7 -16 20.8490 24.6762   2
  -1   7 -16 43.9581 43.9763   2
   1   7  16 41.0104 68.4809   1
  -1  -7 -17 25.9032 43.3891   3
   1   7  17 46.5057 72.6530   1
  -1   7 -17 3.12423 47.5846   2
  -1  -7 -18-22.9852 54.8771   3
   1   7  18 19.6279 57.7801   1
  -1   7 -18 85.9542 61.8151   2
  -1  -7 -19 0.14965 45.6785   3
   1   7  19 136.898 115.265   1
  -1   7 -19 35.5223 74.6364   2
  -1  -7 -20 11.0083 23.5492   3
   1   7  20 84.5016 90.7078   1
  -1   7 -20 60.6869 54.7480   2
  -1  -7 -21 82.0558 74.4244   3
  -1   7 -21 116.419 85.6217   2
  -1  -7 -22 40.7776 59.9097   3
  -1  -7 -23 12.5977 62.7846   3
   1  -8 -20 116.071 93.6934   3
   1  -8 -19 19.6858 33.1760   3
  -1  -8  19 47.1282 53.9301   4
  -1   8  19-41.9577 56.5687   1
   1  -8 -18 57.7813 63.2901   3
  -1  -8  18 83.6655 73.1991   4
  -1   8  18 62.9308 70.7907   1
  -1  -8  17 14.4119 33.2359   4
   1  -8 -17 20.3738 47.1135   3
  -1   8  17 73.5544 36.6206   1
   1  -8 -16-33.7182 64.7877   3
  -1  -8  16 115.537 79.1177   4
  -1   8  16 34.3994 66.6545   1
   1  -8 -15-26.8501 47.9347   3
  -1  -8  15 9.50265 44.0195   4
  -1   8  15 3.93582 41.5006   1
   1  -8 -14 53.2958 39.6725   3
  -1  -8  14-29.2499 66.7229   4
  -1   8  14 80.4211 79.9456   1
  -1  -8  13-18.5856 49.5819   4
   1  -8 -13-24.3834 8.88361   3
  -1  -8  13 72.6873 49.0791   3
  -1   8  13-49.4117 41.9829   1
  -1  -8  12 37.0602 40.9798   4
  -1   8  12 31.2071 16.3769   4
   1  -8 -12 54.6879 67.6357   3
  -1   8  12 60.5367 21.6163   1
  -1  -8  12 73.3423 46.1679   3
  -1  -8  11 63.1810 35.3662   4
  -1   8  11 123.609 43.1245   4
   1  -8 -11 40.8121 12.7852   2
  -1  -8  11 35.9965 20.8257   3
   1  -8 -11 53.4730 14.2645   2
  -1  -8  10 383.241 118.674   4
   1  -8 -10 349.105 114.405   3
  -1   8  10 247.628 83.1423   1
   1  -8 -10 379.270 45.9132   2
   1  -8 -10 315.280 42.4437   2
  -1  -8  10 246.543 62.3604   3
   1  -8  -9 111.182 44.3882   4
   1  -8  -9 63.3939 57.1585   3
  -1  -8   9 122.654 71.7105   4
   1  -8  -9 80.1905 28.0825   2
   1  -8  -8 151.139 65.6627   3
  -1  -8   8 25.1672 57.3394   4
   1  -8  -8 107.907 38.7545   4
   1  -8  -8 117.646 30.8669   2
  -1  -8   7 452.210 118.373   4
   1  -8  -7 486.790 122.034   3
   1  -8  -7 545.184 90.3001   4
   1  -8  -7 468.542 68.0459   2
   1  -8  -6 79.4832 40.2398   4
  -1  -8   6 104.168 64.8548   4
   1  -8  -6-18.5243 50.0818   3
   1  -8  -6 20.5556 11.3704   2
   1  -8  -5 9.21679 15.3534   4
  -1  -8   5 96.4798 62.3896   4
   1  -8  -5 10.5074 41.6801   3
   1  -8  -5 9.57894 16.7257   2
   1  -8  -4 171.471 70.9127   3
   1  -8  -4 175.953 53.7450   4
  -1  -8   4 230.523 85.8972   4
  -1  -8   4 237.378 69.7490   2
   1  -8  -4 172.788 46.6058   2
  -1  -8   3 561.700 112.910   4
   1  -8  -3 688.784 109.123   4
   1  -8  -3 714.022 105.926   2
  -1  -8   3 767.323 134.731   2
   1  -8  -2 65.6970 37.2266   4
  -1  -8   2-7.46046 29.8411   4
   1  -8  -2 30.8259 26.4225   2
  -1  -8   2 10.0664 34.0607   1
  -1  -8   2 74.4431 47.0153   2
   1  -8  -1 152.785 50.7232   4
  -1  -8   1 214.226 57.6548   4
   1  -8  -1 336.390 93.2543   1
  -1  -8   1 239.448 70.5960   1
  -1  -8   1 230.225 76.4826   2
   1  -8  -1 184.030 55.7202   2
  -1  -8   0 894.066 141.308   4
   1  -8   0 790.114 124.995   4
  -1  -8   0 880.890 133.897   2
   1  -8   0 825.047 140.845   1
   1  -8   0 834.230 123.442   2
  -1  -8   0 900.040 147.812   1
   1  -8   1 558.642 112.605   4
  -1  -8  -1 673.046 127.548   4
  -1  -8  -1 609.743 109.446   2
  -1  -8  -1 704.070 133.013   1
   1  -8   1 543.783 103.296   2
   1  -8   1 560.531 112.052   1
   1   8   2 135.531 41.4128   4
  -1  -8  -2 112.528 64.5989   4
   1  -8   2 106.302 52.8527   4
  -1  -8  -2 209.530 79.0232   1
  -1  -8  -2 101.435 42.8479   2
   1  -8   2 167.721 65.2596   2
   1  -8   3 1439.10 188.430   4
  -1  -8  -3 1488.24 176.191   4
   1   8   3 1335.06 171.877   4
  -1  -8  -3 1606.61 170.123   2
  -1  -8  -3 1601.92 197.705   1
   1  -8   3 1631.40 192.057   2
  -1  -8  -4 771.836 123.357   4
   1  -8   4 617.353 123.600   4
   1   8   4 371.857 90.0433   4
   1  -8   4 731.561 129.818   2
  -1  -8  -4 657.075 108.400   2
   1  -8   5 62.7569 59.9011   4
  -1  -8  -5 94.4796 47.9142   4
  -1  -8  -5 101.620 42.5981   2
  -1   8  -5 106.618 56.8832   2
   1  -8   5 60.5545 40.0899   2
  -1  -8  -6 257.632 83.3034   4
   1  -8   6 166.322 57.8940   4
  -1   8  -6 209.471 75.4794   2
   1  -8   7 1019.98 174.062   4
  -1  -8  -7 1366.25 167.016   4
   1   8   7 1105.58 171.068   1
  -1   8  -7 1033.88 169.222   2
   1  -8   8 13.8710 20.6637   4
  -1  -8  -8 75.2554 40.3913   4
  -1   8  -8 57.7848 41.2863   2
   1   8   8 32.4455 37.4371   1
  -1  -8  -9 210.905 68.4230   4
   1  -8   9 221.859 85.1243   4
   1   8   9 159.246 70.1174   1
  -1   8  -9 168.765 71.5290   2
  -1  -8 -10 388.402 95.2466   4
   1  -8  10 186.620 80.1055   4
   1   8  10 308.336 94.9118   1
  -1   8 -10 288.403 96.0603   2
   1  -8  10 202.195 45.4038   3
  -1  -8 -11 562.518 148.733   3
   1  -8  11 548.515 141.353   4
   1  -8  11 698.460 92.3087   3
  -1  -8 -11 730.953 132.421   4
  -1  -8 -11 878.914 117.556   2
   1   8  11 835.344 168.531   1
  -1   8 -11 706.076 152.695   2
  -1  -8 -12 178.226 83.0559   3
   1  -8  12 287.508 61.4088   3
   1  -8  12 229.420 102.596   4
   1   8  12 203.094 94.4622   1
  -1   8 -12 254.320 93.2181   2
  -1  -8 -12 286.176 66.5239   2
   1   8  13 159.230 60.0565   4
  -1  -8 -13 157.672 84.6873   3
   1   8  13 155.260 98.5415   1
  -1   8 -13 202.353 88.8944   2
  -1  -8 -13 309.235 69.8336   2
  -1  -8 -14 6.71497 6.70903   3
  -1  -8 -14 24.2780 32.6657   2
  -1   8 -14-9.09935 18.6763   2
   1   8  14 34.5814 68.6478   1
  -1  -8 -15-33.6343 35.3416   3
   1   8  15 25.4394 77.2990   1
  -1  -8 -15 7.93638 9.67668   2
  -1   8 -15 75.2899 48.5312   2
  -1  -8 -16 115.711 84.0878   3
  -1   8 -16 46.6288 51.5727   2
   1   8  16 19.0703 54.8904   1
  -1  -8 -17 32.9058 53.5750   3
  -1   8 -17-2.26534 36.7597   2
   1   8  17 51.0236 77.2411   1
  -1  -8 -18 1.42968 26.2291   3
   1  -8  18-63.6098 43.8695   4
   1   8  18 67.3106 88.7972   1
  -1   8 -18 122.008 92.8734   2
  -1  -8 -19 37.6106 52.2638   3
   1  -8  19 66.7463 68.2052   4
   1   8  19 161.055 125.349   1
  -1   8 -19 71.3977 66.7324   2
  -1  -8 -20 56.2157 51.5070   3
  -1  -8 -21-36.0368 43.5649   3
  -1  -9  18-43.7456 36.8486   4
  -1   9  18 3.29420 15.6152   1
   1  -9 -17 91.5947 79.8123   3
  -1  -9  17 44.0555 58.3700   4
  -1   9  17 53.5754 64.5651   1
   1  -9 -16 113.323 81.0683   3
  -1  -9  16 10.3222 28.5010   4
  -1   9  16 120.492 72.9582   1
  -1  -9  15 40.7075 46.6245   4
   1  -9 -15 7.19070 15.0647   3
  -1   9  15-2.42989 18.6785   1
  -1  -9  14-52.7286 47.0384   4
   1  -9 -14-34.0433 26.5893   3
  -1   9  14-63.1267 50.8897   1
   1  -9 -13 0.14526 16.2942   3
  -1   9  13-21.1649 22.7540   1
   1  -9 -12 94.6026 57.1346   3
  -1  -9  12 147.782 73.2270   4
  -1   9  12 42.3895 62.6025   1
   1  -9 -11 52.2008 32.0143   3
  -1  -9  11 62.6388 60.2315   4
   1  -9 -11 36.2946 16.5151   2
  -1  -9  11 21.9426 11.6147   3
   1  -9 -10 497.854 144.397   3
  -1  -9  10 576.070 146.727   4
   1  -9 -10 572.883 94.2834   4
  -1  -9  10 626.292 113.562   3
   1  -9 -10 547.861 61.0488   2
   1  -9 -10 665.431 70.9299   2
   1  -9  -9 168.449 84.1809   3
   1  -9  -9 98.0114 43.0202   4
  -1  -9   9 132.570 71.5517   4
   1  -9  -9 66.3173 25.2029   2
   1  -9  -8 4.93923 20.8823   4
   1  -9  -8-18.4882 58.6011   3
  -1  -9   8-41.9911 34.8474   4
   1  -9  -8 11.3336 15.8722   2
  -1  -9   7 87.7180 66.1219   4
   1  -9  -7 56.1085 39.3864   4
   1  -9  -7-33.1828 46.0437   3
   1  -9  -7 47.4697 22.5308   2
  -1  -9   6 211.231 88.0284   4
   1  -9  -6 237.319 66.4368   4
   1  -9  -6 223.311 86.0127   3
   1  -9  -6 167.603 47.6950   2
  -1  -9   5 160.014 63.1146   4
   1  -9  -5 207.006 82.6459   3
   1  -9  -5 139.491 38.4406   4
   1  -9  -5 203.158 55.2529   2
  -1  -9   4-31.9657 53.0495   4
   1  -9  -4 37.8255 35.2561   3
   1  -9  -4 98.3071 49.1484   4
   1  -9  -4 12.0193 9.48248   2
  -1  -9   3-44.4615 57.1330   4
   1  -9  -3-2.52172 36.3303   3
   1  -9  -3 39.3856 40.1051   4
   1  -9  -3 22.7393 12.8671   2
  -1  -9   2 78.8854 26.6780   4
   1  -9  -2 35.3430 33.8038   4
   1  -9  -2 78.9687 37.8072   2
  -1  -9   1 62.5798 24.2525   4
   1  -9  -1 96.4958 45.0508   4
  -1  -9   1 78.2427 58.3308   2
   1  -9  -1 60.5324 14.6692   2
  -1  -9   0 1088.85 170.767   4
   1  -9   0 1021.54 148.940   4
  -1  -9   0 1056.55 158.076   2
   1  -9   0 1020.51 146.192   2
   1  -9   1 151.566 58.1826   4
  -1  -9  -1 180.816 77.2191   4
  -1  -9  -1 107.667 52.4400   2
   1  -9   1 107.557 52.6859   2
  -1  -9  -2 52.2652 70.7216   4
   1  -9   2 60.5984 53.8319   4
  -1  -9  -2-16.5359 22.9106   2
   1  -9   2 34.0210 40.3944   2
   1  -9   3 156.730 65.4622   4
  -1  -9  -3 164.888 56.8691   4
  -1  -9  -3 177.627 58.3909   2
   1  -9   3 215.872 73.1473   2
   1   9   4 138.409 62.5054   4
  -1  -9  -4 82.7471 56.6644   4
   1  -9   4 126.349 61.4221   4
  -1  -9  -4 129.368 53.2038   2
   1  -9   5 12.3212 48.8431   4
   1   9   5-27.9058 21.0192   4
  -1  -9  -5 55.4706 37.4696   4
  -1  -9  -5 8.37273 12.4266   2
   1   9   6 14.0629 24.5360   4
   1  -9   6 35.3837 24.4631   4
  -1  -9  -6 8.77036 19.9731   2
  -1  -9  -7 365.945 104.708   4
   1   9   7 234.330 75.0338   4
   1  -9   7 193.330 68.8236   4
  -1  -9  -7 280.557 74.0614   2
  -1  -9  -8 338.186 86.3243   4
   1   9   8 285.204 78.8785   4
   1  -9   8 379.599 114.177   4
  -1  -9  -8 289.181 77.2546   2
  -1  -9  -9 307.294 83.4508   4
   1   9   9 272.559 81.8289   4
   1  -9   9 147.458 72.2443   4
  -1  -9  -9 254.194 62.3804   2
   1   9   9 161.452 75.2169   1
  -1   9  -9 200.236 80.9308   2
   1  -9  10 343.486 104.614   4
  -1  -9 -10 310.140 100.447   3
   1   9  10 362.476 96.0240   4
  -1  -9 -10 422.620 101.290   4
  -1   9 -10 432.305 125.495   2
   1   9  10 287.646 100.968   1
   1   9  11 422.561 101.724   4
   1  -9  11 392.278 116.554   4
  -1  -9 -11 503.254 144.637   3
  -1  -9 -11 444.752 103.709   4
   1   9  11 454.286 128.496   1
  -1   9 -11 629.091 153.305   2
  -1  -9 -12 80.2222 79.4874   3
   1  -9  12 90.3295 42.7550   4
  -1  -9 -12 81.1508 41.3125   2
  -1   9 -12 46.2685 54.4706   2
   1   9  12 8.92995 25.5841   1
   1  -9  13 100.982 36.6745   4
  -1  -9 -13-2.88420 39.9376   3
  -1  -9 -13 54.2301 31.5189   2
  -1   9 -13-19.2066 4.43259   2
   1   9  13 12.8995 51.8443   1
  -1  -9 -14 141.673 92.9777   3
   1  -9  14 163.432 95.0520   4
   1   9  14 34.3386 84.0878   1
  -1   9 -14 163.481 82.3325   2
  -1  -9 -15 54.7371 69.0563   3
   1  -9  15-56.5547 36.3590   4
  -1   9 -15 86.6628 67.6585   2
   1   9  15 61.9364 90.9137   1
   1  -9  16-15.7759 58.7963   4
  -1  -9 -16 62.6256 59.4823   3
  -1   9 -16 64.6993 69.8476   2
   1   9  16 14.2605 62.6938   1
   1  -9  17 57.3014 47.0170   4
  -1  -9 -17 11.3357 71.0889   3
  -1   9 -17-5.20055 40.3257   2
   1   9  17 77.6391 74.7158   1
  -1  -9 -18-16.0714 29.3071   3
   1   9  18-1.78899 29.1189   1
  -1   9 -18 73.0123 58.4002   2
  -1  -9 -19 49.6187 45.8226   3
  -1 -10  16 15.0210 29.3386   4
   1 -10 -16 35.4683 53.7685   3
  -1  10  16 4.88645 34.8727   1
   1 -10 -15 145.077 101.433   3
  -1 -10  15 181.087 105.457   4
   1 -10 -14 40.0291 71.3293   3
  -1 -10  14 211.097 117.562   4
   1 -10 -13-16.6498 17.1404   3
  -1 -10  13 89.4033 61.2746   4
   1 -10 -12 192.388 117.459   3
  -1 -10  12 141.440 88.4311   4
   1 -10 -11 160.637 88.1199   3
  -1 -10  11 45.9348 36.0092   4
   1 -10 -10 618.659 166.522   3
   1 -10 -10 461.128 88.6911   4
  -1 -10  10 568.755 159.237   4
  -1 -10   9 172.978 88.2773   4
   1 -10  -9 145.505 80.1361   3
   1 -10  -9 152.971 65.8425   4
  -1 -10   8 88.0499 71.7849   4
   1 -10  -8 96.2715 59.0046   4
   1 -10  -7 317.278 115.023   3
  -1 -10   7 357.076 118.417   4
   1 -10  -7 379.549 87.5364   4
  -1 -10   6 737.329 162.764   4
   1 -10  -6 655.179 158.354   3
   1 -10  -6 817.296 126.856   4
   1 -10  -6 760.900 109.096   2
   1 -10  -5-1.45149 35.6533   3
   1 -10  -5-6.28505 24.4630   4
  -1 -10   5-47.0316 68.8216   4
   1 -10  -5 23.7155 23.5068   2
   1 -10  -4 72.2366 26.4196   4
  -1 -10   4 34.4635 14.4348   4
   1 -10  -4 90.1371 45.8173   3
   1 -10  -4 61.3648 33.5043   2
   1 -10  -3 406.446 112.947   3
  -1 -10   3 374.573 106.861   4
   1 -10  -3 455.358 104.633   4
   1 -10  -3 514.824 105.018   2
  -1 -10   2 745.901 147.167   4
   1 -10  -2 743.281 152.926   3
   1 -10  -2 851.928 143.790   4
   1 -10  -2 754.451 129.274   2
  -1 -10   1 286.854 93.2502   4
   1 -10  -1 343.329 95.0366   4
   1 -10  -1 219.698 65.3023   2
  -1 -10   0 52.3225 53.7549   4
   1 -10   0 3.83229 26.4575   4
   1 -10   0-30.4374 39.1421   2
   1 -10   1-7.36726 49.2080   4
  -1 -10  -1 115.874 64.8910   4
   1 -10   1 27.1379 26.7585   2
  -1 -10  -2 447.002 118.425   4
   1 -10   2 183.268 69.6254   4
  -1 -10  -2 248.537 83.0109   2
   1 -10   3 331.638 107.628   4
  -1 -10  -3 328.055 85.2575   4
  -1 -10  -3 379.346 91.4464   2
  -1 -10  -4 392.630 97.9383   4
   1 -10   4 489.509 137.659   4
  -1 -10  -4 458.784 101.364   2
  -1 -10  -5 1289.27 183.933   4
   1 -10   5 1160.99 198.399   4
  -1 -10  -5 1179.59 157.732   2
   1 -10   6 169.448 92.1081   4
  -1 -10  -6 179.994 78.2370   4
   1  10   6 115.594 49.0331   4
  -1 -10  -6 137.436 51.6245   2
   1 -10   7 11.3771 40.7687   4
   1  10   7 5.90828 26.8011   4
  -1 -10  -7 123.016 72.3498   4
  -1 -10  -7 15.5295 30.6722   2
   1 -10   8 1482.60 237.208   4
   1  10   8 1602.96 205.523   4
  -1 -10  -8 1343.28 189.077   4
   1 -10   9 222.455 109.809   4
  -1 -10  -9 248.284 83.7166   4
  -1 -10 -10-6.26621 19.3583   4
   1 -10  10 37.5465 37.6519   4
  -1 -10 -11 53.1959 38.7654   3
   1 -10  11 22.4206 49.2531   4
  -1 -10 -11-0.16501 24.5280   4
   1 -10  12 441.110 138.891   4
  -1 -10 -12 591.447 164.138   3
   1  10  12 500.242 154.186   1
  -1 -10 -13 24.2806 50.2465   3
   1  10  13-39.6111 23.0652   1
   1 -10  14 64.7642 70.4653   4
  -1 -10 -14 52.9645 76.0564   3
   1  10  14 92.0082 82.9201   1
   1 -10  15 14.7955 35.5211   4
  -1 -10 -15 88.7996 85.0195   3
   1  10  15 53.0945 64.0155   1
   1 -10  16 74.2211 87.3605   4
  -1 -10 -16 78.4625 86.5975   3
   1  10  16 94.3094 84.8364   1
  -1 -11  14 95.4221 82.9665   4
  -1 -11  13 353.805 149.451   4
   1 -11 -13 123.884 127.195   3
   1 -11 -12 171.083 92.8540   3
  -1 -11  12 42.1014 71.1268   4
  -1 -11  11 30.8339 47.9154   4
   1 -11 -11 110.474 94.0865   3
   1 -11 -10 31.3774 60.6000   3
  -1 -11  10 217.122 106.801   4
   1 -11  -9 137.201 87.8197   3
  -1 -11   9 175.304 94.0306   4
   1 -11  -8 101.042 63.6339   3
  -1 -11   8 29.4315 64.8732   4
   1 -11  -8 3.96322 34.5884   4
  -1 -11   7-70.8371 66.5459   4
   1 -11  -7-5.58248 29.5239   3
   1 -11  -7 69.3182 52.8527   4
  -1 -11   6-43.3300 48.3850   4
   1 -11  -6 14.8778 18.2903   4
   1 -11  -6 17.0665 34.3862   3
  -1 -11   5 170.159 73.1841   4
   1 -11  -5 287.448 111.546   3
   1 -11  -5 203.823 66.2648   4
   1 -11  -4-13.7007 33.5951   4
   1 -11  -4 33.9029 18.2667   3
  -1 -11   4 36.8551 28.7479   4
  -1 -11   3 386.199 126.280   4
   1 -11  -3 320.514 102.247   3
   1 -11  -3 428.502 113.307   4
   1 -11  -2 134.523 63.9506   4
   1 -11  -2 30.2329 31.5198   3
  -1 -11   2 87.2912 57.1182   4
   1 -11  -1 6.94066 24.3452   4
  -1 -11   1-28.7014 42.4249   4
   1 -11  -1-46.6540 36.2016   3
   1 -11   0 165.255 70.1949   3
  -1 -11   0 258.780 89.2612   4
   1 -11   0 298.892 91.2199   4
   1 -11   1 146.883 64.7607   4
  -1 -11  -1 322.741 114.461   4
  -1 -11  -2 60.0778 66.0984   4
   1 -11   2 23.9183 30.8710   4
  -1 -11  -3-32.2040 20.7654   4
   1 -11   3-4.74157 12.8035   4
  -1 -11  -4-15.4909 36.9078   4
   1 -11   4 43.1148 55.2174   4
   1 -11   5 146.829 79.9055   4
  -1 -11  -5 71.6516 68.1366   4
   1 -11   6 67.2563 51.4637   4
  -1 -11  -6 94.7573 67.1423   4
   1 -11   7 195.997 93.7053   4
  -1 -11  -7 240.965 98.4488   4
  -1 -11  -8 91.6266 67.0579   4
   1 -11   8 3.66744 54.2278   4
  -1 -11  -9-6.24975 36.6543   3
   1 -11   9 13.7996 33.6731   4
  -1 -11  -9 35.2183 52.1152   4
  -1 -11 -10 309.286 96.6643   4
   1 -11  10 233.421 108.528   4
  -1 -11 -10 235.557 117.948   3
   1 -11  11 102.974 83.9311   4
  -1 -11 -11 113.424 83.1723   3
  -1 -11 -12 137.969 97.3581   3
   1 -11  12 64.5194 66.2304   4
   1 -11  13 51.0642 89.1768   4
  -1 -11 -13-68.4013 59.3458   3
   1 -11  14 227.392 111.184   4
  -1 -12  11 103.639 82.9069   4
   1 -12 -10 62.6539 82.1560   3
  -1 -12  10 12.6810 27.7838   4
  -1 -12   9-63.7289 55.1536   4
   1 -12  -9 42.7912 82.0565   3
   1 -12  -8 125.081 95.9652   3
  -1 -12   8 41.0606 45.9682   4
  -1 -12   7 39.9577 32.3533   4
   1 -12  -7 129.286 87.5836   3
  -1 -12   6 127.904 65.2578   4
   1 -12  -6 38.7552 48.7214   3
   1 -12  -5 49.5227 50.0817   3
   1 -12  -5 99.7135 63.4792   4
  -1 -12   5 4.03965 34.7732   4
   1 -12  -4 46.9316 41.8354   3
  -1 -12   4 25.6399 60.0525   4
   1 -12  -4-53.2332 65.1095   4
  -1 -12   3 138.148 71.8594   4
   1 -12  -3 152.135 57.9403   4
   1 -12  -3 19.7170 21.9604   3
  -1 -12   2-10.2195 25.3734   4
   1 -12  -2-35.6930 38.6116   3
   1 -12  -1 112.012 72.4018   4
  -1 -12   1 109.824 61.7666   4
   1 -12  -1 267.054 103.933   3
   1 -12   0-24.6319 49.3754   3
   1 -12   0 61.0085 61.6245   4
  -1 -12   0 72.4478 66.2051   4
   1 -12   1 89.4876 37.7245   3
  -1 -12  -1 44.0718 55.4860   4
   1 -12   1 77.5110 59.5131   4
   1 -12   2 71.9375 86.9129   4
  -1 -12  -2-25.3821 81.7297   4
   1 -12   3 32.1662 50.4672   3
  -1 -12  -3 35.9743 8.48176   4
   1 -12   3 128.688 72.9001   4
   1 -12   4 16.8424 22.7011   3
  -1 -12  -4 1.30173 12.8723   4
   1 -12   4-34.4346 54.7884   4
   1 -12   5 66.4938 55.1350   3
  -1 -12  -5 148.611 78.2998   4
   1 -12   5-45.7388 53.9042   4
   1 -12   6 146.993 69.9341   4
   1 -12   6 49.3473 35.3101   3
  -1 -12  -6 232.530 93.2307   4
  -1 -12  -7 351.272 119.321   4
   1 -12   7 198.428 93.5334   3
   1 -12   7 281.132 120.351   4
   1 -12   8 75.4256 43.0042   3
   1 -12   8 164.056 116.656   4
  -1 -12  -8 91.0105 64.4076   4
  -1 -12  -8 65.1480 62.0088   3
  -1 -12  -9 61.1237 52.5753   3
   1 -12   9 106.420 82.0296   4
  -1 -12 -10-11.1653 31.0412   3
   1 -12  10 66.6381 85.7421   4
   1 -12  11 49.8268 75.9556   4
  -1 -13   8 13.3721 29.4444   4
   1 -13  -7 38.8916 92.2151   3
  -1 -13   7 29.4097 58.3701   4
  -1 -13   6 47.6387 69.9846   4
   1 -13  -6 90.3657 81.9650   3
  -1 -13   5 70.4449 67.6919   4
   1 -13  -5 63.2772 74.6259   3
  -1 -13   4 79.0030 68.0101   4
   1 -13  -4 57.4146 59.0529   3
   1 -13  -3 61.9113 28.1856   4
  -1 -13   3 173.647 97.5766   4
   1 -13  -3 208.517 92.0458   3
   1 -13  -2 131.521 92.1507   4
  -1 -13   2 19.0602 63.5210   4
   1 -13  -2-27.1006 58.2094   3
  -1 -13   1 195.414 90.3562   4
   1 -13  -1 172.581 95.3060   4
  -1 -13   0 295.157 123.687   4
   1 -13   0 176.680 101.471   4
   1 -13   0 41.6561 30.4656   3
  -1 -13  -1 127.915 71.4486   4
   1 -13   1 148.101 86.0467   4
   1 -13   1 199.493 84.2068   3
   1 -13   2 15.4128 41.7003   4
   1 -13   2 108.635 66.8929   3
  -1 -13  -2 176.384 88.9691   4
  -1 -13  -3 53.3474 46.7697   4
   1 -13   3 103.990 84.2776   3
   1 -13   3-22.9295 20.0830   4
  -1 -13  -4 111.372 66.7122   4
   1 -13   4 37.7455 34.7194   3
   1 -13   4 28.3395 52.3978   4
  -1 -13  -5 46.9232 76.8142   4
   1 -13   5 44.6176 45.6187   3
   1 -13   5-9.52870 46.1638   4
   1 -13   6 50.5005 47.0178   3
   1 -13   6 208.534 107.234   4
  -1 -13  -6 65.8748 53.2833   3
   1 -13   7 34.6621 42.0567   4
   1 -13   8 18.5467 6.89770   4
   1 -13   9 21.9933 59.1487   4
  -1 -14   5 221.723 110.204   4
  -1 -14   4 149.886 93.8442   4
  -1 -14   3 12.9079 34.9937   4
  -1 -14   2 189.640 95.3532   4
   1 -14  -2 149.605 82.5277   3
  -1 -14   1 206.103 123.827   4
   1 -14  -1 41.2644 16.8611   3
   1 -14   0 278.839 125.063   4
  -1 -14   0 120.269 71.3393   4
   1 -14   0 139.423 88.3135   3
  -1 -14  -1 16.7282 41.9301   4
   1 -14   1-37.2381 45.1768   3
   1 -14   2 152.265 73.0872   4
  -1 -14  -2 98.6050 50.8800   4
   1 -14   2 235.482 102.036   3
   1 -14   3 61.4245 86.1044   4
   1 -14   3 36.7917 52.6532   3
   1 -14   4 155.736 84.4826   3
   1 -14   4 196.886 104.871   4
   1 -14   5 2.22289 21.2879   4
   1 -14   6 73.7720 73.2694   4
  -2   0  24 8.52772 49.2406   4
   2   0 -24 68.3384 28.1941   3
   2   0 -23 8.45089 10.0344   3
   2   0 -22-14.7176 53.7037   3
   2   0 -21-23.2836 30.0629   3
   2   0 -21 39.0029 43.1599   2
   2   0 -20 53.7831 37.6526   2
   2   0 -20 35.0335 47.6006   3
   2   0 -19-24.3057 15.3445   2
   2   0 -19 13.5579 35.5716   3
  -2   0  19-41.1271 20.0848   2
  -2   0  18 77.4464 47.3321   3
   2   0 -18 19.1810 27.3049   2
  -2   0  18 88.2349 49.8362   2
   2   0 -18 115.313 61.0316   3
  -2   0  17 12.3764 20.3672   3
   2   0 -17 46.1074 39.6656   2
   2   0 -17-13.0710 15.7647   3
  -2   0  17-2.32247 6.25631   2
  -2   0  16 19.3877 30.7420   3
   2   0 -16-10.8590 10.1302   3
   2   0 -16 34.2847 35.5508   2
  -2   0  16 46.4739 33.8204   2
  -2   0  15-17.7168 15.9785   3
   2   0 -15-12.7203 7.14155   2
   2   0 -15 9.31410 25.2512   3
  -2   0  14 255.757 75.0050   3
   2   0 -14 258.603 63.8683   2
   2   0 -14 180.117 64.1326   3
  -2   0  13-23.2296 16.8611   3
  -2   0  13 32.8199 36.0976   2
   2   0 -13-8.62872 15.3546   2
   2   0 -13 46.8521 34.4960   3
  -2   0  12 54.6514 36.5916   3
   2   0 -12 7.73045 18.0605   3
  -2   0  12 28.1977 28.2095   2
   2   0 -12 23.5160 25.0835   2
  -2   0  11 33.0904 28.0164   3
  -2   0  11 32.5823 21.2894   2
   2   0 -11 42.9261 26.8306   2
   2   0 -11 10.4532 26.3740   3
  -2   0  10 12369.6 444.047   3
   2   0 -10 12367.1 432.256   3
   2   0 -10 12542.5 385.353   2
  -2   0  10 12563.4 379.833   2
  -2   0   9 16.7373 26.4706   3
   2   0  -9-16.8860 16.6493   2
   2   0  -9 39.1226 19.3858   3
  -2   0   9-5.84943 13.9613   2
  -2   0   8 518.174 85.6871   3
   2   0  -8 520.058 82.1760   3
  -2   0   8 466.935 65.1153   2
  -2   0   7-1.95287 11.6258   4
  -2   0   7 26.3454 25.4542   3
  -2   0   7-4.51895 8.06647   2
   2   0  -7 9.15018 13.2257   3
  -2   0   6 42.7270 20.6118   4
  -2   0   6 75.2097 27.3585   2
   2   0  -6 41.8486 20.9040   3
  -2   0   5 19.9253 19.7253   4
  -2   0   5-9.87721 6.70659   2
   2   0  -5-8.12232 15.0387   3
   2   0  -4 2640.32 149.893   3
  -2   0   4 2633.67 124.830   4
   2   0  -4 2419.13 122.245   4
  -2   0   3-11.4929 9.90450   4
   2   0  -3 8.72892 13.5505   4
   2   0  -3-12.6118 9.34165   3
  -2   0   3 23.5331 14.6339   1
   2   0  -2 40087.5 515.190   3
  -2   0   2 39534.8 444.374   4
   2   0  -2 38314.7 314.605   1
  -2   0   1 14.0734 15.6066   4
   2   0  -1 16.8878 24.0426   3
   2   0   0 2321.26 110.165   3
  -2   0   0 2250.84 112.950   4
  -2   0  -1 37.1352 21.3833   4
  -2   0  -2 41077.4 560.064   2
  -2   0  -3 80.2898 43.8490   2
  -2   0  -4 9441.32 292.852   2
  -2   0  -5 70.6646 45.1760   2
  -2   0  -6 982.884 101.806   2
  -2   0  -7-12.2409 10.8865   2
  -2   0  -8 254.620 58.4586   2
   2   0   8 271.177 64.1664   2
  -2   0  -9 18.3426 12.7023   3
   2   0   9-27.9567 27.1736   2
  -2   0  -9-3.94695 15.3074   2
  -2   0 -10 75.6501 30.1266   3
  -2   0 -10 20.7138 11.0645   2
   2   0  10 111.155 38.6286   2
  -2   0 -11-4.43843 13.1132   3
  -2   0 -11 59.9632 43.4789   2
  -2   0 -12 177.379 46.4786   3
   2   0  12 66.3785 49.1734   2
  -2   0 -12 122.116 52.4785   2
  -2   0 -13 19.6477 25.2388   3
  -2   0 -13 42.2020 28.5137   2
   2   0  13 4.60448 28.2009   2
  -2   0 -14 133.593 47.2980   3
  -2   0 -14 120.715 50.0887   2
   2   0  14 71.1520 52.9111   2
  -2   0 -15 6.33885 26.7608   3
   2   0  15 43.1190 47.1100   2
  -2   0 -15 13.4378 17.1469   2
  -2   0 -16 238.678 61.6016   3
   2   0  16 158.026 79.8888   2
  -2   0 -16 184.011 60.3730   2
  -2   0 -17 45.5839 31.2501   3
  -2   0 -17 7.90951 29.5720   2
  -2   0 -18 5.42635 28.5039   3
  -2   0 -18 15.2724 21.9634   2
  -2   0 -19 12.8976 25.8908   3
  -2   0 -19 33.4116 40.6922   2
  -2   0 -20 254.813 76.3657   3
  -2   0 -20 214.709 83.9357   2
  -2   0 -21 15.9629 26.5017   2
  -2   0 -21 43.1702 48.4411   3
  -2   0 -22-27.0248 50.3077   2
  -2   0 -23 0.11658 23.3576   2
  -2   0 -24 158.529 80.4339   2
  -2   0 -25 88.3136 57.0323   2
  -2   0 -26 37.5234 68.7914   2
  -2  -1  25 47.8235 19.0840   4
  -2  -1  24 26.5368 31.4339   4
   2  -1 -24-24.1778 41.3365   3
  -2  -1  23-15.4787 45.0102   4
   2   1 -23 40.2415 49.7153   3
   2  -1 -23-33.6332 16.9505   3
   2   1 -22 46.9854 37.3590   3
   2  -1 -22 25.1462 38.4578   3
   2   1 -21 62.9498 49.3200   2
   2   1 -21 69.6413 48.2548   3
   2  -1 -21 21.1719 20.4777   3
   2   1 -20 112.812 59.8113   3
   2  -1 -20 130.538 57.0238   2
   2  -1 -20 189.908 77.6741   3
   2   1 -20 101.455 51.5095   2
  -2  -1  19-42.4570 15.2149   3
   2  -1 -19 14.6204 13.3166   2
   2   1 -19-31.4128 33.6078   2
   2  -1 -19 50.3511 18.6136   3
  -2   1  19 34.9446 29.4706   2
  -2  -1  18 6.05112 19.5149   3
   2  -1 -18 32.5257 35.9512   2
  -2   1  18 67.3470 43.4347   2
   2  -1 -18-20.0360 30.3048   3
   2   1 -18-19.0446 14.7786   2
  -2  -1  17 136.751 52.9743   3
  -2   1  17 157.639 61.8616   3
   2   1 -17 131.680 59.1688   2
  -2  -1  17 71.1798 43.6189   2
   2  -1 -17 83.9328 43.3446   2
   2   1 -17 120.754 43.6694   3
   2  -1 -17 76.6557 41.8595   3
  -2   1  16 1030.21 163.195   3
   2   1 -16 959.557 139.390   3
   2  -1 -16 882.421 147.450   3
  -2  -1  16 1051.61 155.096   3
  -2  -1  16 1027.25 156.590   2
   2   1 -16 910.887 145.180   2
   2  -1 -16 911.132 125.460   2
  -2   1  15 81.3307 48.6021   3
   2  -1 -15 48.8107 40.5282   3
  -2  -1  15 6.18284 9.21061   3
   2  -1 -15 27.5089 12.4708   2
  -2   1  15 26.1788 25.4576   2
   2   1 -15 66.4999 43.1446   2
   2   1 -15 12.3335 10.9375   3
  -2  -1  15 26.7431 30.1990   2
   2  -1 -14 207.943 71.9881   3
  -2   1  14 249.485 77.2858   3
  -2  -1  14 299.792 78.7850   3
   2  -1 -14 299.917 69.2349   2
   2   1 -14 243.001 65.0015   3
  -2   1  14 288.084 59.7658   2
   2   1 -14 249.880 69.1931   2
  -2  -1  14 299.671 78.6069   2
  -2  -1  13 208.061 60.0715   3
   2  -1 -13 342.788 85.0437   3
  -2   1  13 332.351 88.0722   3
  -2   1  13 243.685 55.8559   2
   2  -1 -13 292.124 61.6476   2
   2   1 -13 282.727 73.4979   2
   2   1 -13 368.640 75.1000   3
  -2  -1  12 4157.32 268.141   3
   2  -1 -12 3703.85 266.771   3
  -2   1  12 4062.80 310.711   3
   2   1 -12 3868.49 246.108   3
   2   1 -12 3881.70 257.375   2
   2  -1 -12 4006.44 216.455   2
  -2   1  12 3970.55 214.030   2
   2  -1 -11 204.083 57.5143   3
  -2  -1  11 253.344 65.9443   3
  -2   1  11 259.679 72.5779   3
  -2   1  11 323.329 60.2377   2
   2   1 -11 256.583 67.2935   2
   2   1 -11 264.166 64.2358   3
   2  -1 -11 283.454 56.1108   2
  -2  -1  11 313.499 68.4400   2
   2  -1 -10 112.396 41.9367   3
  -2  -1  10 119.658 46.3722   3
  -2   1  10 96.9633 48.3101   3
   2   1 -10 99.6553 41.2734   2
   2  -1 -10 138.555 39.6046   2
  -2   1  10 115.702 33.8992   2
  -2  -1  10 110.254 42.7565   2
   2   1 -10 86.3002 28.8721   3
  -2  -1   9 324.654 65.6898   3
  -2   1   9 244.096 65.7928   3
   2  -1  -9 269.674 71.9556   3
   2   1  -9 274.783 61.8899   2
  -2   1   9 334.123 52.4846   2
   2   1  -9 333.459 59.0789   3
  -2  -1   9 301.740 63.6613   2
   2   1  -8 4923.10 241.798   3
  -2   1   8 5133.31 277.165   3
  -2  -1   8 4867.27 248.061   3
  -2  -1   8 5072.66 256.640   4
   2  -1  -8 5066.35 268.257   3
  -2   1   8 4911.38 182.785   2
  -2  -1   8 4962.53 239.161   2
   2   1  -7 1416.50 125.637   3
   2  -1  -7 1384.13 136.831   3
  -2  -1   7 1449.33 128.546   3
  -2  -1   7 1438.08 127.142   4
  -2  -1   7 1338.17 120.212   2
  -2   1   7 1391.16 90.1599   2
  -2  -1   6 10.4644 15.6581   4
  -2   1   6 7.00391 9.63952   4
   2  -1  -6 21.5541 21.0339   3
   2   1  -6 19.6595 22.5996   3
  -2   1   6 26.1458 15.9014   2
  -2  -1   6 10.0381 17.9780   2
  -2  -1   6 21.5300 22.4963   3
   2  -1  -5 1048.45 107.919   3
   2   1  -5 1053.77 97.8456   3
  -2   1   5 1135.77 68.2701   4
  -2  -1   5 965.563 99.7428   4
  -2   1   5 959.894 63.2084   2
  -2   1   4 1669.10 75.6509   4
  -2  -1   4 1696.66 120.730   4
   2   1  -4 1872.51 124.257   3
   2  -1  -4 1734.69 129.388   3
  -2   1   4 1846.84 112.070   1
   2   1  -3 2298.65 133.013   3
   2  -1  -3 2141.37 135.778   3
  -2  -1   3 2160.64 133.019   4
   2  -1  -3 1997.54 78.0993   4
  -2   1   3 2086.93 78.1627   4
   2  -1  -3 2146.24 114.945   1
   2  -1  -2 8869.15 255.036   3
   2  -1  -2 8481.47 166.040   4
  -2  -1   2 8799.02 253.183   4
  -2   1   2 8535.76 167.673   4
   2   1  -2 9099.95 258.128   3
   2  -1  -2 8612.37 215.143   1
  -2   1   1 121.304 24.6119   4
   2  -1  -1 304.776 34.6513   4
  -2  -1   1 324.979 50.4779   4
  -2   1   1 311.606 38.8842   2
   2  -1  -1 296.765 42.5138   3
  -2  -1   0 11187.7 281.281   4
   2  -1   0 11277.6 242.989   3
  -2   1   0 11103.4 244.993   2
  -2  -1  -1 255.687 53.6252   4
   2  -1   1 225.383 30.7741   3
  -2   1  -1 237.079 40.8714   2
  -2   1  -2 15815.2 236.046   3
  -2  -1  -2 16080.1 371.446   4
  -2   1  -2 16530.3 342.800   2
  -2   1  -3 6125.17 130.478   3
  -2  -1  -3 6456.97 246.062   4
  -2   1  -3 6169.49 222.534   2
  -2  -1  -4 1587.11 130.619   4
  -2  -1  -4 1725.15 130.134   2
  -2   1  -4 1709.38 122.773   2
  -2  -1  -5 80.5326 37.0816   2
  -2   1  -5 52.8898 27.1663   2
  -2   1  -6 4123.66 217.147   2
  -2  -1  -6 3668.59 201.597   2
   2   1   7 434.266 82.4495   4
  -2   1  -7 419.239 38.7534   3
  -2  -1  -7 515.906 80.1399   2
  -2   1  -7 399.197 70.7243   2
   2   1   7 476.462 82.4090   2
  -2   1  -8 4723.41 143.918   3
   2   1   8 4713.10 281.186   4
  -2   1  -8 4893.35 260.074   2
   2   1   8 4586.84 258.163   2
  -2  -1  -8 4657.27 239.201   2
  -2   1  -9 165.706 28.3442   3
  -2  -1  -9 127.035 44.0042   2
   2   1   9 170.244 56.2176   2
  -2   1  -9 169.708 56.6990   2
  -2  -1 -10 78.2248 33.1368   3
  -2   1 -10 127.851 28.0624   3
   2   1  10 139.428 60.4530   2
  -2  -1 -10 65.8847 17.5394   2
  -2   1 -10 120.866 48.8307   2
  -2   1 -11 85.0485 30.8828   3
  -2  -1 -11 97.4682 34.3844   3
  -2   1 -11 122.502 45.8157   2
  -2  -1 -11 81.4192 29.8210   2
  -2  -1 -12 1258.75 136.283   3
  -2   1 -12 1296.13 106.303   3
  -2   1 -12 1328.64 166.299   2
  -2  -1 -12 1260.52 145.615   2
   2  -1  12 1450.74 172.091   2
  -2   1 -13 281.503 51.1569   3
  -2  -1 -13 280.966 66.2696   3
  -2  -1 -13 343.156 79.5986   2
  -2   1 -13 256.399 68.6416   2
   2   1  13 348.071 88.5458   2
   2  -1  13 316.822 88.9694   2
  -2   1 -14 539.652 72.5394   3
  -2  -1 -14 555.125 97.3817   3
   2   1  14 572.665 122.098   2
   2  -1  14 564.092 120.445   2
  -2  -1 -14 584.819 112.147   2
  -2   1 -14 572.247 111.994   2
  -2  -1 -15 19.6943 19.9080   3
  -2   1 -15 17.4033 21.0649   3
   2  -1  15 111.191 62.4652   2
  -2  -1 -15 16.1545 15.9425   2
   2   1  15 64.8578 56.6279   2
  -2   1 -15 11.7461 25.1778   2
  -2  -1 -16 223.608 67.3486   3
   2   1  16 216.796 83.1269   2
  -2  -1 -16 289.896 88.2210   2
  -2   1 -16 204.777 52.1389   3
  -2   1 -16 187.578 69.6437   2
  -2  -1 -17 176.766 60.6121   3
   2   1  17 212.020 89.0182   2
  -2  -1 -17 206.101 69.2142   2
  -2   1 -17 276.611 61.4522   3
  -2   1 -17 230.967 76.8000   2
  -2  -1 -18 106.167 49.4927   3
  -2  -1 -18 172.180 67.1210   2
  -2   1 -18 133.793 41.9590   3
  -2   1 -18 113.452 63.8768   2
  -2  -1 -19 242.010 75.5043   3
  -2  -1 -19 177.364 67.7015   2
  -2   1 -19 139.155 60.7697   2
  -2   1 -19 204.430 55.5021   3
  -2  -1 -20 46.1116 39.7242   3
  -2  -1 -20-6.01692 36.0213   2
  -2   1 -20-11.4627 19.4420   2
  -2   1 -20 26.6302 33.4098   3
  -2  -1 -21 101.388 66.3810   3
  -2  -1 -21 26.0443 41.3352   2
  -2   1 -21 15.6568 6.92984   2
  -2  -1 -22 128.223 68.1215   3
  -2   1 -22 156.198 69.7172   2
  -2  -1 -22 63.1459 45.5990   2
  -2   1 -23 56.7804 20.4704   2
  -2  -1 -23 72.0407 43.8805   2
  -2  -1 -24 7.08636 39.4027   2
  -2   1 -24 151.527 81.1971   2
  -2   1 -25 39.0106 48.5593   2
  -2  -1 -25 64.5382 32.1120   2
  -2   1 -26 28.7104 66.4323   2
  -2  -2  26-3.12716 43.2172   4
  -2  -2  25-28.6387 64.5446   4
   2  -2 -25-3.01168 28.1527   3
  -2  -2  24 7.08122 19.4570   4
   2  -2 -24-8.69684 31.1511   3
  -2  -2  23 21.0693 50.8906   4
   2  -2 -23 70.5366 66.6560   3
  -2  -2  22-35.8311 55.7678   4
   2   2 -22 5.36245 21.9041   3
   2  -2 -22 23.7421 31.1619   3
  -2  -2  21-11.5317 27.8950   4
   2  -2 -21 27.0287 31.7955   3
   2   2 -21 28.5134 31.1681   3
   2   2 -20 128.883 64.1482   2
   2  -2 -20 33.7395 24.6064   3
   2   2 -20 90.1099 48.0671   3
  -2  -2  19 78.4467 47.4975   3
   2  -2 -19 50.0192 41.3619   3
   2   2 -19 133.171 62.8894   2
   2   2 -19 152.597 60.0150   3
   2  -2 -19 166.985 58.4953   2
   2  -2 -18 158.029 68.7076   3
  -2  -2  18 185.237 82.2265   3
   2   2 -18 113.960 54.8686   2
   2  -2 -18 146.117 51.1967   2
   2   2 -18 126.540 58.8541   3
   2  -2 -17 9.99673 30.5832   3
  -2  -2  17 64.7051 56.6956   3
   2   2 -17-43.3284 34.9095   2
  -2   2  17 52.1355 38.2375   2
   2   2 -17 3.02681 23.8294   3
   2  -2 -17 23.8236 20.7912   2
  -2  -2  16 354.473 86.7375   3
   2  -2 -16 393.466 97.2283   3
  -2  -2  16 346.398 95.9411   2
   2   2 -16 346.944 84.9506   3
   2  -2 -16 362.992 73.0934   2
   2   2 -16 306.070 85.5689   2
  -2   2  16 409.361 78.6668   2
   2   2 -15 811.945 121.165   3
   2  -2 -15 748.634 139.408   3
  -2   2  15 765.414 145.511   3
  -2  -2  15 848.934 128.527   3
   2  -2 -15 776.906 100.709   2
  -2   2  15 890.428 110.959   2
  -2  -2  15 903.644 147.892   2
   2   2 -15 727.123 132.220   2
  -2   2  14 31.1372 21.0686   3
  -2  -2  14 91.4179 68.7728   3
   2  -2 -14 68.7252 46.8772   3
  -2   2  14 28.5735 23.8469   2
  -2  -2  14 126.138 62.3442   2
   2   2 -14 27.4908 32.8251   2
   2  -2 -14 9.97838 8.21826   2
  -2  -2  13 1167.05 144.752   3
   2  -2 -13 1117.74 156.881   3
  -2   2  13 1086.14 161.449   3
   2   2 -13 1114.61 133.036   3
  -2  -2  13 1101.00 152.061   2
  -2   2  13 1177.45 113.216   2
   2   2 -13 1101.63 149.908   2
   2  -2 -13 1056.39 104.961   2
  -2  -2  12 315.692 75.6866   3
  -2   2  12 388.794 93.2299   3
   2   2 -12 306.367 72.5999   3
  -2  -2  12 304.429 71.8381   2
   2   2 -12 368.343 83.0833   2
   2  -2 -12 279.375 52.3011   2
  -2   2  12 364.021 59.8964   2
   2  -2 -11 1877.82 195.852   3
   2   2 -11 1789.34 160.059   3
  -2   2  11 1903.55 200.096   3
  -2  -2  11 1902.78 172.268   3
   2   2 -11 1806.25 181.712   2
  -2   2  11 1783.23 117.088   2
   2  -2 -11 1850.16 121.430   2
  -2  -2  10 3408.19 254.207   4
  -2  -2  10 3554.24 225.808   3
  -2   2  10 3788.42 266.768   3
   2   2 -10 3403.34 212.713   3
   2  -2 -10 3328.66 248.572   3
  -2   2  10 3265.59 144.631   2
   2   2 -10 3354.32 242.430   2
   2   2  -9 3864.37 219.519   3
  -2  -2   9 4040.90 256.167   4
  -2   2   9 3919.15 268.552   3
   2  -2  -9 3753.97 253.893   3
  -2  -2   9 3963.03 230.896   3
  -2   2   9 3754.32 140.281   2
  -2  -2   9 3826.48 242.270   2
   2  -2  -8 19.9617 17.0754   3
  -2  -2   8-2.69841 20.0599   4
   2   2  -8 23.7547 23.1911   3
  -2   2   8 2.41814 9.67229   2
  -2  -2   8 8.79177 14.8434   2
  -2  -2   8 11.2272 5.18428   3
  -2  -2   7 185.101 48.9120   4
   2  -2  -7 179.853 57.0989   3
   2   2  -7 211.629 47.4943   3
  -2   2   7 195.821 21.7853   2
  -2  -2   7 199.092 46.7606   3
  -2  -2   7 215.011 51.1021   2
  -2  -2   6 1496.73 141.109   4
  -2  -2   6 1531.87 129.449   3
   2   2  -6 1560.98 125.892   3
   2  -2  -6 1470.03 143.321   3
  -2   2   6 1761.94 141.798   1
  -2  -2   5 8129.24 313.401   4
  -2  -2   5 7914.94 280.570   3
   2  -2  -5 7939.47 317.311   3
   2   2  -5 8083.17 281.169   3
  -2  -2   4 465.438 72.3371   4
   2  -2  -4 474.087 73.7541   3
   2  -2  -4 482.955 69.4671   1
   2  -2  -3 19753.2 444.665   3
  -2  -2   3 19736.8 450.992   4
   2  -2  -3 19413.0 405.806   1
  -2  -2   2 2919.35 168.111   4
   2  -2  -2 2956.19 163.105   3
  -2   2   2 2854.23 94.1975   2
   2  -2  -2 2820.07 150.844   1
  -2  -2   1 102.235 38.8493   4
   2  -2  -1 112.122 34.2422   3
  -2  -2   1 100.105 19.2284   1
   2  -2  -1 77.6938 17.4383   2
  -2   2   1 107.566 22.3229   2
   2  -2   0 2621.71 133.333   3
  -2  -2   0 2640.43 156.358   4
   2   2   0 2652.48 103.806   1
   2  -2   0 2633.63 124.239   2
  -2   2   0 2675.85 120.886   2
   2  -2   1 28663.2 396.719   3
  -2   2  -1 27573.8 402.440   3
  -2  -2  -1 29571.2 519.862   4
  -2   2  -1 28900.1 441.254   2
  -2  -2  -2 4094.15 195.807   4
  -2   2  -2 3685.86 131.765   3
   2  -2   2 3829.87 130.475   3
  -2   2  -2 3932.78 174.528   2
  -2  -2  -3 202.940 47.9622   4
  -2   2  -3 155.012 22.4099   3
   2  -2   3 207.626 27.3874   3
  -2   2  -3 203.802 41.0898   2
  -2  -2  -4 2443.79 164.868   4
  -2   2  -4 2615.90 167.039   2
  -2  -2  -5 3345.07 201.261   4
   2   2   5 3328.45 197.862   4
  -2   2  -5 3438.64 199.730   2
   2   2   6 579.733 87.4584   4
  -2  -2  -6 553.874 83.7203   2
  -2   2  -6 488.061 81.4233   2
   2   2   7 103.934 36.4747   4
  -2  -2  -7 80.0241 38.3126   2
  -2   2  -7 83.3339 30.9184   2
   2   2   8 1665.69 161.029   4
  -2   2  -8 1719.21 167.818   2
  -2  -2  -8 1701.93 145.564   2
   2   2   9 3.07067 27.7565   4
  -2   2  -9 116.132 40.3108   2
  -2  -2  -9 65.8919 39.3523   2
   2   2  10 92.6907 49.1121   4
  -2   2 -10 49.4526 30.7478   2
  -2  -2 -10 95.1274 35.4518   2
  -2   2 -11 238.140 27.5966   3
  -2  -2 -11 138.308 41.1906   3
  -2   2 -11 165.045 58.8260   2
   2  -2  11 253.162 79.0752   2
  -2  -2 -11 208.022 56.1725   2
  -2  -2 -12 661.822 107.874   3
  -2   2 -12 740.096 55.3135   3
  -2   2 -12 746.186 127.114   2
  -2  -2 -12 680.927 102.994   2
   2  -2  12 793.697 135.049   2
  -2  -2 -13 187.559 65.1684   3
   2   2  13 123.757 46.3485   4
  -2   2 -13 168.618 59.9478   2
   2  -2  13 247.066 83.8395   2
  -2  -2 -13 53.5302 18.1489   2
  -2   2 -13 165.589 29.2265   3
   2   2  14 83.5901 65.8181   4
  -2  -2 -14 92.5262 48.5434   3
  -2   2 -14 19.9259 28.5603   2
   2  -2  14 63.0041 33.9296   2
  -2   2 -14 55.9401 23.0822   3
  -2  -2 -14 48.1405 36.0960   2
   2   2  15 161.246 59.7461   4
  -2  -2 -15 73.6317 37.8273   3
  -2   2 -15 139.211 33.1494   3
  -2   2 -15 64.9326 18.2421   2
  -2  -2 -15 146.214 60.8377   2
  -2   2 -16 331.704 50.6918   3
  -2  -2 -16 328.799 84.6668   3
   2   2  16 347.147 103.161   4
  -2  -2 -16 368.033 88.8739   2
  -2   2 -16 384.787 103.836   2
  -2  -2 -17 65.4116 38.2292   3
  -2   2 -17 53.3052 37.2139   2
  -2  -2 -17 48.5947 24.4376   2
  -2   2 -17 25.7802 17.8646   3
  -2  -2 -18 19.7196 17.6563   3
  -2   2 -18 42.2483 23.5056   3
  -2   2 -18-15.4099 14.1769   2
  -2  -2 -18-18.1100 16.6441   2
  -2  -2 -19 190.667 74.8442   3
  -2   2 -19 101.287 32.5843   3
  -2  -2 -19 116.630 56.6272   2
  -2   2 -19 119.699 59.2894   2
  -2  -2 -20 53.7472 45.4569   3
  -2  -2 -20 33.6953 44.1018   2
  -2   2 -20 143.782 71.1643   2
  -2  -2 -21 157.148 66.3770   3
  -2  -2 -21 145.387 63.2192   2
  -2   2 -21 155.325 75.7036   2
  -2  -2 -22 118.722 61.5161   3
  -2   2 -22 65.6847 48.0383   2
  -2  -2 -22-11.5756 44.9624   2
  -2   2 -23 41.5200 53.0748   2
  -2  -2 -23-24.4550 37.1283   2
  -2   2 -24-7.50081 14.7416   2
  -2  -2 -24 11.1931 8.70418   2
  -2   2 -25 148.166 111.717   2
  -2  -3  26 58.5408 67.3428   4
  -2  -3  25-53.3972 47.9929   4
   2  -3 -25 5.05420 65.7792   3
  -2  -3  24-95.7189 66.1654   4
   2  -3 -24-17.8950 22.3150   3
  -2  -3  23 63.0425 52.4994   4
   2  -3 -23 44.0742 50.1808   3
   2  -3 -22-5.44551 23.0402   3
  -2  -3  22 2.20235 32.3179   4
  -2  -3  21-12.6333 20.1631   4
   2  -3 -21 25.6001 40.3662   3
   2   3 -21-2.60514 22.6035   3
  -2  -3  20 33.6414 4.76940   4
   2  -3 -20-18.4003 36.0339   3
   2   3 -20-6.53993 14.7747   3
   2  -3 -19 216.499 83.1650   3
  -2  -3  19 174.718 81.7907   4
  -2  -3  19 206.518 73.0330   3
   2   3 -19 146.540 47.3209   3
  -2  -3  18 32.9519 42.9350   4
  -2  -3  18 39.2859 21.5860   3
   2  -3 -18 76.2786 62.1375   3
   2   3 -18 101.171 43.4926   3
   2   3 -18 100.689 62.3453   2
  -2   3  18 150.412 56.7359   2
  -2  -3  17 290.295 87.9457   3
  -2   3  17 49.3964 36.2453   4
   2  -3 -17 107.281 66.4783   3
  -2  -3  17 95.6448 52.0817   4
  -2   3  17 22.5433 22.9258   2
   2   3 -17 91.7043 67.5580   2
  -2  -3  16 70.8575 45.6081   3
  -2   3  16 32.7331 35.6252   4
  -2  -3  16-4.48136 21.6601   4
   2  -3 -16 15.5277 33.6121   3
   2  -3 -16 87.5549 34.6857   2
  -2   3  16 28.1339 26.6652   2
   2   3 -16-8.10373 23.9615   2
   2   3 -16 1.20868 13.9116   3
   2   3 -15 1936.49 178.129   3
  -2  -3  15 2187.66 248.669   4
  -2   3  15 2069.00 178.958   4
  -2  -3  15 2193.87 206.089   3
   2  -3 -15 1785.84 232.480   3
  -2   3  15 2082.50 155.109   2
   2  -3 -15 1954.80 140.604   2
   2   3 -15 2215.90 236.048   2
   2  -3 -14 690.870 137.902   3
  -2   3  14 727.872 97.3928   4
  -2  -3  14 803.625 123.801   3
  -2  -3  14 681.969 137.239   4
   2   3 -14 618.752 100.576   3
   2  -3 -14 563.792 71.2005   2
   2   3 -14 766.869 135.247   2
  -2   3  14 689.487 85.8676   2
  -2  -3  14 723.835 136.238   2
   2   3 -13 550.334 90.2317   3
  -2  -3  13 626.223 108.515   3
   2  -3 -13 525.464 125.574   3
  -2   3  13 545.975 74.9026   4
  -2  -3  13 628.944 127.040   4
   2   3 -13 556.692 117.746   2
  -2  -3  13 660.639 125.280   2
  -2   3  13 602.798 74.0203   2
   2  -3 -12 55.8817 51.7547   3
  -2  -3  12-20.6042 28.6208   4
  -2   3  12 32.1936 43.8964   4
  -2  -3  12 66.2554 38.6101   3
  -2   3  12 32.1839 29.6105   2
   2   3 -12 12.0783 14.2357   2
   2   3 -12 50.0354 15.3360   3
  -2  -3  12 26.5008 15.2762   2
  -2   3  11 66.8451 27.8142   4
   2  -3 -11 79.3452 44.7513   3
  -2  -3  11 49.0015 25.1151   3
  -2  -3  11 9.24651 21.5107   4
   2   3 -11 63.5415 38.2501   2
  -2  -3  11 39.4396 27.0469   2
   2   3 -11 34.6694 19.9847   3
   2  -3 -10 203.637 69.1021   3
  -2   3  10 120.877 54.1850   3
  -2  -3  10 179.017 60.7602   4
  -2   3  10 208.408 35.3868   4
  -2  -3  10 98.1101 42.1635   2
  -2  -3  10 152.947 47.5923   3
  -2  -3   9 561.510 85.8550   3
   2  -3  -9 533.273 105.191   3
  -2   3   9 525.928 57.7297   4
  -2  -3   9 490.516 100.516   4
  -2  -3   8 91.0331 36.0771   4
   2  -3  -8 42.2992 9.17495   3
  -2   3   8 94.3023 18.3647   4
  -2  -3   8 86.2548 27.5606   3
  -2  -3   7 1097.64 137.101   4
  -2  -3   7 1172.07 119.193   3
   2  -3  -7 1082.41 138.959   3
   2  -3  -6 825.567 116.200   3
  -2  -3   6 829.377 115.445   4
  -2  -3   6 814.973 95.2363   3
  -2  -3   5 370.400 71.7051   4
   2  -3  -5 417.180 78.3201   3
  -2  -3   5 321.866 57.6244   3
  -2  -3   4 33.7147 25.9376   4
   2  -3  -4 62.2879 33.7627   3
   2  -3  -4 38.6110 28.9834   1
  -2  -3   3 5524.07 267.050   4
   2  -3  -3 5569.76 260.504   3
   2  -3  -3 5359.04 120.734   4
  -2   3   3 5348.22 125.448   2
   2  -3  -3 5583.18 252.590   1
   2  -3  -3 5284.55 129.972   2
  -2  -3   2 959.476 106.003   4
   2  -3  -2 969.652 104.787   3
   2  -3  -2 988.077 64.8616   2
   2  -3  -2 971.417 102.473   1
  -2   3   2 1031.80 66.2800   2
   2  -3  -1 1832.28 136.820   3
  -2  -3   1 1927.45 152.580   4
  -2  -3   1 1763.04 103.310   1
  -2   3   1 1887.81 100.758   2
   2  -3  -1 1785.54 100.473   2
   2  -3   0 2301.06 144.478   3
  -2  -3   0 2463.93 167.856   4
   2  -3   0 2140.45 118.961   2
  -2   3   0 2164.76 121.687   2
  -2  -3   0 2263.08 122.244   1
   2  -3   1 276.979 46.9153   3
  -2  -3  -1 211.708 48.4041   4
  -2   3  -1 232.409 42.6635   2
   2   3   1 250.851 41.6411   1
   2  -3   1 208.936 39.1551   2
  -2  -3  -2 2014.79 151.171   4
   2  -3   2 1987.97 114.601   3
   2   3   2 2094.81 132.160   1
  -2   3  -2 2118.96 142.724   2
   2  -3   2 1922.16 132.852   2
  -2  -3  -3 55.7673 40.6752   4
   2  -3   3 42.2827 11.8491   3
   2   3   3 33.4567 14.0349   4
  -2   3  -3 51.6206 24.0822   2
  -2  -3  -4 140.532 65.1302   4
   2  -3   4 21.1115 8.65779   3
   2   3   4 56.5981 51.5840   4
  -2   3  -4 60.7238 32.0806   2
  -2  -3  -5 59.4030 36.4730   4
   2  -3   5 58.4577 12.4758   3
   2   3   5 27.5614 29.7937   4
  -2   3  -5 55.7145 20.5701   2
  -2  -3  -6 689.600 97.1727   4
   2   3   6 664.625 93.3020   4
  -2   3  -6 662.620 96.9980   2
  -2  -3  -7 16.4326 22.3895   4
   2   3   7 107.885 41.4176   4
  -2  -3  -7 34.9207 25.7384   2
  -2   3  -7 68.7252 41.0191   2
   2   3   8 58.1971 45.7104   4
  -2  -3  -8 14.8044 14.1122   2
  -2   3  -8 14.4881 26.7317   2
   2   3   9 1033.61 131.039   4
  -2  -3  -9 955.932 115.901   2
  -2   3  -9 934.928 133.512   2
   2   3  10 7.09191 32.9668   4
  -2   3 -10-8.55468 29.8772   2
  -2  -3 -10 48.6522 41.7307   2
  -2   3 -11 33.1328 17.0243   2
  -2  -3 -11 24.2745 30.1519   2
  -2  -3 -12 143.766 61.2373   3
  -2   3 -12 161.730 65.2133   2
  -2  -3 -12 99.5935 43.3106   2
   2  -3  12 97.8144 49.6521   2
  -2  -3 -13 576.836 113.966   3
   2   3  13 671.099 122.829   4
   2  -3  13 626.327 123.317   2
  -2   3 -13 566.072 117.842   2
  -2  -3 -13 571.212 97.0996   2
  -2  -3 -14 124.461 57.3632   3
   2   3  14 63.4116 39.2943   4
  -2   3 -14 138.915 55.5541   2
  -2  -3 -14 84.7612 29.6827   2
   2   3  15 37.8545 11.1918   4
  -2  -3 -15 32.7528 32.9556   3
  -2   3 -15 40.1994 29.7964   2
  -2  -3 -15 46.7627 12.1141   2
  -2  -3 -16 249.907 81.5516   3
   2   3  16 380.416 103.554   4
  -2   3 -16 256.603 81.9296   2
  -2  -3 -16 265.614 80.7494   2
   2   3  17 18.2400 22.3341   4
  -2  -3 -17 84.4451 52.3699   3
  -2  -3 -17 70.7096 34.1568   2
  -2   3 -17 63.1347 38.6346   2
  -2  -3 -18 372.973 104.878   3
  -2  -3 -18 443.939 108.387   2
  -2   3 -18 356.322 114.204   2
  -2  -3 -19 375.287 113.178   3
  -2   3 -19 265.936 95.6059   2
  -2  -3 -19 289.509 82.6358   2
  -2  -3 -20 36.0811 45.2066   3
  -2  -3 -20 38.9997 27.8264   2
  -2   3 -20-38.0157 39.7071   2
  -2  -3 -21 37.8780 36.7115   3
  -2   3 -21 4.42614 16.2070   2
  -2  -3 -21 43.1063 35.2310   2
  -2  -3 -22 111.911 75.5000   3
  -2   3 -22 36.7325 39.8104   2
  -2  -3 -22 9.16774 17.2353   2
  -2  -3 -23 68.0109 59.4386   3
  -2  -3 -23-14.9688 8.10164   2
  -2   3 -23 41.7488 57.6950   2
  -2   3 -24 75.9716 68.6070   2
  -2  -4  25 72.0620 18.5022   4
   2  -4 -25 120.599 71.9461   3
   2  -4 -24 96.1864 78.3086   3
  -2  -4  24-13.7525 27.3282   4
  -2  -4  23-99.6694 68.2997   4
   2  -4 -23 106.676 42.4039   3
  -2  -4  22 72.1872 37.6095   4
   2  -4 -22 126.031 68.8668   3
   2  -4 -21 62.8207 65.6871   3
  -2  -4  21 100.119 55.5753   4
   2  -4 -20 121.119 74.0598   3
  -2  -4  20 15.0012 39.6156   4
  -2  -4  19-53.4802 53.9096   4
   2  -4 -19 28.3699 11.8093   3
   2  -4 -18 261.319 105.258   3
  -2  -4  18 360.522 90.5795   3
  -2  -4  18 241.102 98.1327   4
  -2   4  17 277.361 71.0941   4
  -2  -4  17 329.271 114.678   4
   2  -4 -17 387.914 116.370   3
  -2  -4  17 373.831 97.4084   3
   2  -4 -16-1.31541 9.75140   3
  -2  -4  16-39.2181 47.5034   4
  -2   4  16 57.0526 25.0270   4
  -2  -4  16 34.1096 30.2045   3
  -2  -4  15 86.6717 45.3935   3
  -2   4  15 7.49623 21.2197   4
   2  -4 -15 27.2458 25.7992   3
  -2  -4  15 29.6338 6.06426   4
   2  -4 -14 91.0935 41.1630   3
  -2   4  14 137.525 42.3580   4
  -2  -4  14 117.227 37.1380   4
  -2  -4  14 196.188 61.9638   3
  -2   4  14 353.269 100.524   1
  -2   4  13 1031.35 91.7868   4
   2  -4 -13 1020.72 175.020   3
  -2  -4  13 1119.30 177.352   4
  -2  -4  13 996.179 132.024   3
  -2   4  13 1199.40 179.806   1
   2  -4 -12 130.267 57.7380   3
  -2   4  12 142.834 33.8373   4
  -2  -4  12 150.551 65.0414   4
  -2  -4  12 178.149 55.7615   3
  -2  -4  12 156.521 64.6489   2
  -2   4  12 186.618 77.9188   1
   2  -4 -11-9.12005 31.5117   3
  -2   4  11 14.3546 12.3180   4
  -2  -4  11-24.6267 40.1236   4
  -2  -4  11 14.9602 25.7140   3
  -2   4  11 92.9013 69.4138   1
  -2  -4  11 17.7952 21.3598   2
  -2  -4  10 25.1410 26.4154   4
   2  -4 -10 38.9920 13.4255   3
  -2   4  10 2.30049 7.31436   4
  -2   4  10 23.2481 41.1749   1
  -2  -4  10 45.0638 33.0302   3
  -2  -4  10 18.4823 21.2193   2
  -2  -4   9 847.944 114.971   3
  -2  -4   9 1107.77 154.450   4
   2  -4  -9 790.414 134.784   3
  -2   4   9 697.060 120.123   1
   2  -4  -8 1941.75 200.447   3
  -2  -4   8 1820.92 195.670   4
  -2  -4   8 1846.91 158.728   3
  -2  -4   7 79.8881 42.4243   4
   2  -4  -7 140.609 60.6534   3
  -2  -4   7 162.916 43.7329   3
  -2  -4   6 1347.81 158.679   4
   2  -4  -6 1334.16 162.029   3
  -2  -4   6 1252.56 123.759   3
  -2  -4   5 2756.92 218.124   4
   2  -4  -5 3040.73 226.725   3
   2  -4  -5 3067.72 218.152   1
   2  -4  -4 2904.61 217.784   3
  -2  -4   4 2809.53 213.129   4
   2  -4  -4 2766.46 102.183   4
   2  -4  -4 2786.96 93.4850   2
   2  -4  -4 3002.96 209.340   1
   2  -4  -3 1216.96 133.277   3
   2  -4  -3 1254.97 81.9927   4
  -2  -4   3 1273.29 138.009   4
  -2   4   3 1222.62 77.7752   2
   2  -4  -3 1230.32 130.480   1
   2  -4  -3 1198.89 74.8277   2
  -2  -4   2 23.7910 18.8905   4
   2  -4  -2 31.9032 22.6468   4
   2  -4  -2 95.1601 43.3849   3
  -2   4   2 23.3127 19.0865   2
   2  -4  -2 62.7776 24.0289   2
   2  -4  -1 5.34889 16.4190   3
  -2  -4   1-1.90966 17.9808   4
   2  -4  -1 9.69021 6.68142   2
  -2   4   1 37.3883 20.5940   2
  -2  -4   1-6.48426 5.04926   1
   2  -4   0 6194.67 268.842   3
  -2  -4   0 6053.35 285.192   4
   2  -4   0 6166.49 232.441   2
  -2   4   0 6060.29 227.538   2
  -2  -4   0 5871.50 230.968   1
   2  -4   1 1526.65 128.203   3
   2   4   1 1596.99 147.718   4
  -2  -4  -1 1532.27 146.928   4
   2  -4   1 1425.81 121.394   2
   2   4   1 1574.10 125.252   1
  -2   4  -1 1523.60 120.373   2
   2  -4   2 688.414 80.6581   3
  -2  -4  -2 736.024 99.0199   4
   2   4   2 627.237 89.4709   4
   2  -4   2 682.114 89.5887   2
   2   4   2 696.747 86.7915   1
  -2   4  -2 668.743 86.4635   2
   2  -4   3 2339.69 137.856   3
   2   4   3 2267.93 173.408   4
  -2  -4  -3 2112.45 165.245   4
   2  -4   3 2176.47 166.848   2
  -2   4  -3 2157.04 163.040   2
   2   4   3 2286.33 165.262   1
   2  -4   4 1148.88 89.4482   3
  -2  -4  -4 1138.15 124.085   4
   2   4   4 1127.77 124.976   4
   2  -4   4 1174.73 126.887   2
   2   4   4 1167.91 122.643   1
  -2   4  -4 1110.14 123.034   2
   2  -4   5 12.0913 12.3784   3
   2   4   5-23.3666 27.9546   4
  -2  -4  -5 37.1824 24.9830   4
  -2   4  -5-10.1312 19.9633   2
   2   4   6 910.360 113.328   4
  -2  -4  -6 809.703 112.287   4
   2  -4   6 853.532 62.8908   3
  -2   4  -6 859.418 119.031   2
  -2  -4  -7 166.574 52.4164   4
   2  -4   7 183.948 23.0509   3
   2   4   7 187.578 47.4403   4
  -2   4  -7 170.774 56.2294   2
   2   4   8 57.9535 33.6925   4
  -2  -4  -8 29.1836 29.0996   4
  -2  -4  -8 68.4712 41.7009   2
  -2   4  -8 2.62388 27.6634   2
   2   4   9 547.358 96.1118   4
  -2  -4  -9 522.190 84.3080   2
  -2   4  -9 478.610 101.540   2
  -2  -4 -10 5.05998 33.4445   2
  -2   4 -10-21.2324 34.5269   2
  -2   4 -11 901.536 145.432   2
   2  -4  11 1049.02 157.179   2
  -2  -4 -11 979.041 124.056   2
  -2   4 -12 25.6822 23.5337   2
  -2  -4 -12 86.0425 39.1036   2
  -2  -4 -13 92.0883 57.8522   3
   2   4  13 47.8000 34.2478   4
  -2   4 -13 7.29483 33.1565   2
  -2  -4 -13 32.8827 26.5475   2
   2   4  14 177.345 65.9609   4
  -2  -4 -14 155.362 75.7790   3
  -2  -4 -14 149.203 49.0806   2
  -2   4 -14 142.191 64.4290   2
  -2  -4 -15 66.4787 46.2358   3
   2   4  15 71.3223 50.2378   4
  -2  -4 -15 86.8524 47.1666   2
  -2   4 -15 173.467 77.0497   2
   2   4  16 79.7546 70.4274   4
  -2  -4 -16-8.85005 5.93884   3
  -2  -4 -16-55.3083 43.1340   2
  -2   4 -16-11.6929 16.9489   2
   2   4  17 74.4111 43.1432   4
  -2  -4 -17 38.7045 40.2852   3
  -2   4 -17 29.8883 30.1485   2
  -2  -4 -17 197.059 71.5795   2
  -2  -4 -18 76.9100 54.2446   3
  -2   4 -18 145.375 80.4074   2
  -2  -4 -18 58.7059 42.2815   2
  -2  -4 -19 287.893 118.735   3
  -2  -4 -19 153.464 61.2826   2
  -2   4 -19 64.7038 56.1446   2
  -2  -4 -20 62.3462 57.2789   3
  -2  -4 -20 0.56742 35.6058   2
  -2   4 -20 20.8270 34.5996   2
  -2  -4 -21 38.3048 35.4544   3
  -2  -4 -21 18.8331 35.9850   2
  -2   4 -21 60.0220 64.2190   2
  -2  -4 -22 40.4650 45.4771   3
  -2   4 -22 5.78741 70.0254   2
  -2  -4 -22 157.065 71.4310   2
  -2  -4 -23 56.2220 61.6626   3
  -2   4 -23 20.2138 48.3518   2
  -2   4 -24 74.3249 69.3901   2
   2  -5 -25 76.8931 64.7822   3
   2  -5 -24-57.0209 58.1877   3
  -2  -5  24 65.3363 78.6764   4
  -2  -5  23-5.51174 13.8646   4
  -2   5  23 5.71607 73.9270   1
   2  -5 -22-9.69023 7.79996   3
  -2  -5  22 26.8923 57.3791   4
   2  -5 -21 132.159 95.2632   3
  -2  -5  21 2.43054 31.5523   4
  -2   5  21 101.341 107.266   1
  -2  -5  20 257.083 109.025   4
   2  -5 -20 231.119 99.2296   3
  -2   5  20 270.758 130.568   1
   2  -5 -19 54.3922 79.7973   3
  -2  -5  19 26.5375 24.6185   4
  -2   5  19 166.674 109.589   1
   2  -5 -18 241.723 101.200   3
  -2  -5  18 267.413 102.677   4
  -2   5  18 197.602 109.014   1
  -2  -5  17 32.8028 36.0433   4
  -2  -5  17 97.9073 55.1141   3
   2  -5 -17 83.4868 68.5564   3
  -2   5  17 21.1937 65.8515   1
  -2  -5  16 83.7732 56.7544   4
  -2  -5  16 89.9485 42.5059   3
  -2   5  16 90.6869 33.0878   4
   2  -5 -16 127.173 69.0454   3
  -2   5  16 165.830 75.8742   1
   2  -5 -15 70.6099 53.7218   3
  -2   5  15 27.0344 14.2236   4
  -2  -5  15 36.5081 16.7306   3
  -2  -5  15 11.8929 12.1675   4
  -2   5  15 150.160 95.4281   1
  -2  -5  14 829.927 126.496   3
   2  -5 -14 879.993 166.889   3
  -2   5  14 825.365 74.2259   4
  -2  -5  14 782.425 156.935   4
  -2   5  14 977.315 176.616   1
  -2  -5  13 594.568 138.541   4
   2  -5 -13 610.689 142.228   3
  -2   5  13 474.354 53.9126   4
  -2  -5  13 487.461 92.0432   3
  -2   5  13 550.056 121.576   1
   2  -5 -12-31.4071 21.5892   3
  -2  -5  12 64.6963 36.8657   4
  -2   5  12 41.3135 18.5064   4
  -2   5  12 78.6945 64.6230   1
  -2  -5  12-10.7887 9.28274   3
  -2  -5  11 1414.90 152.090   3
   2  -5 -11 1301.62 190.239   3
  -2  -5  11 1287.99 186.451   4
  -2   5  11 1088.57 61.5247   4
  -2  -5  11 1418.85 192.521   2
  -2   5  11 1355.15 192.229   1
  -2  -5  10 1574.37 159.397   3
   2  -5 -10 1606.91 202.362   3
  -2  -5  10 1559.09 203.100   4
  -2  -5  10 1527.75 192.453   2
  -2   5  10 1798.70 204.850   1
  -2  -5   9 293.072 93.7985   4
   2  -5  -9 291.828 85.6308   3
  -2  -5   9 353.277 73.0994   3
  -2  -5   9 362.488 91.5147   2
  -2   5   9 285.843 89.7283   1
  -2  -5   8 1241.07 170.754   4
  -2  -5   8 1097.81 125.014   3
   2  -5  -8 1210.37 164.981   3
  -2  -5   7 1357.28 138.056   3
  -2  -5   7 1402.95 179.276   4
   2  -5  -7 1596.26 191.309   3
  -2  -5   6 126.267 57.3257   4
   2  -5  -6 104.754 52.6432   3
   2  -5  -6 75.2246 16.0821   4
   2  -5  -5 6.57732 5.28501   4
   2  -5  -5-6.09043 14.0071   3
  -2  -5   5 43.8630 33.6399   4
   2  -5  -5 62.6081 45.4579   1
   2  -5  -5-9.81640 8.39772   2
   2  -5  -4 1890.61 110.324   4
  -2  -5   4 1860.35 188.489   4
   2  -5  -4 1942.52 194.230   3
   2  -5  -4 2141.72 194.190   1
   2  -5  -4 1843.60 100.162   2
   2  -5  -3 4036.79 266.535   3
   2  -5  -3 4068.84 177.502   4
  -2  -5   3 4113.34 272.988   4
   2  -5  -3 4071.97 167.393   2
   2  -5  -3 3924.69 262.871   1
  -2  -5   2 5.31723 23.7216   4
   2  -5  -2 42.4314 24.9609   4
   2  -5  -2-3.11022 10.3357   3
  -2   5   2 26.5433 17.1346   2
   2  -5  -2 44.0766 23.9431   2
   2  -5  -2-5.02374 23.7234   1
  -2  -5   2 8.95479 15.6350   1
   2  -5  -1 397.603 65.8901   4
  -2  -5   1 474.079 89.6024   4
   2  -5  -1 503.899 85.6673   3
  -2   5   1 410.196 61.7010   2
  -2  -5   1 362.060 60.8714   1
   2  -5  -1 359.056 59.2657   2
   2   5   0 249.700 68.3417   4
  -2  -5   0 303.962 76.2698   4
   2  -5   0 222.951 55.2411   3
   2  -5   0 208.454 48.6386   2
  -2   5   0 224.987 51.7533   2
  -2  -5   0 220.667 48.1370   1
   2   5   1 311.345 73.3792   4
  -2  -5  -1 330.640 79.2076   4
   2  -5   1 335.985 69.4784   3
  -2  -5  -1 279.643 60.6002   1
  -2   5  -1 303.235 62.0166   2
   2  -5   1 341.054 67.1920   2
  -2  -5  -2 327.846 71.4045   4
   2  -5   2 475.835 75.7178   3
   2   5   2 404.221 79.0678   4
   2  -5   2 395.957 75.4666   2
   2   5   2 408.389 74.6513   1
  -2   5  -2 412.422 74.8949   2
   2  -5   3 1573.38 132.699   3
   2   5   3 1408.04 147.784   4
  -2  -5  -3 1514.48 153.234   4
   2   5   3 1532.03 149.621   1
  -2   5  -3 1475.77 143.989   2
   2  -5   3 1579.09 154.439   2
   2   5   4 102.094 43.2793   4
   2  -5   4 90.5009 27.2400   3
  -2  -5  -4 135.915 44.9448   4
  -2   5  -4 98.2176 40.6068   2
   2  -5   4 185.764 61.2203   2
   2   5   4 131.775 42.3652   1
   2   5   5 96.2282 43.2105   4
   2  -5   5 65.9488 22.8738   3
  -2  -5  -5 125.805 49.3788   4
   2   5   5 60.4185 48.3514   1
   2  -5   5 166.005 61.9688   2
  -2   5  -5 64.0255 38.6459   2
   2   5   6 454.807 86.6882   4
  -2  -5  -6 442.662 86.5419   4
   2  -5   6 375.319 53.3218   3
   2   5   6 432.009 94.4400   1
  -2   5  -6 375.208 83.9058   2
   2  -5   6 502.812 100.665   2
   2   5   7 69.0811 47.2217   4
   2  -5   7 65.0406 30.4534   3
  -2  -5  -7 57.3231 33.9593   4
  -2   5  -7 102.493 53.6621   2
   2   5   7 82.5690 51.7443   1
   2  -5   8 328.537 40.8020   3
   2   5   8 290.943 63.8260   4
  -2  -5  -8 320.073 82.4231   4
  -2   5  -8 263.865 77.2132   2
  -2  -5  -9 759.749 121.055   4
  -2  -5  -9 720.389 108.974   2
  -2   5  -9 774.831 131.264   2
   2  -5   9 667.448 122.748   2
   2  -5  10 4.49951 27.1460   2
  -2  -5 -10 66.9713 40.2302   2
  -2   5 -10 27.0431 47.6620   2
  -2  -5 -11 122.417 41.4081   2
  -2   5 -11 57.8646 36.3429   2
   2   5  12 190.740 65.0543   4
  -2  -5 -12 313.183 79.1407   2
  -2   5 -12 277.357 88.6876   2
   2   5  13 636.154 120.060   4
  -2  -5 -13 450.791 117.379   3
  -2  -5 -13 711.035 115.813   2
  -2   5 -13 484.577 117.851   2
  -2  -5 -14 407.875 121.842   3
   2   5  14 458.620 108.140   4
  -2  -5 -14 511.470 95.2036   2
  -2   5 -14 360.892 103.377   2
  -2  -5 -15 49.4952 43.6573   3
   2   5  15 44.6987 30.1835   4
  -2  -5 -15 36.1142 26.1460   2
  -2   5 -15 15.0944 33.3618   2
  -2  -5 -16 68.4125 47.1025   3
   2   5  16 42.7431 41.3084   4
  -2  -5 -16-1.63369 24.2461   2
  -2   5 -16 6.53102 17.9673   2
  -2  -5 -17 0.22509 19.6740   3
   2   5  17 53.7310 38.8274   4
  -2  -5 -17-40.8196 17.1593   2
  -2   5 -17 21.9289 31.8497   2
  -2  -5 -18 283.026 93.5677   3
  -2   5 -18 397.583 119.272   2
  -2  -5 -18 378.044 96.5612   2
  -2  -5 -19 1.45118 14.5020   3
  -2   5 -19 100.812 67.2366   2
  -2  -5 -19 79.0790 46.2057   2
  -2  -5 -20-2.12484 23.7979   3
  -2  -5 -20-7.47132 21.8253   2
  -2   5 -20 38.9253 45.6612   2
  -2  -5 -21 26.5387 41.9804   3
  -2   5 -21 91.7803 66.1306   2
  -2  -5 -22 30.4693 10.8494   3
  -2   5 -22 81.2242 64.4000   2
  -2  -5 -23 39.9361 33.6774   3
  -2   5 -23 7.85230 26.2470   2
  -2  -5 -24 86.1929 101.803   3
   2  -6 -23 163.922 88.3959   3
  -2  -6  22-32.8115 18.2341   4
   2  -6 -22 9.22888 28.0063   3
  -2   6  22 18.5779 66.5575   1
  -2  -6  21 77.8592 88.0794   4
   2  -6 -21 233.533 117.191   3
  -2   6  21 116.415 103.315   1
   2  -6 -20 8.15668 55.1197   3
  -2  -6  20-58.5176 46.1449   4
  -2   6  20 69.8619 81.2299   1
   2  -6 -19 51.1929 45.6758   3
  -2  -6  19 26.4567 43.3402   4
  -2   6  19-11.4187 33.8744   1
   2  -6 -18-14.9481 24.5579   3
  -2  -6  18 97.6112 65.5957   4
  -2   6  18 22.2824 71.7622   1
  -2  -6  17 15.7849 16.6966   4
   2  -6 -17 6.35252 19.8182   3
  -2   6  17 9.60621 25.3255   1
  -2  -6  16 18.0582 23.9108   4
  -2  -6  16 5.69263 4.17958   3
   2  -6 -16-84.1058 56.0327   3
  -2   6  16 99.2652 88.5624   1
  -2  -6  15 60.5486 51.7499   4
   2  -6 -15 109.526 66.2673   3
  -2  -6  15 75.2555 39.4690   3
  -2   6  15 45.1157 13.9194   4
  -2   6  15 40.5469 64.1257   1
  -2  -6  14 15.5019 30.5333   4
  -2   6  14 43.1040 13.8063   4
  -2   6  14 66.9987 71.9840   1
  -2  -6  14 44.9586 26.4186   3
  -2  -6  13-16.9202 42.2500   4
   2  -6 -13 46.6896 29.8747   3
  -2   6  13 32.1729 41.3454   1
  -2  -6  13 27.1354 26.8867   3
   2  -6 -12 100.234 48.6618   3
  -2  -6  12 40.3454 37.1393   4
  -2   6  12 174.863 81.2815   1
  -2  -6  12 104.628 41.1115   3
   2  -6 -11 16.8979 32.4241   3
  -2  -6  11 42.1923 44.6256   4
  -2   6  11-9.46070 25.5310   1
  -2  -6  11 38.0287 34.1286   3
   2  -6 -10 85.6664 49.8401   3
  -2  -6  10 96.7352 42.1955   4
  -2   6  10 122.030 63.8980   1
  -2  -6  10 149.274 53.0935   3
   2  -6  -9 418.638 109.074   3
  -2  -6   9 391.140 105.456   4
  -2   6   9 414.195 103.444   1
  -2  -6   9 383.174 76.9042   3
  -2  -6   8 155.843 64.1239   4
   2  -6  -8 90.2966 54.6138   3
  -2  -6   8 139.063 42.3933   3
  -2   6   8 106.397 50.3041   1
  -2  -6   8 152.916 67.9046   2
  -2  -6   7 239.046 77.4656   4
   2  -6  -7 209.154 33.1208   4
   2  -6  -7 184.940 75.8221   3
  -2  -6   7 174.852 67.2281   2
   2  -6  -6 354.243 92.4252   3
  -2  -6   6 343.640 98.4424   4
   2  -6  -6 375.341 50.0759   4
   2  -6  -6 328.181 38.2847   2
  -2  -6   5 207.049 72.5623   4
   2  -6  -5 124.618 32.8120   4
   2  -6  -5 153.703 64.2229   3
   2  -6  -5 123.254 28.7471   2
   2  -6  -5 207.679 72.8714   1
  -2  -6   4 7.18694 10.7018   4
   2  -6  -4 30.7165 26.4064   4
   2  -6  -4-8.18337 14.8826   3
  -2  -6   4-17.6265 26.5486   2
   2  -6  -4 0.13473 28.1052   1
   2  -6  -4 29.6928 23.6190   2
  -2  -6   3 1612.52 182.693   4
   2  -6  -3 1564.28 179.890   3
   2   6  -3 535.323 110.285   4
   2  -6  -3 1556.40 127.358   4
  -2  -6   3 1665.96 174.676   2
   2  -6  -3 1579.84 121.907   2
   2  -6  -3 1753.43 191.788   1
  -2  -6   2 593.743 106.419   4
   2  -6  -2 608.307 85.9582   4
   2  -6  -2 593.585 103.694   3
   2   6  -2-13.5304 25.7454   4
  -2  -6   2 601.640 91.3306   1
   2  -6  -2 677.789 85.6482   2
  -2  -6   2 774.363 117.001   2
   2  -6  -2 667.288 111.829   1
  -2  -6   1 562.214 98.8203   4
   2  -6  -1 586.624 86.0232   4
   2  -6  -1 517.279 95.6499   3
  -2  -6   1 539.124 96.2053   2
   2  -6  -1 574.851 85.9115   2
   2  -6  -1 625.912 109.317   1
  -2   6   1 498.870 77.7702   2
  -2  -6   1 528.608 87.1259   1
   2  -6   0 3396.21 240.968   3
  -2  -6   0 3462.72 253.716   4
   2  -6   0 3301.14 214.983   4
   2  -6   0 3247.87 210.620   2
  -2  -6   0 3271.54 219.823   1
  -2   6   0 3103.07 201.621   2
   2  -6   1 2021.28 178.433   4
   2  -6   1 2100.98 184.431   3
  -2  -6  -1 2000.99 193.595   4
   2  -6   1 1964.76 172.469   2
  -2   6  -1 1956.00 166.494   2
  -2  -6  -1 1934.69 173.196   1
   2  -6   2 765.318 109.280   3
  -2  -6  -2 745.697 116.318   4
   2  -6   2 737.448 109.750   2
  -2   6  -2 779.391 109.990   2
   2  -6   3 539.386 85.3845   3
  -2  -6  -3 547.373 96.4553   4
   2   6   3 474.663 90.1774   1
   2  -6   3 519.863 102.715   2
  -2   6  -3 451.061 88.1118   2
   2  -6   4 624.375 91.1211   3
  -2  -6  -4 639.393 107.092   4
   2  -6   4 720.712 117.746   2
  -2   6  -4 651.654 107.032   2
   2   6   4 695.784 108.989   1
   2  -6   5 486.357 73.4745   3
  -2  -6  -5 471.952 96.7115   4
   2   6   5 462.049 96.9758   1
   2  -6   5 465.949 98.1792   2
  -2   6  -5 429.868 91.1675   2
   2  -6   6 366.061 62.7357   3
  -2  -6  -6 439.173 98.3825   4
   2   6   6 530.264 108.103   1
   2  -6   6 514.982 105.627   2
  -2   6  -6 411.168 90.6537   2
  -2  -6  -7 1244.81 155.104   4
   2  -6   7 1175.00 107.439   3
   2   6   7 1128.32 157.449   1
   2  -6   7 1383.54 176.231   2
  -2   6  -7 1092.37 154.209   2
   2  -6   8 813.724 81.3450   3
  -2  -6  -8 725.494 119.886   4
  -2   6  -8 703.620 126.916   2
   2  -6   8 919.377 152.932   2
   2   6   8 775.033 138.138   1
  -2  -6  -9 34.8442 12.1808   4
   2  -6   9-28.9221 12.4558   3
   2   6   9 35.7372 55.4723   1
   2  -6   9-17.9615 29.8116   2
   2  -6   9-5.46719 8.16866   3
  -2   6  -9-6.82471 14.8117   2
  -2  -6 -10 322.947 81.7972   4
   2  -6  10 448.577 46.3880   3
   2  -6  10 519.208 46.8543   3
  -2   6 -10 455.284 109.348   2
  -2  -6 -10 504.605 92.8487   2
   2   6  10 464.910 119.363   1
   2   6  11 54.7926 38.7661   4
   2   6  11 199.193 90.2963   1
  -2  -6 -11 266.141 72.3415   2
  -2   6 -11 176.525 69.7055   2
   2   6  12 886.165 133.056   4
  -2  -6 -12 920.895 123.889   2
   2   6  12 881.658 170.364   1
  -2   6 -12 931.955 166.143   2
  -2  -6 -13 379.330 106.827   3
   2   6  13 513.638 109.807   4
  -2  -6 -13 570.414 106.565   2
  -2   6 -13 276.040 90.2782   2
   2   6  14 75.3699 36.5976   4
  -2  -6 -14 23.5105 43.2758   3
  -2   6 -14 99.0878 72.5341   2
  -2  -6 -14 96.2371 43.5914   2
   2   6  15 267.319 79.1184   4
  -2  -6 -15 247.766 96.1196   3
  -2  -6 -15 252.814 65.6442   2
  -2   6 -15 235.143 84.9757   2
   2   6  16 149.547 58.8022   4
  -2  -6 -16 69.4575 47.3038   3
  -2  -6 -16 115.173 43.1685   2
  -2   6 -16 132.705 80.1538   2
  -2  -6 -17 218.634 89.6929   3
  -2   6 -17 207.534 88.8250   2
  -2  -6 -17 99.2199 34.7669   2
  -2  -6 -18 34.1888 51.5532   3
  -2  -6 -18 57.9473 23.0685   2
  -2   6 -18 115.674 69.4291   2
  -2  -6 -19-31.1566 49.6282   3
  -2  -6 -19 34.5324 37.8217   2
  -2   6 -19-2.56298 22.2731   2
  -2  -6 -20 59.9106 54.3389   3
  -2   6 -20 7.93455 37.1124   2
  -2  -6 -21 6.36833 22.5467   3
  -2   6 -21 16.7993 28.5385   2
  -2  -6 -22 7.61922 22.5431   3
  -2  -6 -23-13.2427 46.1643   3
  -2  -6 -24 0.15742 37.1613   3
   2  -7 -22 56.1697 72.9678   3
   2  -7 -21 52.2819 89.3739   3
  -2  -7  21 127.292 87.6579   4
  -2   7  21 109.342 108.202   1
  -2  -7  20 67.0729 76.7349   4
   2  -7 -20 3.51349 55.4927   3
  -2   7  20-0.80623 35.8509   1
   2  -7 -19 36.2757 66.9379   3
  -2  -7  19 84.0195 106.205   4
  -2   7  19 40.8426 75.9033   1
  -2  -7  18 35.4165 47.4883   4
   2  -7 -18 80.6918 74.1448   3
  -2   7  18-14.2622 15.9665   1
   2  -7 -17 17.8637 32.4408   3
  -2  -7  17 20.8145 33.7073   4
  -2   7  17 89.2373 81.6889   1
  -2  -7  16 42.1780 39.0195   4
   2  -7 -16 33.9956 46.6830   3
  -2   7  16 13.8021 17.0037   1
  -2  -7  15 151.003 82.8365   4
   2  -7 -15 134.962 72.8927   3
  -2   7  15 89.8195 54.1250   1
  -2  -7  15 81.1971 37.4186   3
   2  -7 -14-10.2635 40.9724   3
  -2  -7  14-34.0877 57.7263   4
  -2   7  14-56.1843 55.2456   1
  -2  -7  14 21.3442 38.4980   3
  -2  -7  13-27.9334 34.7847   4
   2  -7 -13 22.1281 43.1285   3
  -2   7  13 2.09571 19.7487   1
  -2  -7  13 21.4464 14.0948   3
   2  -7 -12 153.672 75.9292   3
  -2  -7  12 186.585 84.6372   4
  -2   7  12 162.855 71.0663   1
  -2  -7  12 280.260 79.6396   3
  -2  -7  11 349.226 107.005   4
   2  -7 -11 533.330 140.539   3
  -2   7  11 667.401 160.866   1
  -2  -7  11 290.395 72.4534   3
   2  -7 -10 45.1012 30.9169   3
  -2  -7  10 29.2834 47.5888   4
  -2  -7  10 48.6580 35.7302   3
  -2   7  10-5.58712 33.6789   1
  -2  -7   9 701.084 148.539   4
   2  -7  -9 640.416 138.370   3
  -2  -7   9 479.219 88.7543   3
  -2   7   9 439.331 115.321   1
  -2  -7   8 140.147 67.7931   4
   2  -7  -8 237.766 43.5366   4
   2  -7  -8 159.198 69.3841   3
  -2  -7   8 192.102 53.0439   3
   2  -7  -7-4.25811 19.6282   4
   2  -7  -7 21.0883 33.2469   3
   2  -7  -7-14.1567 3.94042   2
  -2  -7   6 296.931 93.1907   4
   2  -7  -6 255.188 81.9948   3
   2  -7  -6 277.742 52.8761   4
  -2  -7   6 343.494 96.9153   2
   2  -7  -6 309.743 49.2531   2
   2  -7  -5 748.456 142.529   3
   2  -7  -5 819.919 94.5489   4
  -2  -7   5 769.794 140.968   4
   2  -7  -5 813.483 83.7039   2
  -2  -7   5 891.964 143.224   2
   2  -7  -5 900.109 151.396   1
   2  -7  -4 830.354 147.677   3
  -2  -7   4 761.995 130.738   4
   2  -7  -4 769.764 96.7375   4
  -2  -7   4 716.985 129.332   2
   2  -7  -4 810.355 90.8901   2
   2  -7  -4 988.717 158.728   1
   2  -7  -3 452.660 113.413   3
   2  -7  -3 419.844 72.4510   4
  -2  -7   3 358.797 91.9470   4
  -2  -7   3 471.577 98.2358   2
  -2  -7   3 388.480 80.2190   1
   2  -7  -3 407.208 68.1382   2
   2  -7  -3 442.755 103.764   1
  -2  -7   2-18.8229 15.0857   4
   2  -7  -2 17.2405 25.6001   4
   2  -7  -2-14.4316 16.5395   3
   2   7  -2 18.7877 16.6785   4
  -2  -7   2 14.4470 37.3453   2
   2  -7  -2-23.1843 31.6425   1
   2  -7  -2 10.5391 21.1403   2
  -2  -7   2 30.5935 20.0119   1
   2  -7  -1 1775.29 195.314   3
  -2  -7   1 1882.27 203.353   4
   2  -7  -1 1736.29 164.921   4
   2   7  -1 1932.98 216.065   4
  -2  -7   1 1883.86 195.919   2
   2  -7  -1 2054.07 214.247   1
  -2  -7   1 1781.48 179.263   1
   2  -7  -1 1945.65 167.931   2
   2  -7   0 235.056 65.8099   4
   2  -7   0 178.868 61.5957   3
   2   7   0 160.459 63.5507   4
  -2  -7   0 170.821 49.3222   4
   2  -7   0 175.459 57.1877   2
  -2  -7   0 205.703 61.8830   1
  -2  -7   0 176.685 54.0411   2
   2   7   1 57.2673 46.7745   4
  -2  -7  -1 137.313 59.3880   4
   2  -7   1 81.5438 51.0100   3
   2  -7   1 37.4872 24.3067   4
  -2   7  -1 90.2987 32.8976   2
   2  -7   1 67.9126 36.2613   2
  -2  -7  -1 41.2854 41.0169   1
   2  -7   2 785.517 120.505   3
   2   7   2 486.835 100.041   4
  -2  -7  -2 808.509 129.616   4
   2  -7   2 740.079 119.284   4
   2  -7   2 849.382 127.175   2
  -2   7  -2 829.999 118.518   2
   2  -7   3 602.631 114.838   4
   2  -7   3 652.947 102.058   3
  -2  -7  -3 695.801 112.661   4
   2   7   3 179.004 65.0624   4
  -2   7  -3 539.769 101.673   2
   2  -7   3 675.705 118.736   2
   2  -7   4 32.0009 22.3673   3
  -2  -7  -4 35.5524 26.8297   4
   2   7   4 4.00884 3.83558   4
  -2   7  -4 119.746 53.3451   2
   2  -7   4 59.9784 41.5634   2
   2  -7   5 270.174 63.0005   3
  -2  -7  -5 251.552 72.2688   4
   2  -7   5 277.461 87.3294   2
   2   7   5 175.094 64.9426   1
  -2   7  -5 248.166 71.7793   2
   2  -7   6 226.690 58.3383   3
  -2  -7  -6 258.454 75.1423   4
   2  -7   6 261.070 85.0146   2
   2   7   6 227.780 74.3267   1
  -2   7  -6 178.188 66.6580   2
   2  -7   7 768.077 98.1926   3
   2   7   7 248.425 69.9347   4
  -2  -7  -7 598.870 115.650   4
   2  -7   7 724.429 138.253   2
  -2   7  -7 683.652 127.312   2
   2   7   7 656.261 127.105   1
   2   7   8 19.0116 22.2921   4
   2  -7   8 23.1319 10.0531   3
  -2  -7  -8 72.8846 52.5677   4
  -2   7  -8 104.963 58.1325   2
   2   7   8 59.0131 23.9500   1
   2   7   9 540.029 101.987   4
   2  -7   9 495.098 71.1268   3
  -2  -7  -9 512.737 106.962   4
   2   7   9 505.043 118.195   1
  -2   7  -9 474.308 117.480   2
   2   7  10 395.339 91.7265   4
   2  -7  10 328.571 53.1220   3
  -2  -7 -10 361.130 89.2495   4
   2  -7  10 366.148 50.7474   3
   2   7  10 427.122 111.546   1
  -2   7 -10 385.786 107.786   2
   2  -7  11 87.2020 27.5794   3
  -2  -7 -11 82.4686 45.5234   4
   2   7  11 70.6787 42.2286   4
  -2  -7 -11 49.0745 37.4277   2
   2   7  11 45.1187 60.3484   1
  -2   7 -11 19.3899 32.2348   2
   2  -7  11 83.5214 24.4356   3
   2   7  12 222.074 70.4202   4
  -2  -7 -12 166.559 57.3524   2
   2   7  12 131.204 91.6091   1
  -2   7 -12 191.335 86.1432   2
  -2  -7 -13 46.2592 18.3676   3
   2   7  13 60.6654 47.1784   4
   2   7  13 91.1812 61.6487   1
  -2  -7 -13 74.8215 48.1318   2
  -2   7 -13 49.2012 47.6558   2
  -2  -7 -14-42.1290 41.6779   3
   2   7  14 64.5334 46.0293   4
  -2  -7 -14 88.3861 49.6398   2
   2   7  14 69.2618 88.2153   1
  -2   7 -14 35.4676 33.6873   2
  -2  -7 -15 89.4302 71.7517   3
   2   7  15 210.593 112.969   1
  -2  -7 -15 209.972 65.1234   2
  -2   7 -15 145.826 84.0439   2
  -2  -7 -16-21.4379 31.5703   3
  -2   7 -16 150.133 84.3312   2
   2   7  16 192.577 108.704   1
  -2  -7 -16 48.6491 35.1898   2
  -2  -7 -17-19.5554 20.3721   3
  -2   7 -17 34.1712 39.4016   2
  -2  -7 -17 7.17685 22.8890   2
  -2  -7 -18 76.5055 67.9013   3
   2   7  18 99.5314 108.508   1
  -2   7 -18 35.1771 44.9251   2
  -2  -7 -19 122.492 89.0640   3
  -2   7 -19 45.7859 58.5768   2
   2   7  19 29.8450 80.2976   1
  -2  -7 -20-40.7625 10.3901   3
   2   7  20 70.9734 98.0963   1
  -2   7 -20 139.662 61.2290   2
  -2  -7 -21 0.95999 36.0021   3
  -2  -7 -22-139.155 83.0063   3
  -2  -7 -23-48.0289 59.4727   3
   2  -8 -20 70.0101 92.2231   3
  -2  -8  19 44.6495 50.7262   4
   2  -8 -19 61.1366 48.2544   3
  -2   8  19-9.94875 38.7066   1
   2  -8 -18-2.91710 11.9010   3
  -2   8  18-28.4831 34.2082   1
  -2  -8  17-32.7628 48.9230   4
   2  -8 -17 56.1838 69.3085   3
  -2   8  17 27.1794 74.1824   1
  -2  -8  16 13.2339 31.0183   4
   2  -8 -16 58.1014 71.0093   3
  -2   8  16 33.6840 66.4733   1
   2  -8 -15 56.4526 48.5128   3
  -2  -8  15 69.8315 84.0089   4
  -2   8  15 16.4899 43.2465   1
   2  -8 -14-26.1783 44.6373   3
  -2  -8  14-19.6337 18.7124   4
  -2   8  14-96.7828 60.6859   1
   2  -8 -13 95.5987 56.9089   3
  -2  -8  13 239.655 112.372   4
  -2   8  13 8.75710 21.6744   1
  -2  -8  13 153.466 59.4413   3
   2  -8 -12 61.3707 39.8991   3
  -2  -8  12 49.0615 42.9451   4
  -2  -8  12 89.3258 58.2559   3
  -2   8  12-58.5778 66.1602   1
   2  -8 -11 75.5224 63.5298   3
  -2  -8  11 61.7519 49.3154   4
  -2   8  11-6.73627 14.7996   1
  -2  -8  11 28.5894 17.1145   3
   2  -8 -10 50.3778 32.5286   3
  -2  -8  10 129.924 74.7677   4
  -2  -8  10 115.719 51.4679   3
  -2  -8   9 104.184 76.1940   4
   2  -8  -9 182.966 70.9744   3
  -2  -8   9 86.5324 39.7468   3
  -2  -8   8 3.67680 16.0589   4
   2  -8  -8-53.7387 41.1535   3
   2  -8  -8 3.70050 12.3461   4
   2  -8  -8-2.97197 10.2273   2
   2  -8  -7-1.63518 17.0860   4
   2  -8  -7 39.0254 31.4830   3
  -2  -8   7-6.07379 12.2652   4
   2  -8  -7 26.9872 17.7197   2
  -2  -8   6 1188.01 189.944   4
   2  -8  -6 1325.64 125.934   4
   2  -8  -6 1256.23 199.715   3
   2  -8  -6 1188.57 105.342   2
  -2  -8   5 58.7906 28.3836   4
   2  -8  -5 109.622 43.2035   4
   2  -8  -5 71.8870 24.1268   3
   2  -8  -5 108.473 36.2463   2
  -2  -8   4 60.2815 20.9808   4
   2  -8  -4 177.671 60.6570   4
   2  -8  -4 234.334 91.1707   3
   2  -8  -4 66.4143 36.7086   2
  -2  -8   4 70.6840 36.3505   1
  -2  -8   3 462.109 102.868   4
   2  -8  -3 502.496 109.751   3
   2  -8  -3 485.114 84.9291   4
   2  -8  -3 529.527 88.0188   2
  -2  -8   3 508.698 101.591   1
  -2  -8   3 524.006 109.194   2
   2  -8  -2 59.5408 43.7381   4
  -2  -8   2 30.2930 29.2133   4
   2  -8  -2-3.76061 17.1886   3
  -2  -8   2 61.3496 47.9831   1
  -2  -8   2 56.7620 45.3827   2
   2  -8  -2 52.3181 38.8894   2
   2  -8  -1 652.378 107.158   4
  -2  -8   1 614.769 128.228   4
   2  -8  -1 629.424 122.670   3
   2   8  -1 745.685 141.497   4
  -2  -8   1 579.018 113.648   2
  -2  -8   1 620.197 122.068   1
   2  -8  -1 639.670 106.131   2
   2  -8   0 175.061 66.4967   4
  -2  -8   0 262.882 83.2512   4
   2  -8   0 184.765 64.7502   3
   2   8   0 251.079 80.3657   4
  -2  -8   0 279.945 85.0104   2
  -2  -8   0 316.096 95.9870   1
   2  -8   0 191.990 64.3684   2
   2  -8   1 2608.33 242.414   3
  -2  -8  -1 2630.98 252.123   4
   2  -8   1 2471.11 228.066   4
   2   8   1 2812.96 266.210   4
  -2  -8  -1 2800.23 242.862   2
  -2  -8  -1 2508.48 238.075   1
   2  -8   1 2611.30 229.893   2
  -2  -8  -2 491.662 112.785   4
   2  -8   2 484.052 102.695   3
   2  -8   2 500.043 105.168   4
   2   8   2 617.792 123.956   4
  -2  -8  -2 505.077 101.828   2
  -2   8  -2 467.899 104.188   2
   2  -8   2 477.740 104.598   2
  -2  -8  -3 514.619 107.746   4
   2  -8   3 492.073 96.8378   3
   2  -8   3 471.391 103.493   4
   2   8   3 592.525 126.681   4
   2  -8   3 524.205 119.895   2
  -2   8  -3 525.982 108.666   2
   2  -8   4 92.6195 45.8018   3
   2  -8   4 22.5666 38.4370   4
  -2  -8  -4 5.09100 24.4643   4
   2   8   4 31.1635 44.5223   4
  -2   8  -4 11.1786 13.7120   2
   2  -8   4 13.7007 19.7363   2
  -2  -8  -5 1655.04 193.829   4
   2  -8   5 1729.89 174.532   3
   2  -8   5 1584.71 210.419   4
   2   8   5 1565.68 189.531   4
   2  -8   5 1506.02 200.444   2
  -2   8  -5 1558.23 192.895   2
   2  -8   6 280.631 68.3678   3
  -2  -8  -6 359.931 93.4631   4
   2  -8   6 286.542 77.3354   4
   2   8   6 349.069 93.7012   4
  -2   8  -6 376.184 99.3800   2
   2  -8   7 566.028 94.1807   3
  -2  -8  -7 486.761 111.113   4
   2   8   7 592.692 112.812   4
  -2   8  -7 444.738 108.716   2
   2   8   7 449.222 105.083   1
   2   8   8-2.08110 17.7328   4
   2  -8   8 7.04104 16.0999   3
   2   8   8-14.3056 13.8348   1
  -2   8  -8 6.32566 17.3826   2
   2  -8   9-2.55595 10.2264   3
  -2  -8  -9 13.0323 40.8487   4
   2   8   9-5.18767 34.9428   4
   2   8   9 29.6519 25.1062   1
  -2   8  -9 4.33010 26.1229   2
  -2  -8 -10 5.19521 38.5813   4
   2  -8  10 1.69488 2.25831   3
   2   8  10 0.98290 19.8471   4
  -2   8 -10 56.6944 49.1906   2
   2   8  10 44.2387 47.5764   1
  -2  -8 -11 237.993 82.7981   4
   2   8  11 325.624 85.9302   4
   2  -8  11 332.793 56.1620   3
  -2   8 -11 341.811 106.405   2
   2   8  11 214.997 86.5173   1
   2  -8  11 250.101 43.4278   3
   2   8  12 177.270 62.5445   4
   2  -8  12 169.201 35.6145   3
  -2  -8 -12 243.100 74.9811   2
   2   8  12 107.987 63.7754   1
   2  -8  12 158.165 33.4780   3
  -2   8 -12 131.882 60.7965   2
   2   8  13 58.4785 47.6690   4
  -2  -8 -13 62.6581 62.0353   3
   2   8  13 25.1109 45.8857   1
  -2   8 -13 112.891 58.2963   2
  -2  -8 -13 109.249 54.9749   2
  -2  -8 -14-22.2839 36.1868   3
   2   8  14 40.2659 71.1796   1
  -2   8 -14 59.3051 42.8417   2
  -2  -8 -14 67.6549 46.0231   2
  -2  -8 -15 52.6921 42.8815   3
  -2   8 -15 80.1855 59.3539   2
   2   8  15 119.256 98.0862   1
  -2  -8 -15 162.178 58.7995   2
  -2  -8 -16 148.236 74.5239   3
  -2   8 -16 143.340 77.1071   2
   2   8  16 218.293 108.092   1
  -2  -8 -17 22.9679 50.4256   3
  -2   8 -17 19.0936 58.2075   2
   2   8  17 49.2270 73.5282   1
  -2  -8 -18 105.711 72.2711   3
   2   8  18 73.9395 101.069   1
  -2   8 -18 87.5835 67.5922   2
  -2  -8 -19 151.461 78.9183   3
  -2   8 -19 106.585 87.1942   2
   2   8  19 60.1864 98.1103   1
  -2  -8 -20 35.7644 6.59150   3
  -2  -8 -21-9.48452 25.2530   3
  -2  -9  18-25.3512 48.8078   4
   2  -9 -18 9.17702 18.3281   3
  -2   9  18 25.0234 28.1439   1
   2  -9 -17 45.8222 57.3856   3
  -2  -9  17 5.09403 89.9178   4
  -2   9  17-90.9119 65.8521   1
  -2  -9  16 126.350 118.849   4
   2  -9 -16 10.3687 37.4693   3
  -2   9  16 95.8529 85.5784   1
  -2  -9  15 93.2820 58.9938   4
   2  -9 -15 86.4974 57.5180   3
  -2   9  15 49.0929 53.1310   1
  -2  -9  14 52.4870 91.2862   4
   2  -9 -14 16.6198 58.4798   3
  -2   9  14-10.0657 9.67918   1
  -2  -9  13 113.015 74.3140   4
   2  -9 -13 91.7465 67.4993   3
   2  -9 -12 68.9170 49.4154   3
  -2  -9  12 189.473 92.7186   4
   2  -9 -11 76.2434 69.3124   3
  -2  -9  11 73.0977 84.6273   4
   2  -9 -10 133.843 85.3381   3
  -2  -9  10 259.298 104.183   4
  -2  -9  10 200.973 66.8699   3
   2  -9  -9 125.748 42.3781   4
  -2  -9   9 46.8107 53.8032   4
   2  -9  -9 25.7037 25.5585   3
   2  -9  -9 36.5640 11.6895   2
  -2  -9   9 23.3485 21.7415   3
   2  -9  -8 833.615 96.4715   4
   2  -9  -8 923.530 186.173   3
  -2  -9   8 858.269 172.424   4
   2  -9  -8 819.059 73.5320   2
  -2  -9   7 36.9448 31.3501   4
   2  -9  -7 103.936 39.4925   4
   2  -9  -7 124.762 66.1101   3
   2  -9  -7 173.762 43.6766   2
  -2  -9   6 30.7649 39.9757   4
   2  -9  -6 58.9148 29.3903   4
   2  -9  -6 66.5677 18.3198   3
   2  -9  -6 115.444 41.1204   2
   2  -9  -5 112.209 49.3929   4
   2  -9  -5 32.9503 39.7959   3
  -2  -9   5 51.3567 27.1047   4
   2  -9  -5 112.250 44.9684   2
  -2  -9   5 105.613 56.5743   1
   2  -9  -4 334.034 79.5685   4
   2  -9  -4 353.944 104.134   3
  -2  -9   4 287.868 92.0422   4
  -2  -9   4 399.461 88.6828   1
   2  -9  -4 320.163 72.7412   2
   2  -9  -3 224.679 67.3097   4
  -2  -9   3 204.183 76.5644   4
   2  -9  -3 212.465 79.1340   3
   2  -9  -3 234.300 68.4265   2
  -2  -9   3 172.376 60.7224   1
   2  -9  -2 43.3743 28.4626   4
   2  -9  -2-2.04271 16.3237   3
  -2  -9   2 51.3774 56.6715   1
   2  -9  -2 79.4397 46.7731   2
   2  -9  -1 1616.03 213.905   3
   2  -9  -1 1412.79 171.641   4
  -2  -9   1 1478.76 206.408   4
   2  -9  -1 1407.08 164.685   2
  -2  -9   1 1597.59 194.621   1
   2  -9   0 833.596 145.854   3
  -2  -9   0 699.777 146.045   4
   2  -9   0 810.477 138.554   4
  -2  -9   0 829.005 146.338   2
   2  -9   0 796.042 132.073   2
  -2  -9   0 839.132 150.558   1
   2  -9   1 36.6653 49.6925   4
  -2  -9  -1 89.1663 70.1672   4
   2  -9   1-22.6968 23.9465   3
  -2  -9  -1 6.67506 29.8901   2
   2  -9   1 59.2116 48.3998   2
   2   9   2 66.0313 49.4841   4
  -2  -9  -2 43.3693 39.2245   4
   2  -9   2 87.9038 51.2655   3
   2  -9   2 72.0487 49.4312   4
  -2  -9  -2 101.759 46.1166   2
   2  -9   2 126.896 75.4072   2
  -2  -9  -3 918.914 151.326   4
   2   9   3 951.591 162.657   4
   2  -9   4 660.733 137.506   4
  -2  -9  -4 629.357 125.063   4
   2  -9   4 655.537 122.808   3
   2   9   4 716.245 137.544   4
  -2  -9  -4 627.675 114.789   2
  -2  -9  -5 140.894 60.8051   4
   2  -9   5 127.958 58.4616   3
   2   9   5 232.163 85.4673   4
   2  -9   5 111.361 76.4211   4
  -2   9  -5 188.788 73.2032   2
   2  -9   6 9.22746 42.4244   3
   2  -9   6 4.52469 44.7468   4
  -2  -9  -6 51.4521 44.6934   4
   2   9   6 71.5466 62.9232   4
  -2   9  -6 13.5513 37.0204   2
   2   9   7 639.461 124.468   4
  -2  -9  -7 942.427 172.220   4
   2  -9   7 743.841 124.949   3
   2  -9   7 646.734 143.830   4
  -2   9  -7 673.685 143.865   2
   2   9   8 460.515 109.643   4
   2  -9   8 327.908 77.3570   3
  -2  -9  -8 364.769 97.3778   4
   2  -9   8 358.371 104.717   4
  -2   9  -8 286.699 95.4854   2
   2   9   9 31.6352 33.3714   4
   2  -9   9 2.48529 25.9833   3
   2  -9   9-29.4046 53.7674   4
  -2  -9  -9 9.76682 21.8732   4
   2   9   9-0.86384 12.2559   1
  -2   9  -9-18.7593 33.7567   2
   2   9  10 434.534 107.883   4
   2  -9  10 416.659 133.356   4
   2  -9  10 362.850 76.6813   3
  -2  -9 -10 368.226 103.975   4
   2   9  10 453.467 142.801   1
  -2   9 -10 430.667 120.686   2
  -2  -9 -11 33.2969 44.4297   4
   2  -9  11 114.128 43.0487   3
   2  -9  11 88.0041 67.4240   4
  -2   9 -11 107.306 59.5804   2
   2   9  11-4.30784 60.0526   1
   2  -9  12-4.53804 17.8700   4
  -2  -9 -12 25.1779 7.03595   4
  -2   9 -12-40.5543 41.3165   2
   2   9  12 21.5116 37.8067   1
  -2  -9 -12 23.5969 33.6554   2
  -2  -9 -13-13.7837 51.2218   3
  -2   9 -13 63.7715 57.4036   2
  -2  -9 -13 72.9303 49.7972   2
   2   9  13-1.27067 21.5495   1
  -2  -9 -14 110.859 70.2492   3
   2   9  14 20.5312 34.3049   1
  -2   9 -14 25.9463 33.0793   2
  -2  -9 -14 80.4311 48.6694   2
  -2  -9 -15 73.3613 66.3118   3
   2   9  15 39.9769 63.9202   1
  -2   9 -15 82.3895 66.2030   2
  -2  -9 -16 0.16132 14.7750   3
   2   9  16-15.4039 25.7707   1
  -2   9 -16-6.36626 46.7633   2
  -2  -9 -17 76.6939 81.3680   3
   2   9  17 63.7333 77.4147   1
  -2   9 -17 109.570 84.0277   2
  -2  -9 -18-6.38720 50.7076   3
   2   9  18 67.4323 81.5615   1
   2 -10 -16 0.17832 54.5190   3
  -2 -10  15 49.2050 89.8273   4
   2 -10 -15 0.51592 42.0959   3
  -2 -10  14 184.131 107.792   4
   2 -10 -14 48.9286 44.7518   3
  -2 -10  13 114.458 88.2896   4
   2 -10 -13 120.794 85.8230   3
  -2 -10  12 139.770 94.3803   4
   2 -10 -12 118.151 85.7407   3
  -2 -10  11 41.3287 46.3233   4
   2 -10 -11 32.2782 35.9337   3
  -2 -10  10 315.964 116.767   4
   2 -10 -10 186.587 127.483   3
   2 -10  -9 38.2824 73.2436   3
  -2 -10   9 21.2290 39.6722   4
  -2 -10   8 328.676 116.487   4
   2 -10  -8 374.704 69.5227   4
   2 -10  -8 501.901 142.509   3
   2 -10  -7-12.2119 22.9318   3
  -2 -10   7 66.4999 31.1190   4
   2 -10  -7 18.5762 19.7325   4
  -2 -10   6 627.380 149.957   4
   2 -10  -6 574.541 149.763   3
   2 -10  -6 564.125 96.9102   4
   2 -10  -6 554.988 88.8722   2
   2 -10  -5 1.25057 13.3601   4
   2 -10  -5 58.2981 52.9328   3
  -2 -10   5-51.1100 53.9554   4
   2 -10  -5 81.2793 41.1655   2
  -2 -10   4 273.123 93.0684   4
   2 -10  -4 436.635 91.7525   4
   2 -10  -4 273.936 95.6009   3
   2 -10  -4 361.084 77.7476   2
  -2 -10   3 308.873 104.656   4
   2 -10  -3 263.450 68.3428   4
   2 -10  -3 285.486 99.1377   3
   2 -10  -3 395.234 87.9102   2
   2 -10  -2 78.2692 55.0309   4
   2 -10  -2 21.2011 12.8958   3
  -2 -10   2 148.641 73.5057   4
   2 -10  -2 60.0466 43.6389   2
  -2 -10   1-79.4266 50.8353   4
   2 -10  -1-10.1799 28.4884   4
   2 -10  -1 22.3701 50.9542   3
   2 -10  -1 18.2199 28.7833   2
   2 -10   0 398.971 97.0259   4
  -2 -10   0 540.277 122.314   4
   2 -10   0 430.210 109.331   3
   2 -10   0 422.722 106.627   2
   2 -10   1 403.195 122.160   3
   2 -10   1 336.034 100.807   4
  -2 -10  -1 521.603 133.053   4
   2 -10   1 335.712 103.160   2
  -2 -10  -2 1289.52 188.347   4
   2 -10   2 1356.58 197.711   3
   2 -10   2 1371.11 200.237   4
   2 -10   3 36.1877 64.2581   4
  -2 -10  -3-23.3411 31.7545   4
   2 -10   3 77.4249 56.9583   3
   2 -10   4 1515.26 200.807   3
  -2 -10  -4 1491.10 207.677   4
   2 -10   4 1295.90 205.228   4
  -2 -10  -4 1300.60 182.074   2
   2 -10   5 153.392 61.3558   4
  -2 -10  -5 120.198 73.2957   4
   2 -10   5 107.729 51.1243   3
  -2 -10  -5 133.994 58.5358   2
   2 -10   6 594.344 146.515   4
  -2 -10  -6 616.132 131.071   4
   2 -10   6 560.454 117.387   3
  -2 -10  -6 527.798 109.836   2
   2 -10   7 48.3849 39.8921   4
   2 -10   7 44.1611 32.4957   3
  -2 -10  -7 194.800 100.194   4
  -2 -10  -7 49.8580 35.7879   2
  -2 -10  -8 84.3848 44.1991   4
   2 -10   8 164.373 64.7915   3
   2 -10   8 120.905 67.7862   4
  -2  10  -8 103.299 60.4790   2
   2 -10   9 83.0541 61.8199   4
   2 -10   9 38.4142 25.2646   3
  -2 -10  -9 29.5650 29.0644   4
  -2  10  -9 81.0847 59.9447   2
  -2 -10 -10 126.459 58.7206   4
   2 -10  10 122.432 63.6272   3
   2 -10  10 62.9700 58.6519   4
  -2  10 -10 79.9338 77.6610   2
   2 -10  11 44.1925 58.1167   4
  -2 -10 -11 100.554 67.4258   4
  -2  10 -11 42.9871 32.9148   2
   2  10  11 8.02111 27.6078   1
  -2 -10 -12 4.60183 22.5290   3
   2 -10  12 119.908 83.1270   4
  -2 -10 -12 27.0667 46.0902   4
  -2 -10 -12 68.7398 43.1308   2
  -2  10 -12 14.4318 42.8568   2
   2  10  12 21.8587 46.1320   1
  -2 -10 -13 9.18408 12.5599   3
   2 -10  13 8.44326 48.5157   4
   2  10  13-3.62176 43.7333   1
  -2  10 -13 9.58046 64.1965   2
  -2 -10 -14 172.517 98.8461   3
   2 -10  14 289.387 125.956   4
  -2  10 -14 189.792 108.760   2
   2  10  14 132.939 89.8799   1
   2 -10  15-42.5389 73.7312   4
  -2 -10 -15 91.3399 88.0443   3
   2  10  15 74.0765 91.4719   1
  -2  10 -15 60.0508 67.6700   2
  -2 -10 -16 27.8448 57.4330   3
   2  10  16-6.48700 59.7490   1
  -2  10 -16 102.724 84.5903   2
   2 -11 -13-14.4127 27.3825   3
  -2 -11  13 35.1433 55.7926   4
  -2 -11  12-64.8386 53.0603   4
   2 -11 -12 0.16807 28.2055   3
  -2 -11  11 151.936 89.4170   4
   2 -11 -11 84.4078 81.7564   3
  -2 -11  10 54.6688 39.2248   4
   2 -11 -10 5.53359 24.6291   3
  -2 -11   9 46.4411 30.2660   4
   2 -11  -9 147.458 97.5321   3
  -2 -11   8-9.96122 13.2224   4
   2 -11  -8 51.5533 44.6340   3
   2 -11  -7 75.1091 56.6844   3
  -2 -11   7 44.2077 44.4521   4
  -2 -11   6-37.5297 54.6001   4
   2 -11  -6-31.6714 47.4823   3
   2 -11  -6 60.5313 33.0567   4
   2 -11  -5 174.408 53.4747   4
  -2 -11   5 62.6772 59.5837   4
   2 -11  -5 290.470 112.370   3
  -2 -11   4-1.26785 22.2718   4
   2 -11  -4-16.0626 25.1097   4
   2 -11  -4 21.5796 26.2047   3
   2 -11  -3 23.3236 27.9795   4
  -2 -11   3 14.6213 29.0043   4
   2 -11  -3 28.2301 14.6988   3
   2 -11  -2 11.6616 10.9959   4
  -2 -11   2 3.32908 17.2180   4
   2 -11  -2-32.0943 33.9212   3
   2 -11  -1 264.180 86.1195   4
  -2 -11   1 257.752 100.609   4
   2 -11  -1 189.117 79.9267   3
  -2 -11   0 491.074 143.757   4
   2 -11   0 337.490 98.3451   4
   2 -11   0 509.399 134.225   3
   2 -11   1-76.3748 62.6738   4
   2 -11   1 26.6010 31.7885   3
   2 -11   2 19.6435 37.5097   4
  -2 -11  -2 4.09503 12.7072   4
   2 -11   2 50.2839 69.1559   3
  -2 -11  -3 484.137 129.321   4
   2 -11   3 587.814 140.952   3
   2 -11   3 506.189 138.311   4
   2 -11   4 201.484 91.1036   4
   2 -11   4 263.616 94.2871   3
  -2 -11  -4 170.897 85.3508   4
   2 -11   5 215.129 86.1271   4
  -2 -11  -5 200.336 89.5519   4
   2 -11   5 151.463 67.2361   3
   2 -11   6 42.1777 28.6471   4
  -2 -11  -6 102.970 72.7027   4
   2 -11   6 56.9135 49.8322   3
   2 -11   7 275.270 95.4832   4
   2 -11   7 377.066 102.824   3
  -2 -11  -7 416.596 120.595   4
  -2 -11  -8 84.9356 56.7352   4
   2 -11   8 5.48463 50.6244   4
   2 -11   8 146.826 71.2637   3
  -2 -11  -9 187.974 83.4321   4
   2 -11   9 166.965 88.1233   4
   2 -11  10 42.1498 40.9300   4
  -2 -11 -10 12.4753 49.4107   4
  -2 -11 -11 182.583 79.4412   4
  -2 -11 -11 77.1491 56.0619   3
   2 -11  11 95.2344 51.6046   4
  -2 -11 -12 21.2902 68.8489   3
   2 -11  12 166.744 110.178   4
   2 -11  13 190.679 96.2621   4
  -2 -11 -13 116.725 93.8513   3
   2  11  14-4.60695 37.5007   1
  -2 -12  11-0.17447 13.5050   4
  -2 -12  10-58.6930 65.2683   4
   2 -12 -10 21.8875 29.5307   3
   2 -12  -9 97.7907 110.366   3
  -2 -12   9 110.567 80.5429   4
  -2 -12   8 19.2676 50.1077   4
   2 -12  -8 125.166 113.595   3
  -2 -12   7 138.034 81.3747   4
   2 -12  -7 149.272 84.3148   3
   2 -12  -6 104.429 72.9317   3
  -2 -12   6 85.4825 63.1256   4
   2 -12  -5 91.6923 63.6845   3
  -2 -12   5 40.7232 43.3555   4
   2 -12  -4 20.9815 18.2337   3
  -2 -12   4 75.4425 68.5682   4
   2 -12  -4-62.8454 35.3311   4
  -2 -12   3 114.772 68.3795   4
   2 -12  -3 109.081 62.8854   4
   2 -12  -3 23.3722 52.6080   3
   2 -12  -2-3.42681 11.8628   3
  -2 -12   2-60.0560 73.2643   4
   2 -12  -2-26.8696 23.5436   4
   2 -12  -1 59.3488 42.9511   4
  -2 -12   1 148.833 88.7763   4
   2 -12  -1 52.1368 53.5456   3
   2 -12   0 3.63323 31.4306   4
   2 -12   0 34.4303 16.3104   3
   2 -12   1 13.7238 29.3785   4
  -2 -12  -1 87.0663 65.2732   4
   2 -12   1 80.1408 60.9373   3
  -2 -12  -2 38.3912 44.1522   4
   2 -12   2 15.6562 4.20140   3
   2 -12   2-32.8277 52.5222   4
   2 -12   3-34.2748 66.7579   4
  -2 -12  -3-8.70107 43.7269   4
   2 -12   3 47.3648 59.6829   3
   2 -12   4 87.8285 49.1717   4
  -2 -12  -4 83.3931 72.0231   4
   2 -12   4 46.3234 38.0718   3
   2 -12   5 70.4110 81.4160   4
  -2 -12  -5 117.018 89.5324   4
   2 -12   5 112.878 81.5210   3
   2 -12   6 102.834 76.3433   4
  -2 -12  -6 269.712 107.082   4
   2 -12   6 101.229 64.4199   3
   2 -12   7 53.5227 50.8970   4
   2 -12   7 24.6027 33.4226   3
  -2 -12  -7 117.587 81.5295   4
   2 -12   8 243.876 109.468   4
  -2 -12  -8 125.263 69.1736   4
   2 -12   9 115.119 83.7593   4
  -2 -12  -9 60.5193 65.7979   4
  -2 -12 -10 4.86521 42.9562   3
   2 -12  10 126.555 77.8670   4
   2 -12  11 107.281 82.4468   4
  -2 -13   7 99.6719 81.9905   4
   2 -13  -7 182.661 105.002   3
   2 -13  -6 272.215 133.599   3
  -2 -13   6 212.135 114.201   4
   2 -13  -5 22.8616 44.3774   3
  -2 -13   5 114.872 100.611   4
   2 -13  -4-26.4245 51.2628   3
  -2 -13   4 102.570 88.5453   4
  -2 -13   3 31.0505 65.4493   4
   2 -13  -3 6.24464 10.8087   3
  -2 -13   2 218.668 120.805   4
   2 -13  -2 57.0946 50.6927   3
   2 -13  -1 3.95684 23.3407   4
   2 -13  -1-4.88379 23.8930   3
   2 -13   0 17.6854 21.8384   3
   2 -13   0 82.4212 46.6484   4
  -2 -13   0 3.63537 54.0079   4
   2 -13   1-7.95424 25.9024   3
   2 -13   1-48.3625 35.7369   4
  -2 -13  -1 29.5841 60.2975   4
   2 -13   2 71.0024 64.4064   3
  -2 -13  -2 41.8920 35.7811   4
   2 -13   2 33.4354 30.7298   4
   2 -13   3-49.9599 73.6507   4
   2 -13   3 20.5383 35.6581   3
  -2 -13  -3 81.1804 30.7034   4
   2 -13   4-83.3918 74.4968   4
  -2 -13  -4 67.2116 69.4004   4
   2 -13   4 30.1653 71.4943   3
   2 -13   5 2.14387 64.3203   4
  -2 -13  -5 68.7032 65.2558   4
   2 -13   5 101.343 74.8056   3
   2 -13   6 157.217 87.0393   4
  -2 -13  -6 139.318 99.0503   4
   2 -13   7 103.296 89.0781   4
   2 -13   8 188.853 97.4253   4
   2 -13   9 159.507 107.988   4
   2 -14  -3 43.4327 47.2629   3
  -2 -14   3 103.046 82.5751   4
  -2 -14   2 144.838 100.698   4
   2 -14  -2 79.9237 68.2818   3
  -2 -14   1 17.5254 25.6944   4
   2 -14  -1 16.1974 16.0197   3
  -2 -14   0 77.2166 46.4367   4
   2 -14   0 178.714 89.5116   3
  -2 -14  -1-28.3261 93.7162   4
   2 -14   1-54.2633 45.2532   3
   2 -14   2 135.499 80.7901   4
  -2 -14  -2 49.7369 66.8103   4
   2 -14   2 100.604 84.0517   3
  -2 -14  -3 88.5605 74.9016   4
   2 -14   3 59.1392 84.4881   4
   2 -14   3 80.3805 40.8819   3
   2 -14   4 47.8398 42.6528   4
   2 -14   5-16.3354 55.0498   4
   2 -14   6 124.867 64.7727   4
   3   0 -24 106.907 78.9072   3
  -3   0  23 3.57444 27.3622   4
   3   0 -23 20.0701 46.3547   3
  -3   0  22 93.6527 53.7361   4
   3   0 -22 22.0659 28.0259   3
  -3   0  21 19.1513 13.2494   4
   3   0 -21 85.4201 57.9141   3
  -3   0  20 33.8471 32.7573   4
   3   0 -20 57.6598 25.8964   3
  -3   0  19-40.0508 37.4573   4
  -3   0  19-25.2720 27.8566   2
   3   0 -19 32.5509 45.5403   3
  -3   0  18 44.4774 30.6902   4
   3   0 -18 82.1084 48.1132   3
  -3   0  18 85.4100 37.8191   2
  -3   0  17 44.9360 45.8105   3
  -3   0  17 19.5130 20.1663   4
   3   0 -17 22.7756 43.1627   3
  -3   0  17 0.20305 25.0987   2
   3   0 -16 679.811 132.313   3
  -3   0  16 884.913 161.660   3
  -3   0  16 807.115 133.898   4
  -3   0  16 862.606 131.157   2
  -3   0  15-6.84298 22.8325   3
  -3   0  15-17.9998 20.9964   4
   3   0 -15-26.5798 32.6166   3
  -3   0  14 13.0391 28.5486   3
  -3   0  14 19.2096 20.9736   4
   3   0 -14 21.5760 38.0692   3
  -3   0  13 55.5569 34.7675   3
  -3   0  13 16.8456 30.6847   4
   3   0 -13 31.5397 34.9544   3
  -3   0  13 15.4727 27.7239   2
  -3   0  12 86.7958 35.3955   4
  -3   0  12 36.9348 41.8413   3
  -3   0  12-10.4847 17.7446   2
   3   0 -12 41.5274 32.3545   3
  -3   0  11-22.1233 26.8885   3
  -3   0  11 32.8617 23.6930   4
  -3   0  11-20.5112 28.1818   2
   3   0 -11 2.69570 29.8841   3
  -3   0  10 5913.21 279.069   4
  -3   0  10 6448.21 344.439   3
   3   0 -10 5849.24 318.892   3
  -3   0  10 5936.44 269.072   2
  -3   0   9 8.15894 25.7654   3
  -3   0   9 26.3026 20.5710   4
   3   0  -9-0.51255 13.2184   3
  -3   0   9 11.0109 12.7317   2
  -3   0   8 352.171 62.1924   4
  -3   0   8 351.497 74.0500   3
   3   0  -8 336.689 71.1458   3
  -3   0   8 317.471 56.8607   2
  -3   0   7 24.2057 20.4086   4
   3   0  -7 6.40264 9.88567   3
  -3   0   7 2.27106 7.94582   2
   3   0  -6 2623.68 185.019   3
  -3   0   6 2641.56 156.357   4
  -3   0   5 94.7616 50.8766   4
   3   0  -5 14.9177 8.87239   4
   3   0  -5 24.2443 44.7674   3
  -3   0   5 150.621 42.6951   1
   3   0  -4 83.5248 28.9070   4
  -3   0   4 52.9303 28.2618   4
  -3   0   4 47.8272 15.1652   1
   3   0  -4 18.2703 16.3727   3
   3   0  -3 44.5028 23.1106   4
  -3   0   3-16.4103 13.1959   4
   3   0  -3 85.7166 36.4494   3
   3   0  -2 78.1282 34.0208   4
  -3   0   2 36.1725 31.2067   4
   3   0  -2 48.7672 15.3718   1
   3   0  -2 17.5259 36.5503   3
  -3   0   1 32.8826 26.8547   4
   3   0  -1-10.1414 6.76568   3
  -3   0   0 11788.0 323.488   4
   3   0   0 11832.2 309.450   3
  -3   0  -1 7.19865 3.59349   4
  -3   0  -2 424.940 58.7084   3
  -3   0  -2 635.126 90.3056   4
  -3   0  -2 685.257 98.4426   2
  -3   0  -3 14.4805 15.2464   2
  -3   0  -4 127.933 38.2515   2
  -3   0  -5-12.4818 20.5727   2
  -3   0  -6 46.6526 40.0059   2
  -3   0  -7 50.5348 37.0106   2
  -3   0  -8 43.1447 20.6852   2
  -3   0  -9 3.16653 25.2215   2
  -3   0 -10 9604.94 409.180   2
  -3   0 -11-1.37046 16.2204   3
   3   0  11 10.0240 44.6955   2
  -3   0 -11-63.5253 46.6354   2
  -3   0 -12 1051.56 108.920   3
   3   0  12 1116.17 167.077   2
  -3   0 -12 1028.01 141.051   2
  -3   0 -13 28.8406 21.0219   3
   3   0  13 35.7893 45.3603   2
  -3   0 -13 24.3650 27.3492   2
  -3   0 -14 430.736 72.5966   3
  -3   0 -14 559.061 122.819   2
   3   0  14 523.552 119.197   2
  -3   0 -15 39.6274 21.0741   3
   3   0  15 12.4229 39.5960   2
  -3   0 -15 40.6433 29.4052   2
  -3   0 -16 1197.67 130.629   3
  -3   0 -16 1206.40 178.879   2
  -3   0 -17 46.1025 38.8994   3
  -3   0 -17 6.86440 25.0136   2
  -3   0 -18 224.257 60.5567   3
  -3   0 -18 217.364 85.7539   2
  -3   0 -19 30.1990 36.7130   3
  -3   0 -19-2.70313 43.3568   2
  -3   0 -20 20.5932 30.9175   3
  -3   0 -20 12.4646 32.7068   2
  -3   0 -21-70.0067 55.8669   2
  -3   0 -22 139.319 60.3597   2
  -3   0 -23 40.5042 34.2876   2
  -3   0 -24 42.1705 48.7623   2
  -3   0 -25 31.6490 28.4575   2
  -3   0 -26 93.1306 65.3725   2
   3  -1 -25 9.86080 26.1053   3
  -3  -1  24 129.391 80.3841   4
   3  -1 -24 80.2044 58.8980   3
   3   1 -24 55.9727 38.0769   3
  -3  -1  23 32.4676 28.9989   4
   3  -1 -23-34.3580 21.1673   3
   3   1 -23 36.4722 32.4993   3
  -3  -1  22 32.8055 45.8359   4
  -3   1  22 95.4721 56.0379   4
   3  -1 -22 65.2363 59.2551   3
   3   1 -22 41.7843 14.4753   3
  -3   1  21 27.1611 28.6957   4
  -3  -1  21 7.18934 13.2638   4
   3   1 -21 25.9022 23.7117   3
   3  -1 -21 11.3458 29.9879   3
  -3   1  20 46.6429 41.1261   4
  -3  -1  20 38.9683 31.7144   4
   3  -1 -20 11.7464 26.2233   3
   3   1 -20 5.12769 20.5984   3
  -3  -1  19-45.3918 17.1097   4
  -3   1  19-24.1460 35.7434   4
   3  -1 -19 45.3676 33.6600   3
  -3   1  19 31.0106 39.6641   2
   3   1 -19 66.4544 53.6084   3
  -3  -1  18 7.94189 24.3661   3
  -3  -1  18 31.0720 26.7879   4
  -3   1  18 7.44688 17.9580   4
   3   1 -18 61.6033 46.4184   3
   3  -1 -18 51.8103 25.0010   3
  -3   1  18 38.5189 38.9599   2
  -3  -1  18 27.8638 30.6125   2
  -3  -1  17 53.4378 57.8686   3
  -3   1  17 25.0239 23.1312   4
  -3  -1  17 1.76856 17.1861   4
  -3  -1  17 112.264 54.7219   2
   3   1 -17 86.4061 53.1402   3
   3  -1 -17 101.589 50.5228   3
  -3  -1  16 381.725 104.401   3
  -3  -1  16 302.565 88.1446   4
  -3   1  16 328.636 91.4337   3
  -3   1  16 311.276 76.7388   4
  -3  -1  16 388.407 95.2225   2
   3  -1 -16 441.580 108.770   3
   3   1 -16 338.065 89.8537   3
  -3  -1  15 95.7891 58.0250   3
  -3   1  15-3.75390 32.5141   3
  -3   1  15-10.0441 22.8151   4
  -3  -1  15 8.75835 21.7315   4
  -3  -1  15 64.0697 39.7461   2
   3  -1 -15 62.7470 53.5272   3
  -3   1  15 9.18863 15.2143   2
   3   1 -15 75.9178 48.7018   3
  -3  -1  14 342.927 87.5238   3
  -3   1  14 365.858 77.9248   4
  -3  -1  14 267.543 73.3409   4
  -3   1  14 297.826 89.6717   3
  -3  -1  14 295.691 78.9180   2
   3   1 -14 352.411 85.6961   3
   3  -1 -14 308.652 88.5549   3
  -3   1  14 302.576 66.5330   2
  -3  -1  13 101.427 47.4229   4
  -3   1  13 57.1832 27.5043   3
  -3   1  13 67.6833 30.6286   4
  -3  -1  13 118.049 62.2714   3
   3   1 -13 140.299 61.2652   3
   3  -1 -13 137.931 51.9791   3
  -3   1  13 63.2792 29.2019   2
  -3  -1  12 139.563 56.9861   3
  -3   1  12 120.087 49.3545   3
  -3  -1  12 91.1159 42.2036   4
  -3   1  12 102.423 31.6537   4
   3  -1 -12 100.156 51.1056   3
   3   1 -12 142.276 53.5270   3
  -3   1  12 104.068 35.6303   2
  -3   1  11 317.404 85.5911   3
  -3  -1  11 316.734 77.2624   3
  -3   1  11 267.391 56.3771   4
  -3  -1  11 332.353 78.1893   4
  -3   1  11 276.602 54.8826   2
   3   1 -11 281.086 69.0581   3
  -3  -1  11 280.852 68.8494   2
   3  -1 -11 302.538 78.4991   3
  -3  -1  10 143.155 60.0805   3
  -3  -1  10 167.182 48.2485   4
  -3   1  10 157.407 54.2076   3
  -3   1  10 150.246 36.1688   4
  -3   1  10 149.531 35.9271   2
   3   1 -10 209.825 56.3421   3
   3  -1 -10 173.275 60.4711   3
  -3  -1  10 195.366 54.0081   2
  -3  -1   9 1408.18 143.122   4
   3   1  -9 1297.93 142.392   3
  -3  -1   9 1402.88 153.677   3
   3  -1  -9 1356.22 157.586   3
  -3   1   9 1340.43 111.354   4
  -3   1   9 1339.18 154.900   3
  -3  -1   9 1304.58 131.870   2
  -3   1   9 1308.31 104.982   2
  -3   1   8 3385.35 165.598   4
   3   1  -8 3337.94 218.753   3
   3  -1  -8 3307.89 234.487   3
  -3  -1   8 3626.48 219.212   4
  -3  -1   8 3517.12 232.785   3
  -3   1   8 3209.92 156.478   2
  -3  -1   8 3379.51 205.305   2
  -3   1   7 1319.13 96.3743   4
   3   1  -7 1377.32 139.370   3
   3  -1  -7 1252.90 139.734   3
  -3  -1   7 1451.70 143.459   3
  -3  -1   7 1384.91 132.851   4
  -3   1   7 1273.75 93.9848   2
  -3  -1   7 1274.92 121.382   2
   3   1  -6 2262.07 165.510   4
   3  -1  -6 2368.08 183.531   3
  -3   1   6 2241.19 122.250   4
   3   1  -6 2509.67 179.614   3
  -3  -1   6 2388.86 165.140   4
  -3   1   6 2551.44 152.311   1
   3  -1  -5 19.4934 17.7958   4
  -3  -1   5-30.1528 26.5549   4
  -3   1   5 44.1613 29.6885   4
   3   1  -5 19.0656 15.3551   4
   3  -1  -5 12.1100 46.5088   3
  -3   1   5 12.2736 20.7331   1
   3   1  -5 4.13375 12.8465   3
   3   1  -4 164.201 50.2487   4
   3  -1  -4 76.6026 19.8142   4
  -3   1   4 68.8010 20.5223   4
  -3  -1   4 84.6465 35.5359   4
   3  -1  -4 32.9243 9.46330   3
  -3   1   4 48.0876 6.78121   1
   3   1  -4 94.2661 31.4548   3
   3  -1  -3 4869.25 166.565   4
  -3  -1   3 4946.51 223.529   4
  -3   1   3 4988.69 165.787   4
   3   1  -3 5214.20 235.658   3
   3  -1  -3 5444.00 243.561   3
   3  -1  -3 4939.02 180.212   1
  -3   1   2 6800.92 205.885   4
  -3  -1   2 6780.67 257.332   4
   3  -1  -2 6617.71 199.507   4
   3  -1  -2 6787.18 256.069   3
   3   1  -2 6873.23 260.581   3
   3  -1  -1 4793.14 180.246   4
  -3   1   1 4867.98 186.081   4
  -3  -1   1 4895.56 218.347   4
   3  -1  -1 4772.08 203.031   3
   3  -1   0 4806.02 192.862   3
  -3  -1   0 4954.86 220.853   4
   3  -1   0 4615.63 193.688   4
  -3   1   0 4634.16 199.586   2
  -3  -1  -1 14391.0 386.183   4
   3  -1   1 13013.3 302.665   3
  -3   1  -1 14440.8 319.404   3
  -3   1  -1 14809.7 372.418   2
  -3  -1  -2 18453.8 461.699   4
   3  -1   2 18911.3 340.434   3
  -3   1  -2 18462.2 342.497   3
  -3   1  -2 18422.3 435.255   2
  -3   1  -3 1734.43 98.6258   3
  -3  -1  -3 1757.87 146.959   4
  -3   1  -3 1816.25 141.550   2
  -3  -1  -4 492.953 80.3081   4
  -3   1  -4 524.556 52.6725   3
  -3   1  -4 509.749 81.0128   2
  -3  -1  -4 569.818 89.7166   2
  -3  -1  -5 53.1602 38.2920   2
  -3   1  -5 42.7820 11.7548   3
  -3   1  -5 55.4638 33.9344   2
  -3   1  -6 241.246 32.7431   3
  -3  -1  -6 356.420 77.1650   2
  -3   1  -6 278.026 61.7767   2
  -3  -1  -7 7.81562 19.1813   2
  -3   1  -7-23.0458 24.8203   2
   3   1   8 201.966 71.8469   4
  -3  -1  -8 191.363 65.7511   2
  -3   1  -8 131.770 40.7048   2
  -3   1  -9 188.038 33.0509   3
  -3  -1  -9 251.910 68.0224   2
  -3   1  -9 130.217 40.1233   2
  -3   1 -10 63.6049 19.9950   3
   3  -1  10 79.0460 49.4565   2
  -3  -1 -10 19.5466 24.6677   2
  -3   1 -10 18.3199 2.50555   2
   3   1  11 670.195 131.110   4
  -3   1 -11 653.157 65.1755   3
  -3  -1 -11 595.811 103.290   2
  -3   1 -11 642.596 113.664   2
   3  -1  11 647.073 120.286   2
   3   1  12 2349.52 240.820   4
  -3  -1 -12 2190.82 182.405   3
  -3   1 -12 2217.29 127.901   3
   3   1  12 2445.77 235.152   2
   3  -1  12 2300.71 235.849   2
  -3  -1 -12 1974.23 193.358   2
  -3   1 -12 1939.81 203.476   2
   3   1  13 57.9092 30.7640   4
  -3  -1 -13 100.798 42.0601   3
  -3   1 -13 97.0732 29.5735   3
  -3   1 -13 179.936 69.5802   2
  -3  -1 -13 35.6721 32.2585   2
   3   1  13 97.9727 55.5219   2
   3  -1  13 110.986 55.2020   2
  -3  -1 -14 347.831 80.3014   3
   3   1  14 316.050 91.8967   4
  -3   1 -14 329.138 54.7994   3
  -3  -1 -14 146.904 44.1822   2
   3  -1  14 290.350 86.8024   2
   3   1  14 427.372 111.728   2
  -3   1 -14 271.672 86.1548   2
  -3  -1 -15 681.848 108.285   3
  -3   1 -15 814.874 87.7288   3
   3   1  15 781.229 155.808   2
  -3  -1 -15 632.769 125.390   2
  -3   1 -15 785.465 146.668   2
  -3   1 -16 190.517 45.9975   3
  -3  -1 -16 161.505 53.1203   3
  -3   1 -16 145.827 72.4283   2
  -3  -1 -16 201.409 73.9368   2
  -3   1 -17 130.326 39.9767   3
  -3  -1 -17 48.1084 40.9814   3
  -3   1 -17 4.11642 27.3853   2
  -3  -1 -17 154.143 61.8269   2
  -3  -1 -18 24.6328 13.8641   3
  -3  -1 -18 8.04636 17.8979   2
  -3   1 -18-30.1284 11.9685   2
  -3   1 -18 12.7729 26.9369   3
  -3  -1 -19 64.8487 36.5560   3
  -3   1 -19 68.1000 57.9972   2
  -3   1 -19 62.6701 24.1490   3
  -3  -1 -19 38.7090 43.8208   2
  -3  -1 -20 114.421 62.8549   3
  -3   1 -20-16.8647 55.8583   2
  -3  -1 -20 39.7303 44.0471   2
  -3  -1 -21 61.9423 40.5280   3
  -3  -1 -21 78.9108 57.5108   2
  -3   1 -21 12.5199 21.2458   2
  -3  -1 -22 37.2182 41.2589   2
  -3   1 -22-20.8840 29.4409   2
  -3  -1 -23 33.9830 46.9104   2
  -3   1 -23 107.938 68.6218   2
  -3  -1 -24-57.0939 49.0455   2
  -3   1 -24 0.13647 26.4091   2
  -3   1 -25-13.7147 53.8925   2
  -3  -1 -25 15.9003 36.1784   2
  -3  -2  25-42.8228 28.3595   4
   3  -2 -25 18.0856 11.8237   3
  -3  -2  24-61.4789 20.2492   4
   3  -2 -24-24.3426 34.0291   3
  -3  -2  23 55.9604 57.4296   4
   3   2 -23 20.7767 37.8446   3
   3  -2 -23 36.2294 28.1504   3
  -3  -2  22-36.4046 40.3253   4
   3   2 -22 10.4951 23.9564   3
   3  -2 -22 31.6060 23.6289   3
  -3   2  21 53.7052 30.9432   4
  -3  -2  21 81.5522 62.4689   4
   3  -2 -21 65.9333 52.4250   3
   3   2 -21 72.9345 57.1531   3
  -3  -2  20 135.078 70.8989   4
  -3   2  20 166.730 63.3960   4
   3   2 -20 74.7924 36.6619   3
   3  -2 -20 94.2035 60.3959   3
  -3  -2  19-8.83575 12.3484   4
  -3   2  19 72.9275 39.3594   4
   3   2 -19 30.7264 38.4818   3
   3  -2 -19 39.0687 37.2430   3
  -3  -2  18 26.9057 35.8051   3
  -3   2  18 68.2567 38.8477   4
  -3  -2  18 41.0718 28.0586   4
   3   2 -18 66.0253 37.6090   3
   3  -2 -18 117.716 42.7878   3
  -3   2  17 26.4137 16.8765   4
  -3  -2  17 38.8783 32.6286   3
  -3  -2  17 79.9748 46.2795   4
  -3   2  17 72.1428 42.0722   2
   3  -2 -17 83.8357 58.9536   3
   3   2 -17 3.17447 30.8800   3
  -3  -2  16 638.644 124.634   3
   3  -2 -16 661.331 136.540   3
   3   2 -16 590.270 113.146   3
  -3   2  16 634.261 99.8611   4
  -3  -2  16 646.031 139.121   4
  -3  -2  16 833.462 150.034   2
  -3   2  16 767.214 99.6017   2
   3  -2 -15 39.3068 37.1744   3
  -3  -2  15 41.2108 43.7071   3
  -3   2  15-4.98262 13.7967   4
  -3  -2  15 40.7584 49.2021   4
   3   2 -15 27.0238 27.3436   3
  -3  -2  15 34.3733 33.3499   2
  -3   2  15 22.2089 23.1632   2
  -3   2  14 705.347 138.932   3
  -3  -2  14 588.010 114.714   3
  -3  -2  14 403.041 96.3715   4
   3  -2 -14 473.158 111.334   3
  -3   2  14 537.749 84.6817   4
   3   2 -14 459.302 94.2150   3
  -3   2  14 494.636 73.1554   2
  -3  -2  14 522.150 108.190   2
   3  -2 -13 285.222 82.8458   3
  -3  -2  13 226.069 69.0982   4
  -3  -2  13 312.181 85.6181   3
  -3   2  13 264.239 81.9030   3
  -3   2  13 205.904 49.7134   4
  -3  -2  13 269.851 74.2475   2
   3   2 -13 365.395 81.7912   3
  -3   2  13 205.088 42.3406   2
  -3  -2  12 270.092 77.9417   3
  -3  -2  12 180.946 60.8248   4
   3  -2 -12 202.551 67.8607   3
  -3   2  12 184.183 42.1735   4
  -3   2  12 233.895 76.8674   3
   3   2 -12 289.504 76.1784   3
  -3   2  12 170.665 33.2482   2
  -3  -2  12 231.778 68.9209   2
  -3   2  11 717.798 125.375   3
   3  -2 -11 662.794 118.400   3
  -3  -2  11 632.250 113.784   4
  -3  -2  11 784.788 119.331   3
  -3   2  11 699.090 77.9257   4
   3   2 -11 638.714 105.029   3
  -3   2  11 609.705 67.0688   2
   3  -2 -10 446.938 101.760   3
   3   2 -10 483.537 88.3468   3
  -3  -2  10 538.386 97.3664   3
  -3  -2  10 540.633 102.217   4
  -3   2  10 548.145 65.1218   4
  -3   2  10 521.533 108.951   3
  -3   2  10 526.551 58.3439   2
   3   2  -9 1525.72 151.500   3
   3  -2  -9 1547.52 173.886   3
  -3   2   9 1599.75 98.8336   4
  -3  -2   9 1524.22 162.184   4
  -3  -2   9 1603.66 162.685   3
  -3   2   9 1562.32 92.1656   2
  -3  -2   9 1520.60 155.410   2
  -3   2   9 1523.36 158.906   1
  -3   2   8 11.4640 10.2136   4
   3  -2  -8 19.4222 26.5487   3
  -3  -2   8-44.2353 23.8003   4
   3   2  -8-10.0790 18.9852   3
  -3   2   8 56.3234 38.1927   1
  -3   2   8-8.87591 9.66578   2
  -3  -2   8 3.75192 16.8256   3
  -3  -2   8 38.4770 30.0867   2
   3  -2  -7 46.4867 46.6442   3
  -3   2   7 65.2245 21.9172   4
  -3  -2   7 16.3405 29.0251   4
   3   2  -7 20.5017 12.3730   3
  -3  -2   7 42.9576 30.4564   2
  -3   2   7 72.3274 42.2993   1
  -3  -2   7 22.9207 20.1333   3
  -3   2   7 63.6205 24.1905   2
   3   2  -6-13.1049 18.8577   4
   3  -2  -6 36.9820 35.3150   3
  -3  -2   6 4.13017 17.0420   4
  -3   2   6 13.2568 7.60437   4
   3   2  -6-11.3995 27.8977   3
  -3  -2   6 12.9106 26.7129   2
  -3   2   6 11.6585 13.9326   1
  -3  -2   6 39.9231 27.0191   3
   3  -2  -5 31.7674 30.8805   3
  -3   2   5 17.9022 7.04204   4
  -3  -2   5 98.7191 39.9850   4
   3  -2  -5 16.8981 6.80730   4
   3   2  -5 64.0369 31.2847   3
  -3   2   5-5.17656 16.5473   1
  -3  -2   4 36.9244 16.2820   4
   3  -2  -4 49.6080 14.9623   4
   3  -2  -4 35.9094 32.0876   3
   3  -2  -4 59.5038 33.2916   1
   3  -2  -3 1271.52 122.421   3
   3  -2  -3 1258.51 72.0526   4
  -3  -2   3 1312.83 127.907   4
  -3   2   3 1264.72 82.9281   2
   3  -2  -3 1257.24 109.453   1
   3  -2  -2 3853.26 144.077   4
   3  -2  -2 4065.13 207.173   3
  -3  -2   2 3995.93 218.709   4
  -3   2   2 4080.41 161.510   2
  -3  -2   1 1409.12 124.840   4
   3  -2  -1 1534.90 103.825   4
   3  -2  -1 1593.73 124.592   3
  -3   2   1 1599.37 108.294   2
   3   2  -1 1482.31 62.4206   1
  -3   2   0 17330.9 393.813   3
   3  -2   0 17506.1 387.386   3
  -3  -2   0 17730.5 459.865   4
   3  -2   0 16930.3 387.953   2
  -3   2   0 17313.5 369.348   2
   3  -2   1 1164.07 93.9990   3
  -3   2  -1 1103.13 94.7560   3
  -3  -2  -1 1293.38 127.858   4
   3  -2   1 1120.66 103.423   2
  -3   2  -1 1161.83 103.261   2
  -3  -2  -2 2449.22 173.842   4
  -3   2  -2 2464.88 130.146   3
   3  -2   2 2527.96 126.762   3
  -3   2  -2 2496.43 155.803   2
  -3  -2  -3 734.599 99.5679   4
   3  -2   3 857.158 68.3798   3
  -3   2  -3 758.041 66.8340   3
  -3   2  -3 775.027 94.6912   2
  -3  -2  -4 4923.32 266.697   4
   3  -2   4 4821.00 142.329   3
  -3   2  -4 4732.46 146.835   3
  -3   2  -4 4965.71 244.943   2
  -3  -2  -5 971.848 120.999   4
  -3   2  -5 963.247 58.1049   3
  -3   2  -5 903.498 109.853   2
  -3  -2  -6-4.80092 16.2081   4
  -3  -2  -6 24.5581 21.3910   2
  -3   2  -6 30.0578 26.5815   2
   3   2   7 25.4324 20.7043   4
  -3  -2  -7 31.1236 33.1102   2
  -3   2  -7-2.62351 34.3361   2
   3   2   8 27.2830 29.6634   4
  -3   2  -8 68.7022 42.6970   2
  -3  -2  -8-16.1305 29.5557   2
  -3   2  -9 282.311 78.1808   2
  -3  -2  -9 275.985 68.4275   2
  -3  -2 -10 3204.53 233.072   2
  -3   2 -10 3240.36 253.810   2
   3   2  11 257.753 71.2008   4
   3  -2  11 242.874 88.4582   2
  -3   2 -11 262.398 79.4671   2
  -3  -2 -11 212.865 67.5507   2
   3   2  12 230.274 73.2416   4
  -3   2 -12 169.256 64.0481   2
   3  -2  12 234.618 86.0825   2
  -3  -2 -12 176.460 58.3626   2
  -3  -2 -13 1320.77 158.713   3
   3   2  13 1341.40 193.383   4
  -3   2 -13 1238.64 179.925   2
   3  -2  13 1384.70 194.626   2
  -3  -2 -13 1150.92 147.718   2
   3   2  14 68.7561 51.7338   4
  -3  -2 -14-25.9797 36.8078   3
  -3   2 -14 29.3083 42.3167   2
  -3   2 -14 17.8121 10.1677   3
  -3  -2 -14-54.6895 31.9738   2
   3   2  15 37.0966 64.1924   4
  -3  -2 -15 67.2238 30.5227   3
  -3  -2 -15-32.1116 39.3947   2
  -3   2 -15 18.2505 12.8108   3
  -3   2 -15-23.5039 21.5749   2
  -3  -2 -16 100.810 50.4760   3
  -3   2 -16 107.329 54.3560   2
  -3   2 -16 87.0567 19.5332   3
  -3  -2 -16 93.0402 38.1599   2
  -3  -2 -17 400.411 86.7138   3
  -3   2 -17 316.443 37.0145   3
  -3   2 -17 428.193 108.459   2
  -3  -2 -17 421.228 109.024   2
  -3  -2 -18-27.0075 33.9063   3
  -3  -2 -18 22.5757 35.9807   2
  -3   2 -18 23.7985 12.8872   3
  -3   2 -18-19.3557 34.6469   2
  -3  -2 -19 138.384 60.1774   3
  -3   2 -19 19.3452 13.3937   2
  -3  -2 -19 81.4660 51.3022   2
  -3  -2 -20-9.98181 28.2526   3
  -3  -2 -20-20.6607 19.1303   2
  -3   2 -20-7.99375 52.6679   2
  -3  -2 -21 10.7553 6.55543   3
  -3   2 -21 35.7012 40.8526   2
  -3  -2 -22 59.3250 45.4861   3
  -3  -2 -22 32.6325 37.1057   2
  -3   2 -22 16.9757 38.7845   2
  -3   2 -23 180.763 89.0954   2
  -3  -2 -23 62.8814 46.3254   2
  -3  -2 -24 26.5802 22.5233   2
  -3   2 -24 23.5008 56.0546   2
  -3  -2 -25 22.8235 13.3499   2
  -3   2 -25 107.158 89.4736   2
  -3  -3  25 129.320 106.533   4
   3  -3 -25 19.6597 72.4387   3
  -3  -3  24 42.1918 53.9391   4
   3  -3 -24-45.3643 48.8532   3
  -3  -3  23-38.7636 42.6247   4
   3  -3 -23 16.0081 40.9810   3
  -3  -3  22 58.3881 62.7438   4
   3   3 -22 36.2925 52.4068   3
   3  -3 -22 91.8177 69.8121   3
  -3  -3  21 66.2625 50.1500   4
   3   3 -21 116.848 57.1401   3
   3  -3 -21 148.710 81.8927   3
  -3   3  20 24.0802 28.1652   4
   3  -3 -20 21.3195 24.3306   3
  -3  -3  20-13.1980 47.6072   4
   3   3 -20 13.7599 23.5248   3
   3  -3 -19 330.259 109.326   3
  -3  -3  19 260.491 97.2135   4
  -3   3  19 270.125 68.3301   4
   3   3 -19 143.588 56.6227   3
  -3  -3  18 95.2809 50.1647   4
  -3  -3  18 149.716 65.7948   3
   3  -3 -18 79.3241 63.2406   3
  -3   3  18 166.512 52.1946   4
   3   3 -18 124.683 61.3655   3
  -3  -3  17 26.7177 9.30754   3
   3  -3 -17 18.3153 43.1516   3
  -3  -3  17 39.8885 32.7146   4
  -3   3  17 27.1421 14.6938   4
  -3   3  17 81.1529 35.9172   2
   3   3 -17 16.7662 22.9734   3
   3  -3 -16 40.0198 39.1805   3
  -3  -3  16 14.4620 25.5240   3
  -3   3  16-16.1571 6.48301   4
  -3  -3  16-20.1917 40.7441   4
   3   3 -16-32.4790 41.9237   3
  -3   3  16 13.7535 24.7051   2
  -3  -3  15 243.399 73.8307   3
   3  -3 -15 208.369 86.2364   3
  -3   3  15 182.419 47.4692   4
  -3  -3  15 181.468 67.3793   4
   3   3 -15 124.895 43.5825   3
  -3   3  15 194.860 47.2059   2
  -3  -3  14 28.7697 22.6601   4
   3  -3 -14 43.0888 46.4601   3
  -3   3  14 37.8684 23.0640   4
  -3  -3  14 58.0541 44.7309   3
   3   3 -14 5.78411 27.2340   3
  -3  -3  14 21.7879 27.5128   2
  -3   3  14 42.5267 19.5771   2
  -3  -3  13 58.5332 29.2858   3
  -3   3  13 50.2603 42.8583   3
  -3  -3  13 70.8061 43.5695   4
  -3   3  13 43.8256 19.9313   4
   3  -3 -13 65.2395 41.4090   3
  -3   3  13 186.492 77.6120   1
  -3   3  13 72.3816 21.6456   2
  -3  -3  13 60.3009 12.4411   2
   3   3 -13 43.6705 18.1945   3
  -3  -3  12 228.713 71.4891   3
  -3   3  12 224.381 78.8802   3
  -3   3  12 193.465 36.8119   4
   3  -3 -12 81.3905 57.8444   3
  -3  -3  12 71.1190 51.6389   4
   3   3 -12 143.030 44.9376   3
  -3   3  12 257.800 78.6311   1
  -3   3  12 158.136 29.0657   2
  -3  -3  12 139.850 56.5363   2
  -3   3  11 654.306 133.945   3
  -3  -3  11 518.680 108.631   4
   3  -3 -11 540.510 113.140   3
  -3   3  11 550.364 54.0210   4
  -3  -3  11 674.110 122.057   2
  -3  -3  11 536.430 98.2100   3
  -3   3  11 585.896 47.5098   2
  -3   3  11 601.663 119.319   1
   3   3 -11 538.218 91.0918   3
  -3   3  10 8.10043 5.78196   4
   3  -3 -10 30.1548 31.6294   3
  -3   3  10 20.4745 12.0736   4
  -3   3  10 22.8615 17.3663   3
  -3  -3  10 27.3557 28.4940   4
   3   3 -10-38.1697 32.3034   3
  -3  -3  10 41.6955 31.1718   3
  -3  -3  10 29.7353 32.9758   2
  -3  -3   9 1483.12 168.938   4
  -3  -3   9 1511.47 157.019   3
   3  -3  -9 1368.25 170.064   3
   3  -3  -8 113.046 54.0315   3
  -3  -3   8 146.965 53.0920   4
  -3  -3   8 104.087 35.6090   3
  -3  -3   7 152.749 58.4589   4
   3  -3  -7 179.230 62.0987   3
  -3   3   7 155.025 43.5922   1
  -3  -3   7 113.115 43.7324   3
  -3  -3   6 47.1062 32.0634   4
   3  -3  -6 36.1600 34.5805   3
  -3   3   6 25.3101 25.2998   1
  -3  -3   6 70.6540 33.1520   3
  -3  -3   5 336.787 73.9189   4
   3  -3  -5 450.337 85.9641   3
   3  -3  -5 447.338 83.2625   1
  -3  -3   5 389.769 72.6410   3
  -3  -3   4 168.003 45.0923   4
   3  -3  -4 52.5170 31.6494   3
   3  -3  -4 38.8911 22.5527   1
  -3  -3   3 2679.10 201.927   4
   3  -3  -3 2574.59 104.295   4
   3  -3  -3 2622.89 191.356   3
  -3   3   3 2672.04 112.797   2
   3  -3  -3 2718.96 183.318   1
  -3   3   2 909.197 108.955   3
   3  -3  -2 924.586 109.426   3
  -3  -3   2 913.677 115.996   4
   3  -3  -2 883.241 83.6461   2
  -3   3   2 949.941 73.5191   2
  -3  -3   2 851.038 62.2115   1
  -3   3   1 1007.75 109.864   3
   3  -3  -1 1059.46 111.909   3
  -3  -3   1 1046.41 122.774   4
   3  -3  -1 999.697 87.7860   2
  -3   3   1 1106.89 88.4415   2
  -3   3   0 1650.28 135.082   3
   3  -3   0 1859.00 137.181   3
  -3  -3   0 1706.23 152.020   4
   3   3   0 1785.08 103.927   1
   3  -3   0 1712.17 128.247   2
  -3   3   0 1744.17 122.041   2
  -3   3  -1 818.816 90.6223   3
  -3  -3  -1 761.533 101.567   4
   3  -3   1 782.572 81.4090   3
   3  -3   1 790.481 91.7777   2
  -3   3  -1 868.012 92.0568   2
   3   3   1 832.483 78.6664   1
   3  -3   2 7.84432 19.3639   3
  -3  -3  -2 114.794 51.6021   4
  -3   3  -2 67.6543 24.9671   3
  -3   3  -2 82.1705 31.1896   2
   3  -3   2 42.6788 22.3096   2
  -3   3  -3 3711.83 162.644   3
   3  -3   3 4093.91 162.152   3
  -3  -3  -3 3940.36 238.430   4
  -3   3  -3 4046.01 221.387   2
   3  -3   3 3836.77 219.174   2
  -3  -3  -4 1077.17 124.577   4
   3  -3   4 1125.72 74.7241   3
  -3   3  -4 1138.83 125.461   2
  -3  -3  -5 225.422 58.1729   4
   3   3   5 283.682 67.5009   4
   3  -3   5 178.092 22.1352   3
  -3   3  -5 226.201 65.0865   2
  -3  -3  -6 479.250 90.8231   4
   3   3   6 575.110 93.7337   4
  -3   3  -6 452.008 89.4880   2
  -3  -3  -7 1231.99 150.904   4
   3   3   7 1348.55 152.537   4
  -3   3  -7 1366.07 155.759   2
  -3  -3  -8 96.3834 43.4342   2
  -3   3  -8 39.8409 30.1827   2
  -3  -3  -9 3.05148 22.7252   2
  -3   3  -9 31.6196 37.6537   2
  -3   3 -10 267.274 78.1225   2
  -3  -3 -10 176.726 45.3298   2
   3   3  11 1366.49 179.680   4
  -3  -3 -11 1246.73 151.928   2
  -3   3 -11 1161.77 165.424   2
   3  -3  11 1467.89 187.759   2
   3   3  12 41.7988 10.6817   4
  -3   3 -12 37.2246 26.9250   2
  -3  -3 -12 70.3130 44.1789   2
   3  -3  12 55.5158 52.6935   2
   3   3  13 425.910 112.861   4
  -3  -3 -13 214.684 65.7880   2
  -3   3 -13 250.264 79.6086   2
  -3  -3 -14 347.827 86.3670   3
   3   3  14 404.062 106.182   4
  -3   3 -14 400.453 107.767   2
  -3  -3 -14 362.293 88.8241   2
   3   3  15 933.967 170.796   4
  -3  -3 -15 717.309 134.422   3
  -3   3 -15 701.221 141.423   2
  -3  -3 -15 762.442 125.101   2
  -3  -3 -16 171.302 70.7336   3
  -3   3 -16 101.693 49.7162   2
  -3  -3 -16 108.648 44.3831   2
  -3  -3 -17 19.8066 18.2740   3
  -3  -3 -17 21.5113 12.6389   2
  -3   3 -17 41.4178 24.2206   2
  -3  -3 -18-8.51565 39.7084   3
  -3  -3 -18 69.2233 45.9231   2
  -3   3 -18 15.1297 11.8700   2
  -3  -3 -19 23.1406 19.1589   3
  -3  -3 -19 111.301 63.4848   2
  -3   3 -19 8.83151 17.5330   2
  -3  -3 -20 239.681 80.1309   3
  -3   3 -20 181.134 81.5509   2
  -3  -3 -20 255.447 82.6987   2
  -3  -3 -21-7.64288 32.0956   3
  -3  -3 -21 85.9857 44.5998   2
  -3   3 -21 87.3204 72.8856   2
  -3  -3 -22 27.7340 51.2722   3
  -3  -3 -22 56.3938 41.1008   2
  -3   3 -22 99.7074 67.9375   2
  -3  -3 -23 126.397 64.4573   2
  -3   3 -23 155.229 99.6411   2
  -3   3 -24 199.415 97.7854   2
  -3  -4  25 67.1292 73.9307   4
   3  -4 -25 46.0154 48.7727   3
  -3  -4  24 164.987 104.772   4
  -3   4  24 124.006 118.340   1
   3  -4 -24 84.8165 81.7311   3
  -3  -4  23-57.8641 71.4417   4
   3  -4 -23 48.4759 58.7450   3
  -3   4  23 47.8561 66.3285   1
   3  -4 -22 6.43058 33.6585   3
  -3  -4  22 86.4809 60.7921   4
  -3   4  22 117.498 80.5394   1
  -3  -4  21 39.2726 54.8790   4
   3  -4 -21 87.1687 66.4584   3
  -3   4  21 138.377 104.945   1
   3  -4 -20 79.7236 68.4786   3
  -3  -4  20 76.4962 72.9086   4
  -3   4  20 147.990 101.603   1
   3  -4 -19 109.976 74.9177   3
  -3  -4  19 40.2063 28.4329   4
  -3   4  19 110.511 73.6923   1
   3  -4 -18 43.8917 36.2776   3
  -3  -4  18 6.25125 18.5129   3
  -3   4  18 12.0273 18.3432   4
  -3  -4  18 35.6557 51.3475   4
  -3   4  18 135.950 75.4646   1
   3  -4 -17 12.9962 43.6798   3
  -3  -4  17 69.7295 56.1834   3
  -3   4  17 43.4038 23.8735   4
  -3   4  17 50.4264 23.8948   4
  -3  -4  17 43.7262 26.3878   4
  -3   4  17 140.438 90.5296   1
  -3  -4  16 79.6978 37.5270   3
  -3   4  16 78.5448 29.0812   4
  -3  -4  16 72.4052 38.1963   4
  -3   4  16 47.5140 16.5110   4
   3  -4 -16 68.9169 42.2811   3
  -3   4  16 86.8285 58.3084   1
  -3  -4  15 39.2329 40.8202   3
   3  -4 -15 51.3856 43.0941   3
  -3   4  15 37.8917 22.5399   4
  -3   4  15 38.3426 22.3073   4
  -3  -4  15 48.7522 43.5220   4
  -3   4  15 109.286 78.5151   1
  -3  -4  14 190.021 77.5801   4
  -3   4  14 178.298 32.7894   4
  -3  -4  14 224.455 74.2376   3
   3  -4 -14 272.022 93.2009   3
  -3   4  14 213.247 36.7538   4
  -3   4  14 279.329 93.0110   1
  -3   4  13 33.6766 14.0764   4
   3  -4 -13 11.1618 45.5951   3
  -3   4  13 29.2858 15.3043   4
  -3  -4  13 7.42045 32.8183   4
  -3   4  13 28.2307 36.1040   1
  -3  -4  13 34.7627 32.2294   3
   3  -4 -12 7.91087 18.6729   3
  -3  -4  12 60.6403 43.5008   4
  -3   4  12 22.1295 35.0340   1
  -3  -4  12 38.0189 34.9108   2
  -3  -4  12 25.2236 28.2012   3
  -3   4  11 275.961 88.1219   3
   3  -4 -11 386.424 99.4464   3
  -3  -4  11 384.876 101.032   4
  -3  -4  11 391.105 99.4929   2
  -3   4  11 277.175 76.2429   1
  -3  -4  11 339.830 79.8761   3
  -3   4  10 1591.94 204.578   3
   3  -4 -10 1347.69 179.542   3
  -3  -4  10 1719.98 177.110   3
  -3  -4  10 1584.77 206.970   4
  -3   4  10 1518.40 178.351   1
  -3  -4  10 1406.46 177.041   2
  -3  -4   9 549.168 112.344   4
   3  -4  -9 322.728 83.4077   3
  -3  -4   9 636.796 123.389   3
  -3  -4   9 539.046 105.952   2
  -3   4   9 517.027 101.125   1
  -3  -4   8-2.87416 19.2456   4
   3  -4  -8-4.06521 17.7057   3
  -3  -4   8 43.2351 37.0371   3
  -3  -4   7-9.63811 4.64753   4
  -3  -4   7 17.7496 19.4125   3
   3  -4  -6 554.612 100.622   3
  -3  -4   6 555.671 89.3201   3
  -3  -4   6 594.042 107.834   4
   3  -4  -5 1743.25 181.816   3
  -3  -4   5 1768.05 180.175   4
  -3  -4   5 1690.42 155.148   3
   3  -4  -5 1843.02 173.295   1
   3  -4  -4 860.357 119.903   3
  -3  -4   4 836.406 122.543   4
   3  -4  -4 842.178 53.1813   4
   3  -4  -4 891.643 119.685   1
  -3   4   4 848.892 59.1603   2
  -3   4   3 7.76819 11.0889   3
   3  -4  -3 1.36631 22.1066   3
  -3  -4   3-4.03256 6.55503   4
   3  -4  -3 10.0761 9.28674   2
   3  -4  -3-4.82905 22.4203   1
  -3   4   3 9.04997 8.79192   2
  -3  -4   3 3.02278 14.0114   1
  -3  -4   2 119.587 53.1670   4
  -3   4   2 55.6891 32.4981   3
   3  -4  -2 36.3324 11.8951   3
  -3   4   2 72.7353 21.1814   2
  -3  -4   2 64.2077 24.2517   1
   3  -4  -2 37.8794 11.8479   2
  -3   4   1 3871.21 234.298   3
   3  -4  -1 3998.21 232.520   3
  -3  -4   1 4073.95 258.016   4
   3  -4  -1 3765.96 180.880   2
  -3   4   1 4065.77 185.681   2
  -3  -4   1 3931.17 175.263   1
  -3  -4   0 114.983 31.2787   4
   3  -4   0 94.5441 34.0064   3
  -3   4   0 108.215 36.8132   2
   3  -4   0 133.480 41.3408   2
   3  -4   1 3229.27 186.940   3
  -3  -4  -1 3491.02 236.602   4
   3  -4   1 2971.51 182.689   2
  -3   4  -1 3356.23 192.763   2
   3   4   1 3203.08 174.805   1
   3  -4   2 310.512 59.0959   3
  -3  -4  -2 286.183 67.3957   4
  -3   4  -2 291.885 59.5653   2
   3  -4   2 246.048 55.3850   2
   3   4   2 271.357 52.7297   1
   3   4   3 381.059 83.6348   4
   3  -4   3 249.293 43.8566   3
  -3  -4  -3 242.818 74.7533   4
  -3   4  -3 282.977 62.1354   2
   3   4   3 337.984 73.5975   1
   3  -4   3 304.967 65.0638   2
   3   4   4 441.142 86.2553   4
   3  -4   4 442.237 57.6705   3
  -3  -4  -4 521.242 105.554   4
  -3   4  -4 383.415 78.7105   2
   3  -4   4 380.928 77.3850   2
   3  -4   5 6138.93 187.487   3
  -3  -4  -5 5929.76 322.620   4
   3   4   5 6541.26 329.582   4
   3  -4   5 6161.14 317.421   2
  -3   4  -5 6128.05 318.377   2
   3  -4   6 104.503 23.3659   3
   3   4   6 100.967 33.3570   4
  -3  -4  -6 141.486 64.4143   4
  -3   4  -6 65.4809 35.1719   2
  -3  -4  -7 101.491 47.6708   4
  -3   4  -7 74.0370 33.8038   2
  -3  -4  -8 30.0398 24.2691   4
  -3   4  -8 128.191 57.2039   2
  -3  -4  -9 176.164 69.4287   4
  -3   4  -9 171.253 62.7380   2
  -3  -4  -9 265.640 72.4002   2
   3   4  10 147.353 62.7337   4
  -3   4 -10 104.504 52.5585   2
  -3  -4 -10 184.461 60.0624   2
   3  -4  10 116.580 52.0313   2
   3   4  11 244.458 80.1955   4
  -3   4 -11 125.537 51.5849   2
  -3  -4 -11 165.996 57.1370   2
   3  -4  11 125.331 54.3556   2
   3   4  12 326.449 92.8611   4
  -3   4 -12 202.168 64.4836   2
  -3  -4 -12 305.542 87.3408   2
   3   4  13 133.318 65.6070   4
  -3  -4 -13 178.921 63.6447   2
  -3   4 -13 82.6365 9.34524   2
  -3  -4 -14 262.058 83.1278   3
   3   4  14 283.719 91.8683   4
  -3   4 -14 269.236 88.9979   2
  -3  -4 -14 262.797 76.9109   2
  -3  -4 -15-1.40100 23.4830   3
   3   4  15 23.6962 52.2108   4
  -3   4 -15-26.6673 46.3675   2
  -3  -4 -15-29.7244 27.9698   2
  -3  -4 -16 77.7524 33.0951   3
  -3   4 -16 116.370 59.8892   2
  -3  -4 -16 139.453 50.0752   2
  -3  -4 -17 9.02007 12.6631   2
  -3   4 -17-30.6586 48.2807   2
  -3  -4 -18 180.428 72.1512   3
  -3   4 -18 117.326 87.6020   2
  -3  -4 -18 144.714 64.1227   2
  -3  -4 -19 29.8875 19.7102   3
  -3   4 -19 79.9043 73.7174   2
  -3  -4 -19 88.8946 61.7917   2
  -3  -4 -20 116.187 58.1559   3
  -3   4 -20 257.686 100.332   2
  -3  -4 -20 168.719 74.6324   2
  -3  -4 -21 120.228 62.1924   3
  -3  -4 -21 168.459 76.1866   2
  -3   4 -21 103.319 61.7971   2
  -3  -4 -22 105.979 70.3795   3
  -3  -4 -22 23.6881 44.5993   2
  -3   4 -22 104.070 73.9694   2
  -3  -4 -23-56.7778 52.6737   3
  -3   4 -23 111.664 79.3054   2
   3  -5 -24 93.9383 69.3595   3
  -3  -5  24 100.227 88.4238   4
  -3  -5  23 40.3174 56.4664   4
   3  -5 -23 59.7010 62.4686   3
  -3   5  23 166.854 114.161   1
  -3  -5  22 109.645 77.5411   4
   3  -5 -22 152.181 88.9446   3
  -3   5  22 311.527 134.169   1
   3  -5 -21-10.0844 48.1124   3
  -3  -5  21 95.8466 79.9369   4
  -3   5  21 79.2149 97.7190   1
   3  -5 -20 158.514 86.1518   3
  -3  -5  20-44.0121 51.5861   4
  -3   5  20 56.2696 72.9189   1
   3  -5 -19 113.888 79.1681   3
  -3  -5  19-23.5338 38.3298   4
  -3   5  19 44.9150 62.9413   1
   3  -5 -18-5.04222 41.6846   3
  -3  -5  18 20.1896 34.1205   4
  -3   5  18 100.970 76.2044   1
   3  -5 -17 106.667 62.3427   3
  -3  -5  17 81.1023 47.9194   3
  -3  -5  17 28.5518 34.5454   4
  -3   5  17 222.804 95.0206   1
   3  -5 -16 239.482 96.2654   3
  -3  -5  16 236.189 91.7680   4
  -3   5  16 145.644 61.1955   1
  -3  -5  15 219.022 70.5652   3
   3  -5 -15 348.645 118.620   3
  -3  -5  15 229.681 90.4400   4
  -3   5  15 239.456 94.8187   1
   3  -5 -14 6.57486 27.8977   3
  -3  -5  14 10.7585 46.9376   4
  -3  -5  14 41.8024 14.0443   3
  -3   5  14 66.9228 55.8130   1
   3  -5 -13 231.479 81.4782   3
  -3  -5  13 237.548 89.8129   4
  -3   5  13 241.107 83.7690   1
  -3  -5  13 230.728 69.2136   3
  -3  -5  12 1241.49 159.592   3
   3  -5 -12 1264.72 193.757   3
  -3  -5  12 1283.23 193.415   4
  -3   5  12 1466.27 194.591   1
  -3  -5  11-9.92649 6.24785   4
   3  -5 -11 39.7389 22.9610   3
  -3   5  11-30.9553 19.9500   1
  -3  -5  11-34.7732 13.7357   3
   3  -5 -10 695.361 139.416   3
  -3  -5  10 788.287 122.859   3
  -3  -5  10 723.260 144.179   4
  -3   5  10 732.600 136.905   1
  -3  -5  10 799.733 141.231   2
  -3  -5   9 266.237 88.6766   4
   3  -5  -9 195.556 68.8995   3
  -3  -5   9 189.302 69.0019   2
  -3   5   9 242.650 78.9144   1
  -3  -5   9 272.532 73.5848   3
  -3  -5   8 169.060 69.2247   4
   3  -5  -8 241.523 76.6767   3
  -3   5   8 145.527 44.1248   1
  -3  -5   8 187.303 50.3842   3
  -3  -5   7 51.3372 51.9885   4
   3  -5  -7 28.8938 22.9309   3
  -3  -5   7-9.67913 9.31254   3
  -3  -5   6-6.36490 11.4794   4
   3  -5  -6 14.0728 24.0443   3
  -3  -5   6-45.9196 43.2498   3
   3  -5  -6 40.7511 46.3835   1
  -3  -5   5 218.033 69.2782   4
   3  -5  -5 316.673 80.9374   3
   3  -5  -5 283.168 30.2322   4
   3  -5  -5 325.486 81.4741   1
   3  -5  -4 486.664 97.6889   3
   3  -5  -4 452.861 50.8012   4
  -3  -5   4 537.617 99.2256   4
   3  -5  -4 431.631 52.0980   2
   3  -5  -4 524.552 97.6334   1
  -3   5   4 518.105 54.9761   2
   3  -5  -3 1459.48 103.234   4
   3  -5  -3 1513.98 167.282   3
  -3  -5   3 1510.97 171.000   4
   3  -5  -3 1352.70 100.560   2
  -3   5   3 1444.54 103.125   2
  -3  -5   3 1370.36 115.958   1
   3  -5  -3 1594.97 171.472   1
  -3  -5   2 214.420 70.6916   4
   3  -5  -2 174.062 50.9184   3
   3  -5  -2 186.086 42.1808   2
  -3  -5   2 152.119 43.5304   1
  -3   5   2 186.483 42.4439   2
   3  -5  -2 121.419 49.0753   1
   3  -5  -1 5395.16 292.635   3
  -3  -5   1 5634.74 322.703   4
   3  -5  -1 5024.24 224.689   2
  -3   5   1 5495.69 232.865   2
  -3  -5   1 5122.23 231.425   1
   3  -5   0 697.366 99.8917   3
  -3  -5   0 757.257 123.658   4
   3  -5   0 645.212 84.8614   2
  -3   5   0 750.748 92.5884   2
   3  -5   1 145.836 47.7891   3
  -3  -5  -1 120.667 31.9290   4
  -3   5  -1 150.457 42.7900   2
   3  -5   1 153.023 46.8379   2
   3  -5   2 1154.50 122.326   3
  -3  -5  -2 1051.80 140.209   4
   3   5   2 1074.54 116.287   1
  -3   5  -2 1033.23 118.599   2
   3  -5   2 976.797 118.461   2
   3  -5   3 260.180 54.9831   3
  -3  -5  -3 254.401 70.4133   4
  -3   5  -3 276.514 61.5676   2
   3  -5   3 251.240 60.1911   2
   3   5   3 255.620 64.6973   1
   3  -5   4 45.4892 19.2902   3
  -3  -5  -4 148.306 58.7205   4
   3   5   4 99.5048 43.4412   1
  -3   5  -4 38.6137 14.9657   2
   3  -5   4 19.5964 8.44478   2
  -3  -5  -5 993.776 139.424   4
   3  -5   5 1015.60 91.9177   3
   3  -5   5 1022.10 140.800   2
  -3   5  -5 981.301 130.750   2
   3   5   5 993.118 132.164   1
   3  -5   6 551.529 61.3553   3
  -3  -5  -6 465.574 90.6135   4
  -3   5  -6 461.691 88.2360   2
   3  -5   6 447.185 90.9479   2
   3   5   6 614.741 111.745   1
   3  -5   7 12.1177 13.8332   3
  -3  -5  -7 0.93919 14.2685   4
  -3   5  -7 7.89610 16.3233   2
   3  -5   7 23.8321 15.3163   2
  -3  -5  -8 1554.99 186.950   4
  -3   5  -8 1536.71 183.434   2
   3  -5   8 1594.48 190.667   2
  -3  -5  -9 1460.59 180.666   4
   3   5   9 1256.50 156.809   4
  -3   5  -9 1314.31 177.829   2
   3  -5   9 1411.39 183.966   2
  -3  -5 -10 14.0301 32.2073   4
   3   5  10 23.9894 13.0012   4
  -3  -5 -10 54.8528 48.0810   2
  -3   5 -10 51.7058 44.9277   2
   3   5  11-1.54372 16.2944   4
  -3   5 -11 11.0928 23.2019   2
   3   5  12 1053.68 158.943   4
  -3   5 -12 1031.29 171.333   2
  -3  -5 -12 1013.28 141.882   2
   3   5  13 28.0358 29.7645   4
  -3   5 -13-19.7753 28.9231   2
   3   5  14 24.3036 19.0646   4
  -3   5 -14-18.5728 21.2261   2
  -3  -5 -14 45.6696 40.5340   2
   3   5  15 361.048 98.6971   4
  -3  -5 -15 199.771 91.3586   3
  -3   5 -15 294.706 102.215   2
  -3  -5 -15 265.743 72.8294   2
  -3  -5 -16 19.2965 42.8473   3
  -3   5 -16 23.8216 17.8471   2
  -3  -5 -16 75.7867 40.8712   2
  -3  -5 -17 30.1470 41.9289   3
  -3   5 -17 48.5471 45.9479   2
  -3  -5 -17-3.93790 20.7046   2
  -3  -5 -18 0.94213 36.0052   3
  -3  -5 -18 50.8236 28.9120   2
  -3   5 -18 53.8916 57.2477   2
  -3  -5 -19 92.8033 67.4568   3
  -3   5 -19 87.2033 67.7566   2
  -3  -5 -19 44.8086 39.0994   2
  -3  -5 -20-39.0116 46.6665   3
  -3  -5 -20 69.5122 39.4653   2
  -3   5 -20 75.5824 63.2062   2
  -3  -5 -21 14.3413 29.1579   3
  -3   5 -21 62.5676 59.5283   2
  -3  -5 -21 144.228 75.8465   2
  -3  -5 -22 185.137 92.6094   3
  -3   5 -22 251.894 112.351   2
  -3  -5 -23-18.5108 32.8001   3
   3  -6 -22 13.3124 49.1938   3
  -3  -6  22 79.1963 81.0135   4
  -3   6  22 72.4216 92.4154   1
   3  -6 -21 167.759 98.9305   3
  -3  -6  21 29.1027 45.8138   4
  -3   6  21 98.5930 84.4391   1
   3  -6 -20 45.1473 76.3759   3
  -3  -6  20 47.2345 66.4739   4
  -3   6  20 62.6780 78.0008   1
   3  -6 -19 86.1193 75.0264   3
  -3  -6  19 39.0300 43.6368   4
  -3   6  19 44.1502 76.3062   1
   3  -6 -18 53.0375 74.3032   3
  -3  -6  18-14.8891 21.7458   4
  -3   6  18 44.9015 52.6036   1
  -3  -6  17 19.5515 44.8859   4
   3  -6 -17 124.627 79.6168   3
  -3   6  17 4.96374 34.5525   1
   3  -6 -16 106.129 80.2474   3
  -3  -6  16 29.6847 44.5673   3
  -3  -6  16 22.5933 45.1171   4
  -3   6  16 21.5176 55.3636   1
   3  -6 -15 68.9421 61.7216   3
  -3  -6  15 165.827 73.6747   4
  -3  -6  15 53.4478 38.2705   3
  -3   6  15 9.54476 35.8901   1
  -3  -6  14 170.176 82.5783   4
   3  -6 -14 94.9161 56.6769   3
  -3  -6  14 143.058 70.7274   3
  -3   6  14 121.530 77.5182   1
   3  -6 -13 7.63917 13.4718   3
  -3  -6  13 120.262 64.7025   4
  -3   6  13 20.3657 30.3237   1
  -3  -6  13 81.4779 52.8921   3
  -3  -6  12 78.9176 52.3314   4
   3  -6 -12 133.667 59.0363   3
  -3   6  12 17.7894 17.8675   1
  -3  -6  12 145.979 78.7751   3
  -3  -6  11 37.9519 46.8940   4
   3  -6 -11-4.63808 29.6915   3
  -3  -6  11 20.6544 46.2757   3
  -3   6  11-42.0483 35.7886   1
  -3  -6  10 1193.97 153.740   3
   3  -6 -10 1040.59 175.911   3
  -3  -6  10 1116.13 185.151   4
  -3   6  10 1177.63 179.904   1
  -3  -6   9 158.877 79.9630   4
   3  -6  -9 78.8999 43.2900   3
  -3   6   9 116.972 38.5659   1
  -3  -6   9 163.071 54.0504   3
  -3  -6   8 41.3555 47.1866   4
   3  -6  -8-47.7435 14.9239   3
  -3  -6   8-7.38510 12.4550   3
   3  -6  -7 186.321 68.5506   3
  -3  -6   7 261.021 82.0481   4
  -3  -6   7 181.683 58.9383   3
  -3  -6   7 193.816 67.8874   2
   3  -6  -6 2931.23 271.216   3
  -3  -6   6 2999.27 274.043   4
   3  -6  -6 2805.04 95.2407   4
   3  -6  -6 3217.13 277.408   1
  -3  -6   6 2955.19 263.598   2
   3  -6  -5 122.065 31.5333   4
   3  -6  -5 134.059 59.0201   3
  -3  -6   5 91.1624 43.5785   4
   3  -6  -5 138.750 31.6239   2
   3  -6  -5 162.482 68.5992   1
  -3  -6   4 133.813 57.8044   4
   3  -6  -4 114.355 48.3289   3
   3  -6  -4 91.2649 25.8912   4
   3  -6  -4 108.605 43.3215   1
   3  -6  -4 115.843 33.3879   2
  -3  -6   3 54.3094 28.1576   4
   3  -6  -3 108.690 46.4989   3
   3  -6  -3 101.411 35.3143   4
  -3  -6   3 70.8797 27.7327   1
   3  -6  -3 60.8258 61.9415   1
   3  -6  -3 96.0598 35.9750   2
  -3   6   3 113.750 35.3361   2
   3   6  -2 1462.03 189.660   4
   3  -6  -2 1413.21 168.740   3
  -3  -6   2 1351.28 169.375   4
   3  -6  -2 1412.94 126.876   4
  -3   6   2 1349.22 118.268   2
   3  -6  -2 1406.94 171.150   1
  -3  -6   2 1406.26 133.911   1
   3  -6  -2 1147.96 110.867   2
   3   6  -1 1653.37 194.047   4
   3  -6  -1 1863.98 186.756   3
  -3  -6   1 1792.92 196.845   4
  -3  -6   1 1748.49 152.883   1
   3  -6  -1 1719.36 144.008   2
  -3   6   1 1743.22 144.759   2
   3  -6   0 813.289 113.676   3
   3   6   0 464.750 103.757   4
  -3  -6   0 889.035 141.128   4
   3  -6   0 672.633 94.7821   2
  -3   6   0 784.804 102.035   2
  -3  -6   0 695.810 104.113   1
   3   6   1-14.1972 11.4418   4
   3  -6   1 19.4004 40.4064   3
  -3  -6  -1-77.7405 51.6532   4
   3  -6   1-38.0622 29.9847   2
  -3   6  -1 20.6636 25.9188   2
   3  -6   2 34.4865 35.3563   3
  -3  -6  -2 20.5910 34.9891   4
   3   6   2-5.71531 13.4276   4
  -3   6  -2 51.4767 29.2261   2
   3  -6   2 5.35357 30.1788   2
   3  -6   3 1914.50 164.495   3
  -3  -6  -3 2067.66 203.974   4
   3   6   3 1837.07 174.357   1
   3  -6   3 1860.63 180.678   2
  -3   6  -3 1750.44 175.363   2
   3  -6   4 1607.16 143.383   3
  -3  -6  -4 1634.58 185.149   4
   3  -6   4 1545.09 171.759   2
   3   6   4 1630.39 168.065   1
  -3   6  -4 1578.19 171.595   2
   3  -6   5 135.793 39.5665   3
   3   6   5 93.9857 46.4959   4
  -3  -6  -5 194.784 72.5077   4
   3  -6   5 73.8209 34.9003   2
  -3   6  -5 80.1511 35.8918   2
   3   6   5 109.299 49.0839   1
   3   6   6 148.619 60.9638   4
   3  -6   6 115.482 36.6977   3
  -3  -6  -6 68.8867 58.2018   4
   3   6   6 72.1844 36.2571   1
  -3   6  -6 94.0023 45.4126   2
   3  -6   6 66.6783 33.6215   2
   3   6   7 162.641 59.2780   4
   3  -6   7 131.191 33.4471   3
  -3  -6  -7 143.341 63.0887   4
  -3   6  -7 160.087 62.9010   2
   3  -6   7 158.887 64.3154   2
   3   6   7 158.763 67.2663   1
  -3  -6  -8 1580.39 193.195   4
   3  -6   8 1931.16 107.492   3
   3   6   8 1935.54 204.241   4
   3  -6   8 1788.00 222.328   2
  -3   6  -8 1747.55 204.264   2
   3   6   8 1938.00 211.361   1
   3  -6   9 1101.01 55.9228   3
   3  -6   9 1308.91 61.3272   3
  -3  -6  -9 1501.85 195.685   4
   3   6   9 1457.69 179.250   4
  -3   6  -9 1320.92 182.740   2
   3   6   9 1451.10 188.958   1
  -3  -6 -10 58.5282 47.7387   4
   3   6  10-9.17124 29.1535   4
  -3   6 -10 103.851 65.8120   2
   3   6  10 37.1233 72.2190   1
   3   6  11 110.138 50.7756   4
  -3  -6 -11 149.811 58.5414   2
  -3   6 -11 55.0813 43.1667   2
   3   6  12 434.838 94.3453   4
  -3   6 -12 512.296 127.072   2
  -3  -6 -12 490.815 102.057   2
   3   6  13 542.517 116.392   4
  -3  -6 -13 649.667 114.372   2
  -3   6 -13 662.170 148.300   2
   3   6  14 21.0520 29.6975   4
  -3   6 -14 13.1601 3.23390   2
  -3  -6 -15 184.640 92.1692   3
  -3   6 -15 217.763 89.6582   2
  -3  -6 -15 243.338 76.9075   2
  -3  -6 -16-15.3065 30.1404   3
  -3  -6 -16 12.5061 18.0457   2
  -3   6 -16 22.9796 24.2098   2
  -3  -6 -17 13.3227 27.7827   3
  -3  -6 -17 10.2683 33.7198   2
  -3   6 -17 9.01853 19.2701   2
  -3  -6 -18 13.5879 27.3055   3
  -3  -6 -18 37.0916 16.4750   2
  -3   6 -18 79.6641 53.1586   2
  -3  -6 -19 66.6197 66.1619   3
  -3   6 -19 225.168 99.3429   2
  -3  -6 -19 142.530 60.7844   2
  -3  -6 -20-26.9394 30.4918   3
  -3   6 -20 144.899 88.6007   2
  -3  -6 -21-24.1013 40.7547   3
  -3   6 -21 122.152 81.5123   2
  -3  -6 -22 24.1707 12.6517   3
  -3  -6 -23 264.754 114.515   3
  -3  -7  21 127.524 78.8285   4
   3  -7 -21 111.793 99.8522   3
  -3   7  21 23.9583 53.3172   1
  -3  -7  20 103.249 91.3562   4
   3  -7 -20 156.281 119.091   3
  -3   7  20 30.9620 35.0449   1
  -3  -7  19 100.356 82.7230   4
   3  -7 -19 69.7397 69.8435   3
  -3   7  19 60.8890 81.6077   1
  -3  -7  18 117.585 82.1694   4
   3  -7 -18 93.8700 93.7212   3
  -3   7  18 127.295 74.2730   1
  -3  -7  17 146.009 99.8520   4
   3  -7 -17 150.205 88.8194   3
  -3   7  17 68.7846 78.7224   1
   3  -7 -16 168.999 97.1922   3
  -3  -7  16 144.787 88.3100   4
  -3   7  16 73.3021 83.4092   1
  -3  -7  15 141.940 78.2241   4
   3  -7 -15 113.021 71.6010   3
  -3   7  15 39.3614 54.5799   1
  -3  -7  14 50.4810 65.7697   4
   3  -7 -14 17.1807 28.3706   3
  -3   7  14 19.3340 39.7774   1
  -3  -7  14 13.4132 12.8085   3
  -3  -7  13 132.895 71.5930   4
   3  -7 -13 218.085 86.0059   3
  -3  -7  13 114.156 62.4547   3
  -3   7  13 76.7445 39.2458   1
   3  -7 -12 296.315 105.677   3
  -3  -7  12 361.116 117.582   4
  -3  -7  12 333.578 90.0434   3
  -3   7  12 187.866 92.6496   1
   3  -7 -11 798.398 177.707   3
  -3  -7  11 941.817 177.780   4
  -3  -7  11 901.338 144.903   3
  -3   7  11 800.059 157.892   1
  -3  -7  10 651.978 117.396   3
  -3  -7  10 761.460 158.686   4
   3  -7 -10 672.550 146.530   3
  -3  -7   9 47.8158 73.2146   4
   3  -7  -9 61.5274 40.1328   3
  -3  -7   9 26.7188 21.1004   3
   3  -7  -8 27.7588 32.6355   3
  -3  -7   8 15.0605 23.6697   4
  -3  -7   8 21.2572 15.6275   3
  -3  -7   7 266.927 71.7925   4
   3  -7  -7 296.707 31.9447   4
   3  -7  -7 335.654 94.9523   3
   3  -7  -6 1.46169 3.53580   3
   3  -7  -6-6.58184 6.00635   4
  -3  -7   6-48.1666 48.4036   4
   3  -7  -6 46.8783 22.1706   2
  -3  -7   5 73.7953 6.73236   4
   3  -7  -5 188.770 44.3146   4
   3  -7  -5 149.279 45.8774   3
   3  -7  -5 149.887 37.9200   2
  -3  -7   5 141.073 64.6730   2
   3  -7  -4 140.367 50.9076   3
  -3  -7   4 180.049 62.3357   4
   3   7  -4 216.239 79.6538   4
   3  -7  -4 149.846 38.5862   4
  -3  -7   4 204.482 72.2960   2
   3  -7  -4 151.281 37.3217   2
  -3  -7   4 89.5081 39.4109   1
  -3  -7   3 692.486 130.556   4
   3  -7  -3 769.528 98.2802   4
   3  -7  -3 757.937 137.086   3
   3   7  -3 916.317 155.365   4
  -3  -7   3 828.371 140.575   2
   3  -7  -3 772.109 93.9933   2
  -3  -7   3 706.573 102.901   1
   3  -7  -3 804.761 139.700   1
   3  -7  -2 232.636 72.3206   3
  -3  -7   2 278.861 87.5259   4
   3   7  -2 255.531 80.8317   4
   3  -7  -2 276.721 64.3157   4
  -3   7   2 257.088 54.8549   2
   3  -7  -2 280.931 85.2235   1
  -3  -7   2 251.804 78.8981   2
  -3  -7   2 234.727 57.3372   1
   3  -7  -2 254.426 55.8351   2
   3  -7  -1 323.567 79.8867   3
  -3  -7   1 380.091 97.4247   4
   3  -7  -1 388.813 78.8056   4
   3   7  -1 388.156 98.2720   4
   3  -7  -1 336.259 61.2402   2
  -3   7   1 324.265 69.2997   2
   3  -7  -1 360.708 86.7156   1
  -3  -7   1 351.279 77.2981   1
   3   7   0 75.8672 42.8537   4
   3  -7   0 21.0856 24.2410   4
   3  -7   0 68.1837 43.6538   3
  -3  -7   0 53.6103 50.8030   4
  -3  -7   0 98.5362 54.1458   1
  -3   7   0 26.8038 18.0346   2
   3  -7   0-20.6736 44.5118   2
   3  -7   1 1675.41 180.941   3
  -3  -7  -1 1505.18 190.191   4
   3   7   1 1638.37 199.399   4
   3  -7   1 1468.25 159.807   2
  -3   7  -1 1381.02 151.626   2
   3   7   2 44.2617 41.7827   4
  -3  -7  -2 19.3875 32.3730   4
   3  -7   2 3.68729 26.2647   3
   3  -7   2-26.9266 35.2224   2
  -3   7  -2 24.8707 29.9806   2
  -3  -7  -3 185.035 66.4118   4
   3   7   3 293.028 86.8712   4
   3  -7   3 237.177 63.8140   3
   3  -7   3 189.851 55.2480   2
  -3   7  -3 190.230 62.0879   2
   3   7   4 189.962 63.0089   4
   3  -7   4 175.638 53.5928   3
  -3  -7  -4 140.683 66.9391   4
   3  -7   4 124.346 37.6072   2
  -3   7  -4 190.695 63.3589   2
   3   7   4 177.463 53.3569   1
   3  -7   5 342.166 67.6486   3
   3   7   5 232.414 71.1911   4
  -3  -7  -5 413.357 97.9460   4
  -3   7  -5 381.460 93.9432   2
   3  -7   5 331.866 89.9490   2
   3   7   5 320.337 84.9813   1
   3  -7   6 22.0823 8.70041   3
   3   7   6 83.4805 43.7828   4
  -3  -7  -6 35.1571 47.0881   4
   3  -7   6 20.4706 2.76814   2
  -3   7  -6 55.3063 34.6847   2
   3   7   6 37.9703 28.9887   1
   3  -7   7 812.494 94.9585   3
  -3  -7  -7 773.075 141.733   4
   3   7   7 886.186 140.872   4
   3   7   7 862.180 139.751   1
  -3   7  -7 889.900 149.015   2
   3   7   8 96.6731 49.5698   4
   3  -7   8 29.1147 12.6226   3
  -3  -7  -8 90.1056 54.2800   4
  -3   7  -8 33.8945 35.4784   2
   3   7   8 10.0300 38.4733   1
  -3  -7  -9 689.822 137.372   4
   3  -7   9 686.734 71.5773   3
   3   7   9 747.941 132.809   4
   3   7   9 699.283 140.799   1
  -3   7  -9 726.323 147.305   2
  -3  -7 -10 86.7830 63.6259   4
   3  -7  10 30.1289 13.1736   3
   3   7  10 50.0957 54.0082   4
   3  -7  10 25.0777 8.79080   3
   3   7  10 41.2538 62.3212   1
  -3   7 -10 41.6686 45.3967   2
  -3  -7 -11 309.611 91.0135   4
   3   7  11 466.706 110.520   4
  -3  -7 -11 343.232 90.3014   2
  -3   7 -11 398.051 113.444   2
   3   7  11 492.202 128.288   1
   3   7  12 321.048 99.4141   4
  -3  -7 -12 308.090 87.1139   2
   3   7  12 290.754 111.981   1
  -3   7 -12 222.748 82.6866   2
   3   7  13 264.797 91.1159   4
  -3  -7 -13 224.060 73.7582   2
   3   7  13 108.986 92.5412   1
  -3   7 -13 150.872 71.2229   2
   3   7  14 60.5057 73.6465   1
  -3  -7 -14-9.51117 19.9866   2
  -3   7 -14 17.1973 41.8997   2
  -3  -7 -15 18.7997 26.8281   3
   3   7  15 60.1127 57.5288   1
  -3  -7 -15 143.904 63.7345   2
  -3   7 -15 61.3213 73.3649   2
  -3  -7 -16-40.6515 45.8456   3
  -3  -7 -16 61.6101 43.8892   2
  -3   7 -16 49.3976 47.3716   2
   3   7  16 58.3494 97.7886   1
  -3  -7 -17-55.7971 56.0038   3
  -3  -7 -17 48.7434 37.3596   2
  -3   7 -17 42.9646 41.6373   2
  -3  -7 -18 4.23941 22.0588   3
   3   7  18 99.6645 95.0948   1
  -3  -7 -18 25.3150 33.0159   2
  -3   7 -18 17.5636 44.4689   2
  -3  -7 -19 25.8439 44.8542   3
  -3   7 -19 29.3419 36.5459   2
  -3  -7 -20 24.8233 30.4532   3
  -3   7 -20 61.0017 67.5422   2
   3   7  20 99.4270 115.873   1
  -3  -7 -21-37.3767 67.2732   3
  -3  -7 -22 2.98219 7.58715   3
  -3  -7 -23-24.4779 30.7179   3
   3  -8 -19-2.22681 54.5088   3
  -3   8  19-9.37779 31.3246   1
   3  -8 -18 119.308 104.439   3
  -3  -8  18 93.6621 93.4258   4
  -3   8  18 83.9017 75.2316   1
   3  -8 -17 119.351 70.1016   3
  -3  -8  17 9.12808 60.7902   4
  -3   8  17 16.2515 39.9797   1
  -3  -8  16 39.1910 74.5291   4
   3  -8 -16-20.8603 3.75461   3
  -3   8  16-5.97043 26.3859   1
   3  -8 -15 82.7010 63.7904   3
  -3   8  15 26.3458 60.7980   1
  -3  -8  14 33.3190 63.4933   4
   3  -8 -14 82.2995 64.3315   3
  -3   8  14 32.8919 25.4590   1
  -3  -8  13 124.636 99.5621   4
   3  -8 -13 64.4250 52.0351   3
  -3  -8  12 17.5694 40.0921   4
   3  -8 -12-47.6476 43.3465   3
  -3  -8  12 33.0513 32.0489   3
  -3  -8  11 365.900 132.937   4
   3  -8 -11 185.579 86.7200   3
  -3  -8  11 230.037 71.5058   3
  -3  -8  10 126.555 85.2977   4
   3  -8 -10 58.3550 62.6917   3
  -3  -8  10 56.0396 42.1496   3
  -3  -8   9 667.710 150.654   4
  -3  -8   9 748.913 131.707   3
   3  -8  -9 767.158 175.222   3
  -3  -8   8 58.6456 44.2535   4
   3  -8  -8 95.7773 58.3218   3
  -3  -8   8 91.2744 49.7387   3
   3  -8  -7 558.345 59.3343   4
  -3  -8   7 497.599 128.121   4
   3  -8  -7 430.095 132.064   3
   3  -8  -7 549.639 51.5370   2
  -3  -8   6 340.164 102.837   4
   3  -8  -6 270.091 54.2085   4
   3  -8  -6 298.561 94.4437   3
   3  -8  -6 351.509 55.5171   2
   3  -8  -5 2603.46 282.104   3
   3  -8  -5 2895.93 179.183   4
  -3  -8   5 2379.88 267.354   4
   3  -8  -5 2718.15 161.135   2
  -3  -8   5 2733.92 231.082   1
   3  -8  -4 1087.03 178.087   3
   3  -8  -4 1016.55 113.954   4
  -3  -8   4 1041.87 173.335   4
   3  -8  -4 1048.15 111.017   2
  -3  -8   4 932.163 134.508   1
   3  -8  -3 93.0368 30.0013   4
  -3  -8   3 75.8858 53.8977   4
   3  -8  -3 120.600 56.8742   3
  -3  -8   3 45.7133 45.8652   1
   3  -8  -3 124.048 45.3632   2
   3  -8  -2 145.214 56.4774   4
  -3  -8   2 161.042 71.8789   4
   3  -8  -2 296.429 92.7656   3
   3  -8  -2 80.0782 35.5421   2
  -3  -8   2 99.0857 52.8529   1
   3  -8  -1 2371.18 204.624   4
   3  -8  -1 2418.70 244.748   3
  -3  -8   1 2103.62 242.336   4
  -3  -8   1 2417.56 244.261   2
  -3  -8   1 2422.47 218.742   1
   3  -8  -1 2038.73 184.602   2
   3  -8   0 696.478 129.865   3
  -3  -8   0 632.060 133.123   4
   3   8   0 767.841 144.310   4
   3  -8   0 648.725 111.214   4
  -3   8   0 636.643 108.234   2
   3  -8   0 570.950 95.0365   2
  -3  -8   0 697.111 120.465   1
   3   8   1 99.6212 58.0522   4
  -3  -8  -1 55.0908 25.2714   4
   3  -8   1 59.9942 43.8305   4
   3  -8   1 92.9303 47.1672   3
  -3   8  -1 98.3327 54.9085   2
   3  -8   1-7.88182 29.7462   2
   3   8   2 457.855 111.242   4
   3  -8   2 358.163 88.2223   3
  -3  -8  -2 253.701 74.1174   4
   3  -8   2 249.448 78.0959   4
  -3   8  -2 342.558 85.5368   2
   3  -8   2 234.615 64.8387   2
   3  -8   3 1041.96 142.037   3
   3   8   3 972.434 158.395   4
   3  -8   3 900.790 147.903   4
  -3  -8  -3 973.004 153.724   4
  -3   8  -3 931.176 141.670   2
   3  -8   3 651.647 134.027   2
   3  -8   4 1236.58 151.573   3
   3   8   4 1475.10 195.643   4
  -3  -8  -4 1158.70 171.265   4
   3  -8   4 1141.28 175.400   2
  -3   8  -4 1077.80 153.655   2
  -3  -8  -5 1153.36 173.786   4
   3  -8   5 1191.83 142.522   3
   3   8   5 1276.56 182.441   4
  -3   8  -5 963.074 156.862   2
   3  -8   5 1001.26 162.044   2
  -3  -8  -6 1007.99 165.944   4
   3  -8   6 1038.22 129.049   3
   3   8   6 1028.85 154.665   4
   3   8   6 814.439 143.481   1
  -3   8  -6 841.235 148.843   2
   3   8   7 34.9649 32.3380   4
  -3  -8  -7 44.8621 35.4269   4
   3  -8   7 40.3437 20.1576   3
   3   8   7 3.06941 13.3199   1
  -3   8  -7 60.0830 39.1728   2
   3   8   8 249.842 80.1360   4
   3  -8   8 298.365 61.4437   3
  -3  -8  -8 337.731 108.191   4
   3   8   8 332.613 90.5431   1
  -3   8  -8 182.687 67.8435   2
   3  -8   9 583.553 81.5269   3
   3   8   9 654.859 129.859   4
  -3  -8  -9 598.343 129.527   4
   3   8   9 557.211 131.724   1
  -3   8  -9 615.960 134.268   2
   3   8  10 616.818 128.339   4
   3  -8  10 534.819 66.4136   3
  -3  -8 -10 466.793 113.010   4
  -3   8 -10 519.491 130.812   2
   3   8  10 443.382 112.162   1
   3   8  11 59.6019 51.4795   4
  -3  -8 -11 5.08832 19.0196   4
   3  -8  11 39.7002 15.6983   3
   3  -8  11 31.0536 13.0561   3
  -3   8 -11 90.7708 66.4973   2
   3   8  11 22.3530 42.4881   1
  -3  -8 -12 23.0051 52.8615   4
  -3  -8 -12 114.888 68.4660   2
   3   8  12 70.1275 76.9662   1
  -3   8 -12 64.0319 50.6906   2
  -3  -8 -13 236.604 76.9014   2
  -3   8 -13 202.733 88.1728   2
   3   8  13 400.455 133.490   1
  -3  -8 -14 277.409 86.6285   2
   3   8  14 307.279 124.061   1
  -3   8 -14 183.663 83.7678   2
  -3  -8 -15 21.9285 36.9534   3
  -3  -8 -15 153.978 74.0482   2
   3   8  15 40.3586 71.0302   1
  -3   8 -15 39.7943 56.5179   2
  -3  -8 -16 98.8327 67.6358   3
  -3  -8 -16 149.145 57.5473   2
  -3   8 -16 92.1140 68.6559   2
   3   8  16 36.9058 88.5354   1
  -3  -8 -17 23.8847 37.2945   3
  -3   8 -17-33.0775 15.4795   2
  -3  -8 -18 210.583 109.989   3
  -3   8 -18 1.36570 47.8574   2
   3   8  18 28.8629 100.874   1
  -3  -8 -19 68.1400 57.8232   3
   3   8  19 31.3127 105.357   1
  -3  -8 -20 69.8551 100.191   3
   3  -9 -17-7.45297 52.9914   3
  -3  -9  17 51.3605 84.2122   4
  -3   9  17 31.4776 37.4694   1
  -3  -9  16 121.524 76.7501   4
   3  -9 -16 93.1441 89.3809   3
  -3  -9  15 82.1436 76.2656   4
   3  -9 -15-13.1997 24.6073   3
  -3  -9  14 84.1817 67.0011   4
   3  -9 -14 29.9293 53.7598   3
  -3  -9  13 57.0448 103.087   4
   3  -9 -13-17.8533 8.99557   3
   3  -9 -12 181.465 102.581   3
  -3  -9  12 204.741 98.3420   4
  -3  -9  11-3.64595 50.7792   4
   3  -9 -11 2.35788 33.0043   3
  -3  -9  10-58.2221 80.0263   4
   3  -9 -10 53.2733 54.5421   3
   3  -9  -9 131.583 66.8446   3
  -3  -9   9 163.624 65.1294   4
  -3  -9   8 562.199 142.039   4
   3  -9  -8 307.325 118.413   3
   3  -9  -8 440.027 49.8397   4
  -3  -9   7-24.2320 24.1527   4
   3  -9  -7 25.6544 26.5150   4
   3  -9  -7-29.7624 24.1188   3
   3  -9  -7 34.3475 21.0200   2
  -3  -9   6 205.413 84.3404   4
   3  -9  -6 264.305 58.9424   4
   3  -9  -6 96.7313 47.5012   3
   3  -9  -6 202.714 44.5709   2
  -3  -9   6 223.151 68.6539   1
  -3  -9   5 983.342 177.708   4
   3  -9  -5 927.745 185.724   3
   3  -9  -5 1021.19 117.688   4
   3  -9  -5 883.453 102.276   2
  -3  -9   5 989.292 145.548   1
   3  -9  -4 799.308 160.890   3
  -3  -9   4 821.078 160.296   4
   3  -9  -4 808.836 110.773   4
   3  -9  -4 786.066 105.253   2
  -3  -9   4 872.393 136.216   1
   3  -9  -3 70.2609 79.5086   3
   3  -9  -3 24.8415 25.7969   4
  -3  -9   3 23.8022 30.2903   4
  -3  -9   3 75.4674 44.8662   1
   3  -9  -3 45.4024 26.7504   2
   3  -9  -2 1446.59 205.984   3
   3  -9  -2 1196.97 152.898   4
  -3  -9   2 1166.81 192.384   4
   3  -9  -2 1172.30 143.699   2
  -3  -9   2 1278.18 169.537   1
   3  -9  -1 858.034 152.219   3
   3  -9  -1 908.444 140.180   4
  -3  -9   1 915.921 173.385   4
  -3  -9   1 1052.02 155.618   1
   3  -9  -1 821.348 122.805   2
   3  -9   0 341.260 89.9151   4
  -3  -9   0 315.893 104.529   4
   3  -9   0 292.956 85.8495   3
   3  -9   0 271.259 65.8260   2
  -3  -9   0 423.069 112.682   1
  -3  -9  -1 40.5607 22.7207   4
   3  -9   1 100.901 54.3942   4
   3  -9   1 8.99325 33.7152   2
   3  -9   2 977.849 154.218   3
  -3  -9  -2 825.568 145.481   4
   3  -9   2 719.292 135.669   4
   3  -9   2 693.968 128.700   2
  -3   9  -2 859.604 141.643   2
   3  -9   3 233.965 79.5532   4
  -3  -9  -3 272.753 92.8884   4
   3  -9   3 159.993 58.9002   3
  -3   9  -3 285.334 81.7489   2
   3  -9   3 196.671 68.9151   2
  -3  -9  -4 143.336 69.1432   4
   3  -9   4 120.002 49.5898   4
   3  -9   4 241.807 73.2698   3
  -3   9  -4 144.809 60.2951   2
  -3  -9  -5 199.939 70.5165   4
   3  -9   5 128.513 57.1784   4
   3  -9   5 220.609 66.7596   3
  -3   9  -5 177.124 70.4223   2
   3  -9   6 202.667 61.7491   3
  -3  -9  -6 273.154 85.4583   4
   3  -9   6 236.207 83.7342   4
  -3   9  -6 258.702 88.3063   2
  -3  -9  -7 108.274 60.3443   4
   3  -9   7 13.3370 27.0065   3
  -3   9  -7 19.0037 12.3436   2
   3  -9   8 284.595 69.9956   3
  -3  -9  -8 330.827 102.514   4
  -3   9  -8 310.596 95.0096   2
   3   9   8 176.839 62.4156   1
   3  -9   9 55.4735 32.4146   3
  -3  -9  -9 24.8419 34.5799   4
   3   9   9-3.53296 28.4070   1
  -3   9  -9 34.6241 35.6198   2
   3  -9  10 53.9137 35.4131   3
  -3  -9 -10 14.3612 21.1518   4
  -3   9 -10 16.3068 5.88022   2
   3   9  10-2.89417 19.4589   1
  -3  -9 -11-11.7771 3.99839   4
   3   9  11 16.0357 34.0141   1
  -3   9 -11-31.2469 43.4296   2
  -3  -9 -12 236.022 94.8825   4
  -3  -9 -12 241.796 82.1425   2
   3   9  12 181.120 98.3481   1
  -3   9 -12 169.167 70.2662   2
   3   9  13 54.6443 54.9415   1
  -3   9 -13 48.1652 57.4680   2
  -3  -9 -13 59.6574 49.9379   2
  -3  -9 -14 21.5664 30.2025   3
  -3   9 -14 26.7904 35.2506   2
  -3  -9 -14 57.7236 35.3894   2
   3   9  14 21.4746 58.6335   1
  -3  -9 -15-20.9452 30.5975   3
  -3   9 -15 18.3094 43.6629   2
   3   9  15 68.4649 80.6306   1
  -3  -9 -16 100.528 76.0910   3
  -3   9 -16 147.206 89.6620   2
   3   9  16 149.800 109.818   1
  -3  -9 -17-10.4633 6.53174   3
   3   9  17 123.100 91.7928   1
  -3   9 -17 76.2197 75.0317   2
  -3  -9 -18-3.30450 23.1231   3
  -3 -10  15 141.223 123.894   4
   3 -10 -15 120.168 108.805   3
   3 -10 -14 58.2370 74.6501   3
  -3 -10  14 182.804 108.623   4
  -3 -10  13 12.1078 27.5751   4
   3 -10 -13 44.4120 60.9432   3
   3 -10 -12 75.9976 64.3911   3
  -3 -10  12 74.2281 58.3999   4
  -3 -10  11-19.1821 36.9409   4
   3 -10 -11-27.7529 40.1544   3
  -3 -10  10-69.4621 60.7428   4
   3 -10 -10-10.2456 38.4211   3
   3 -10  -9 10.4423 11.9657   3
  -3 -10   9-91.4195 76.8173   4
  -3 -10   8 74.2554 54.9040   4
   3 -10  -8-7.36235 6.24365   3
   3 -10  -7 69.2468 35.3744   3
  -3 -10   7 40.1523 22.7510   4
   3 -10  -7 80.6529 27.3619   4
   3 -10  -6 54.4854 18.6969   3
  -3 -10   6 34.8093 34.5724   4
   3 -10  -6 51.2452 48.3910   4
   3 -10  -5 36.8942 14.1198   3
  -3 -10   5 72.3311 8.24633   4
   3 -10  -5 119.845 50.2472   4
  -3 -10   4 192.892 87.8008   4
   3 -10  -4 244.519 71.7510   4
   3 -10  -4 169.232 71.7147   3
   3 -10  -4 122.802 46.9408   2
   3 -10  -3 21.3548 47.4387   3
   3 -10  -3 15.1674 36.9387   4
  -3 -10   3 18.2017 22.7031   4
   3 -10  -3-12.5023 3.64597   2
  -3 -10   2 744.384 160.624   4
   3 -10  -2 778.935 132.110   4
   3 -10  -2 736.370 157.361   3
   3 -10  -2 675.539 116.400   2
  -3 -10   1 137.725 76.6275   4
   3 -10  -1 85.6256 58.3873   4
   3 -10  -1 78.0227 24.3096   3
   3 -10  -1-77.2715 55.9123   2
   3 -10   0 84.7948 40.5814   4
  -3 -10   0 171.941 86.8527   4
   3 -10   0 122.090 66.0247   3
   3 -10   0 51.1091 11.7603   2
  -3 -10  -1-12.9388 44.3764   4
   3 -10   1 75.3096 56.1693   4
   3 -10   1 58.3780 42.8752   3
   3 -10   1-26.3867 35.7458   2
   3 -10   2 725.848 145.423   4
   3 -10   2 746.102 144.439   3
  -3 -10  -2 858.901 173.028   4
  -3 -10  -3 266.345 94.3024   4
   3 -10   3 199.005 72.3874   3
   3 -10   3 99.9059 54.5517   4
  -3 -10  -4 119.871 75.4374   4
   3 -10   4 17.3016 32.5781   4
   3 -10   4 53.8106 52.4344   3
  -3  10  -4 68.6014 45.1098   2
  -3 -10  -5 105.724 67.3562   4
   3 -10   5 138.290 68.8480   4
   3 -10   5 109.909 45.2828   3
  -3  10  -5 99.4632 43.3947   2
  -3 -10  -6-0.20653 15.8868   4
   3 -10   6-22.1884 5.33164   3
   3 -10   6 0.45931 3.97502   4
  -3  10  -6-8.51353 29.0324   2
   3 -10   7 317.773 82.0946   3
  -3 -10  -7 303.564 105.372   4
   3 -10   7 148.221 67.6532   4
  -3  10  -7 189.235 77.0597   2
   3 -10   8 100.823 45.2022   3
  -3 -10  -8 148.140 65.8937   4
   3 -10   8 147.022 68.3111   4
  -3  10  -8 78.9483 62.3522   2
   3 -10   9 299.538 76.6778   3
   3 -10   9 269.732 103.791   4
  -3 -10  -9 342.880 110.990   4
  -3  10  -9 300.148 110.848   2
  -3 -10 -10 44.4518 48.7865   4
   3 -10  10-39.4299 61.5961   4
  -3  10 -10-24.6310 12.4320   2
   3  10  10-8.06439 57.7024   1
  -3 -10 -11-34.2494 49.7702   4
   3 -10  11-67.7744 61.4169   4
  -3  10 -11-3.79403 10.3772   2
   3  10  11-28.1655 32.9429   1
  -3 -10 -12 167.190 85.1119   4
   3 -10  12 138.787 98.6506   4
   3  10  12 30.4509 67.5556   1
  -3 -10 -12 194.954 92.0249   2
  -3  10 -12 31.7091 37.9991   2
   3 -10  13-35.3881 58.5826   4
   3  10  13 44.0385 59.2914   1
  -3  10 -13-13.5738 8.20240   2
  -3 -10 -14 38.5864 61.2109   3
   3 -10  14 34.2371 36.2819   4
  -3  10 -14 46.2803 38.5016   2
   3  10  14-8.25171 29.6484   1
  -3 -10 -15 7.86372 50.7354   3
   3 -10  15 49.3590 31.9185   4
   3  10  15-19.2262 28.2219   1
  -3  10 -15-20.9149 15.7528   2
   3  10  16 11.5689 48.6845   1
  -3 -11  13 188.566 86.2761   4
   3 -11 -13 67.3102 77.3203   3
  -3 -11  12 100.335 70.8357   4
   3 -11 -12 63.1389 87.7077   3
  -3 -11  11-17.5234 28.2045   4
   3 -11 -11 7.44020 19.8271   3
  -3 -11  10-70.4246 66.9116   4
   3 -11 -10-20.1587 44.9095   3
  -3 -11   9 19.4252 16.9520   4
   3 -11  -9 98.5240 64.7512   3
  -3 -11   8 169.818 103.846   4
   3 -11  -8 92.7635 78.5914   3
  -3 -11   7 23.6987 25.9550   4
   3 -11  -7 19.5919 19.9380   3
   3 -11  -6 97.4039 65.9163   3
  -3 -11   6 9.35149 68.0315   4
   3 -11  -5-8.70310 46.3038   3
  -3 -11   5-23.4249 75.0344   4
   3 -11  -5 98.3728 58.0832   4
   3 -11  -4 173.270 97.4573   3
  -3 -11   4 246.877 102.594   4
   3 -11  -4 280.061 82.8772   4
   3 -11  -3 67.5590 64.0602   3
   3 -11  -3 111.738 54.8386   4
  -3 -11   3 53.8843 87.5564   4
   3 -11  -2 115.036 69.8657   4
  -3 -11   2 206.759 91.0073   4
   3 -11  -2 54.2656 15.9385   3
   3 -11  -1 70.8633 51.5276   3
   3 -11  -1 108.002 61.4705   4
  -3 -11   1 193.381 99.5731   4
   3 -11   0-0.36135 15.2402   4
   3 -11   0-8.48294 12.3912   3
  -3 -11   0-0.12221 44.6744   4
   3 -11   1 69.6677 35.9524   4
  -3 -11  -1-61.5548 62.3227   4
   3 -11   1 49.9642 55.8880   3
   3 -11   2 78.5369 60.6207   4
  -3 -11  -2-40.3368 47.2963   4
   3 -11   2 21.0753 26.1820   3
   3 -11   3 146.969 86.8802   4
  -3 -11  -3 75.0564 64.2061   4
   3 -11   3 122.607 68.9730   3
  -3 -11  -4-22.2050 40.0435   4
   3 -11   4 23.1315 56.7313   4
   3 -11   4 71.2447 47.7026   3
  -3 -11  -5 66.8341 76.3849   4
   3 -11   5-0.71241 31.5721   4
   3 -11   5 24.1965 36.1061   3
  -3 -11  -6 111.336 74.9042   4
   3 -11   6 58.6820 54.6784   3
   3 -11   6 47.9062 23.2779   4
   3 -11   7 52.9890 49.6572   3
  -3 -11  -7 16.1114 40.6764   4
   3 -11   7 43.1474 50.2973   4
  -3 -11  -8 0.69168 26.9927   4
   3 -11   8 48.6945 62.5252   4
  -3  11  -8 18.7576 44.1999   2
  -3 -11  -9 72.8939 60.4518   4
   3 -11   9 0.43877 16.4062   4
  -3  11  -9 43.2236 37.7539   2
   3 -11  10-30.3917 29.1293   4
  -3 -11 -10 144.136 74.0579   4
  -3  11 -10 97.6088 79.6064   2
  -3 -11 -11 80.8257 71.3577   4
   3 -11  11 32.6681 34.3391   4
  -3  11 -11 68.6802 66.4996   2
   3 -11  12 14.3447 66.8176   4
  -3 -11 -12 42.2722 41.5955   4
  -3  11 -12-3.27561 23.4788   2
   3 -11  13 47.5785 55.7648   4
   3  11  13-8.54939 27.3342   1
  -3  11 -13 27.0228 48.9060   2
   3  11  14 21.0625 59.0453   1
  -3 -12  10 70.1916 86.3556   4
   3 -12 -10 3.83868 52.9170   3
  -3 -12   9-25.8625 44.8348   4
   3 -12  -9 98.1022 85.5052   3
  -3 -12   8 89.3121 89.0309   4
   3 -12  -8-9.50034 21.5920   3
  -3 -12   7 29.4341 60.3695   4
   3 -12  -7 17.9868 69.9718   3
   3 -12  -6 0.15459 47.0369   3
  -3 -12   6 64.4896 59.6178   4
   3 -12  -5-20.5996 38.5148   3
  -3 -12   5 161.072 96.2608   4
   3 -12  -4-110.697 69.5021   3
  -3 -12   4 37.6715 48.5719   4
   3 -12  -3-27.5895 49.0398   3
  -3 -12   3 81.0519 84.3778   4
   3 -12  -3 32.7597 48.0305   4
   3 -12  -2 105.185 49.9492   4
  -3 -12   2 186.461 98.1329   4
   3 -12  -1 42.7388 59.6044   4
  -3 -12   1 62.5208 85.3126   4
   3 -12  -1 25.6982 21.0140   3
   3 -12   0-18.6325 34.2944   4
  -3 -12   0-100.961 78.0083   4
   3 -12   0-45.2550 47.6441   3
   3 -12   1-14.5868 45.7028   4
  -3 -12  -1 2.55926 54.2784   4
   3 -12   1 26.9620 37.3863   3
   3 -12   2-1.67373 29.4174   4
  -3 -12  -2 21.9923 28.7330   4
   3 -12   2 76.5644 49.5932   3
   3 -12   3 217.548 90.1446   3
   3 -12   3 174.808 81.1476   4
  -3 -12  -3 135.114 82.0398   4
   3 -12   4 64.8662 42.0535   3
   3 -12   4-18.1896 18.4230   4
  -3 -12  -4 85.0885 65.2782   4
   3 -12   5 16.0694 40.0854   3
   3 -12   5 46.4124 59.5840   4
  -3 -12  -5-11.4102 40.2530   4
   3 -12   6 38.4262 73.8732   4
   3 -12   6-27.3710 27.8503   3
  -3 -12  -6 128.018 79.9369   4
  -3 -12  -7 216.153 116.182   4
   3 -12   7 173.752 91.7691   4
  -3 -12  -8 39.4504 54.1482   4
   3 -12   8 84.8427 73.0913   4
  -3 -12  -9 94.9217 64.1996   4
   3 -12   9 129.305 86.8250   4
  -3 -12 -10 44.9379 65.2182   4
   3 -12  10-38.5410 59.2784   4
   3 -12  11 112.013 70.0682   4
   3 -13  -6 0.16960 38.7233   3
  -3 -13   6 80.2655 76.1567   4
   3 -13  -5 1.48618 55.5701   3
  -3 -13   5 149.499 109.085   4
   3 -13  -4 94.9205 79.6170   3
  -3 -13   4 112.407 95.3851   4
   3 -13  -3 57.6552 51.1706   3
  -3 -13   3 301.198 120.607   4
   3 -13  -2-78.5128 90.4246   3
  -3 -13   2 208.016 109.731   4
   3 -13  -1 6.90451 63.4668   3
  -3 -13   1 6.36730 9.46117   4
   3 -13   0 80.0656 29.5384   3
  -3 -13   0 32.0712 17.4010   4
   3 -13   0 64.0806 63.5325   4
   3 -13   1-15.5316 46.8016   3
   3 -13   1 17.9626 2.01890   4
  -3 -13  -1 34.0668 39.3847   4
   3 -13   2 223.230 114.009   3
   3 -13   2 27.5371 21.4804   4
  -3 -13  -2 108.307 57.3157   4
   3 -13   3 113.975 80.2942   3
   3 -13   3-14.9677 69.8092   4
  -3 -13  -3 73.1634 65.6597   4
   3 -13   4 19.2954 15.8403   4
  -3 -13  -4 10.5814 30.7674   4
   3 -13   5 100.497 75.4599   4
  -3 -13  -5 47.5119 63.8923   4
   3 -13   6 103.382 68.1135   4
  -3 -13  -6 161.800 85.3718   4
   3 -13   7 44.4684 72.5538   4
  -3 -13  -7 2.83362 2.33556   4
   3 -13   8 68.6390 77.7531   4
   3 -13   9 107.147 86.0056   4
   3 -14  -2-171.895 92.5721   3
   3 -14  -1-56.5122 75.1534   3
  -3 -14   1-62.1750 79.5391   4
   3 -14   0-159.147 86.5061   3
  -3 -14   0 58.3832 86.7737   4
   3 -14   1-5.92220 25.0730   3
  -3 -14  -1 31.3173 40.9494   4
   3 -14   2 116.528 82.4058   3
  -3 -14  -2-32.9081 39.8686   4
  -3 -14  -3 129.789 100.668   4
   3 -14   4 49.2310 25.0725   4
  -3 -14  -4 83.0542 82.5868   4
   3 -14   5-16.7671 54.9545   4
   3 -14   6 120.716 81.0896   4
   4   0 -25 98.8438 68.8791   3
   4   0 -24 88.9433 71.8991   3
   4   0 -23 93.1771 80.2132   3
  -4   0  22 54.1680 49.1702   4
   4   0 -22 64.3520 76.2529   3
  -4   0  21 68.9844 57.4929   4
   4   0 -21 23.2191 46.8376   3
  -4   0  20 68.8940 43.8024   4
   4   0 -20 15.9134 35.7797   3
  -4   0  19 18.7841 25.7350   4
   4   0 -19 4.58863 27.1357   3
  -4   0  18 77.1075 34.5015   4
  -4   0  18 85.0176 41.7421   2
   4   0 -18-20.2509 47.0854   3
  -4   0  17-8.50610 15.0657   2
   4   0 -17 0.36483 19.3994   3
  -4   0  16 174.203 65.4740   4
   4   0 -16 291.048 90.2699   3
  -4   0  16 266.811 72.1237   2
  -4   0  15 40.2048 31.5287   3
  -4   0  15 17.7547 34.7097   4
   4   0 -15 25.0089 46.0719   3
  -4   0  14 228.633 64.5733   4
  -4   0  14 375.879 104.909   3
   4   0 -14 130.472 54.0175   3
  -4   0  13 67.6477 45.0107   4
  -4   0  13 52.7593 50.9300   3
   4   0 -13-81.1855 48.6580   3
  -4   0  12 103.596 49.8437   4
  -4   0  12 108.255 61.2895   3
   4   0 -12 38.6195 32.1914   3
  -4   0  12 35.9156 20.8840   2
  -4   0  11 50.8873 40.0249   4
  -4   0  11 32.3002 42.2481   3
  -4   0  11-13.8720 13.9653   2
   4   0 -11-16.9937 25.6149   3
  -4   0  10-27.2436 32.7121   4
  -4   0  10 75.1969 56.4162   3
   4   0 -10 9.52596 9.01067   3
  -4   0  10 28.6679 33.9613   2
  -4   0   9 9.35396 9.00498   4
  -4   0   9 2.47491 24.6591   3
  -4   0   9 1.02956 4.22509   2
   4   0  -9 29.6115 31.6314   3
   4   0  -8 2793.55 222.274   3
  -4   0   8 2910.53 188.903   4
  -4   0   8 2844.88 185.281   2
  -4   0   7 32.5466 28.8143   4
   4   0  -7 12.4262 12.2890   4
  -4   0   7 38.1494 26.6611   1
   4   0  -7-21.2744 33.2920   3
   4   0  -6 2808.52 178.146   4
   4   0  -6 3048.48 213.420   3
  -4   0   6 2862.36 179.214   4
  -4   0   6 2965.12 143.641   1
   4   0  -5 5.01715 14.5197   4
  -4   0   5-17.4817 14.3706   4
   4   0  -5 11.2663 28.4877   3
  -4   0   5 0.39477 1.26019   1
   4   0  -4 3894.77 231.508   3
   4   0  -4 3843.64 201.495   4
  -4   0   4 3926.42 202.272   4
   4   0  -3-5.55375 5.61187   4
  -4   0   3-8.27960 11.4512   4
   4   0  -3 5.26732 9.22683   1
   4   0  -2 109.365 18.0579   4
  -4   0   2 200.068 48.3660   4
   4   0  -2 151.264 43.3882   3
   4   0  -1 20.9499 21.9777   4
  -4   0   1 3.54327 10.3407   4
   4   0  -1 9.63092 1.67063   3
  -4   0   0 4341.05 226.355   4
   4   0   0 4442.06 220.658   3
  -4   0  -1 6.58105 22.3553   4
  -4   0  -1 2.06131 20.4882   3
  -4   0  -2 21.5692 20.1615   4
  -4   0  -2 18.4236 17.8915   3
  -4   0  -3 31.4069 31.0364   2
  -4   0  -3 3.99349 9.14791   3
  -4   0  -4 666.883 80.2032   3
  -4   0  -4 682.977 104.277   2
  -4   0  -5-8.34946 20.6899   2
  -4   0  -6 10821.2 423.354   2
  -4   0  -7 71.6841 42.9482   2
  -4   0  -8 1022.56 136.295   2
  -4   0  -9 11.0425 28.4589   2
   4   0   9 16.6360 31.4073   2
   4   0  10 2052.20 232.220   4
  -4   0 -10 1749.55 182.438   2
   4   0  10 2037.89 221.547   2
   4   0  11 79.6241 51.1336   4
   4   0  11 6.94355 55.6021   2
  -4   0 -11-5.30737 29.4177   2
   4   0  12 267.896 88.9130   4
   4   0  12 255.628 85.1440   2
  -4   0 -12 117.585 40.3606   2
   4   0  13 133.208 91.2294   4
  -4   0 -13 110.106 55.0343   3
  -4   0 -13 162.494 114.371   2
   4   0  13 187.003 94.6964   2
  -4   0 -14 435.690 74.3038   3
  -4   0 -14 353.266 91.0660   2
  -4   0 -15 26.5244 14.3801   3
  -4   0 -15 72.9479 42.7255   2
  -4   0 -16 415.070 75.0491   3
  -4   0 -16 393.604 104.435   2
  -4   0 -17 16.2989 19.1596   3
  -4   0 -17 11.3298 22.2993   2
  -4   0 -18 35.3089 36.4514   3
  -4   0 -18 5.58497 27.9060   2
  -4   0 -19 56.6993 38.5213   3
  -4   0 -19 47.7053 24.4181   2
  -4   0 -20-9.81344 18.2096   2
  -4   0 -21 33.8608 43.3426   2
  -4   0 -22 11.6793 20.5068   2
  -4   0 -23 17.1966 18.4596   2
  -4   0 -24-38.5147 25.5620   2
  -4   0 -25-79.6787 41.8103   2
   4  -1 -25 85.4568 75.5300   3
   4   1 -24 18.9274 37.6711   3
   4  -1 -24 0.25826 45.9693   3
  -4  -1  23 62.3047 56.5564   4
   4   1 -23 13.0023 60.3820   3
   4  -1 -23 211.604 111.562   3
  -4  -1  22 45.0934 53.0378   4
   4  -1 -22-7.44005 16.3549   3
   4   1 -22-18.9911 12.6729   3
  -4   1  21 43.0735 43.9926   4
  -4  -1  21 24.0219 11.2896   4
   4   1 -21 90.6443 66.5776   3
   4  -1 -21-25.6826 37.4002   3
  -4  -1  20 39.8641 39.4168   4
  -4   1  20 15.0817 42.2646   4
   4   1 -20 18.4312 31.1103   3
   4  -1 -20 54.4201 41.4176   3
  -4   1  19 132.329 55.2078   4
  -4  -1  19 103.895 45.3504   4
   4   1 -19 71.4070 40.6997   3
   4  -1 -19 75.4503 56.3656   3
  -4  -1  18 369.868 100.098   4
  -4   1  18 338.493 93.4841   4
  -4   1  18 399.461 87.5613   2
   4  -1 -18 265.692 96.9014   3
   4   1 -18 317.934 96.6832   3
  -4  -1  17 43.8205 41.2388   4
  -4   1  17 96.2081 49.3754   4
   4   1 -17 17.1844 44.0711   3
  -4  -1  17 64.9703 54.3605   2
   4  -1 -17 51.0961 55.5610   3
  -4  -1  16 144.337 61.7038   4
  -4   1  16 118.020 49.8872   4
  -4  -1  16 163.674 65.5015   2
   4   1 -16 179.838 73.7119   3
   4  -1 -16 220.185 76.3183   3
  -4   1  15 360.096 77.3347   4
  -4  -1  15 387.115 105.425   3
  -4  -1  15 318.215 87.1840   4
  -4   1  15 471.980 88.5892   2
  -4  -1  15 280.937 78.1977   2
   4  -1 -15 415.055 102.918   3
   4   1 -15 349.512 96.2368   3
  -4   1  14 894.034 153.724   3
  -4  -1  14 894.795 154.743   3
   4   1 -14 846.504 140.326   3
  -4  -1  14 865.392 140.091   4
  -4   1  14 907.673 117.512   4
  -4   1  14 876.163 115.559   2
  -4  -1  14 963.768 142.371   2
   4  -1 -14 720.859 132.279   3
  -4  -1  13 39.8483 29.4119   4
  -4  -1  13 43.0593 57.0115   3
  -4   1  13 14.4778 21.1786   3
  -4   1  13 35.6150 32.0092   4
  -4   1  13 20.7372 20.5737   2
  -4  -1  13-18.4867 34.5785   2
   4  -1 -13 13.9612 18.1123   3
   4   1 -13 24.6206 40.9423   3
  -4  -1  12 98.7805 46.5156   4
  -4   1  12 84.1511 52.0029   3
  -4   1  12 128.531 44.7221   4
  -4  -1  12 132.505 65.3028   3
   4  -1 -12 164.231 65.7746   3
  -4   1  12 78.2707 29.5121   2
   4   1 -12 103.872 54.1680   3
  -4  -1  11 168.715 58.2648   4
  -4   1  11 155.365 43.3976   4
  -4  -1  11 209.962 69.3710   3
  -4   1  11 140.059 64.4026   3
   4  -1 -11 127.824 54.6196   3
  -4   1  11 160.711 41.7932   2
   4   1 -11 200.972 69.1018   3
  -4   1  10-2.35372 7.66734   4
  -4  -1  10 69.2180 34.8574   4
  -4   1  10 61.7382 30.5661   3
  -4  -1  10 6.63340 6.53039   3
   4  -1 -10 48.4204 33.7682   3
  -4  -1  10 3.56446 6.08276   2
  -4   1  10 45.1804 25.3967   2
  -4   1  10 77.0314 40.9689   1
   4   1 -10 61.4451 41.3265   3
  -4  -1   9-25.7394 29.5652   4
  -4   1   9-2.38103 2.74751   4
  -4  -1   9-16.0247 13.0283   3
  -4  -1   9 10.6432 11.3957   2
  -4   1   9 50.3993 28.6261   1
   4  -1  -9-2.17116 17.8057   3
   4   1  -9 14.9551 28.6710   3
  -4   1   9-0.34326 11.2395   2
  -4  -1   8 1170.76 148.572   3
  -4  -1   8 1068.63 127.838   4
   4   1  -8 1251.31 146.238   3
  -4   1   8 1069.30 99.8906   4
   4  -1  -8 1071.56 137.335   3
  -4   1   8 1007.06 97.2025   2
  -4  -1   8 1028.31 121.364   2
  -4   1   8 1168.03 116.537   1
  -4   1   7 138.361 42.7404   4
   4   1  -7 115.093 47.1719   4
  -4  -1   7 163.378 52.8786   4
  -4   1   7 98.5802 32.9407   1
   4  -1  -7 157.442 50.1069   3
   4   1  -7 132.791 41.2185   3
  -4  -1   6 95.8532 45.2719   4
  -4   1   6 48.9828 24.5683   4
   4   1  -6 64.4379 41.8516   4
   4  -1  -6 79.4119 25.0868   4
   4  -1  -6 115.247 53.7323   3
   4   1  -6 69.8970 37.0920   3
  -4   1   6 39.1876 20.1169   1
  -4  -1   5 195.383 59.5997   4
   4   1  -5 201.161 53.4535   4
  -4   1   5 189.050 41.0762   4
   4  -1  -5 125.606 30.9791   4
  -4  -1   5 188.545 25.5699   1
   4   1  -5 187.415 51.3928   3
   4  -1  -5 177.924 54.5259   3
   4  -1  -4 3162.98 161.798   4
  -4   1   4 3114.21 160.083   4
   4  -1  -4 3193.16 212.437   3
  -4  -1   4 3370.65 207.083   4
   4   1  -4 3217.97 203.518   4
   4   1  -4 3419.53 216.101   3
   4  -1  -4 3347.51 162.843   1
   4   1  -3-21.0181 15.6081   4
   4  -1  -3 9.96898 8.71727   4
  -4  -1   3 31.2044 9.69194   4
  -4   1   3 7.77567 7.83211   4
   4   1  -3-3.62617 30.2658   3
   4  -1  -3 5.60596 7.17139   1
   4  -1  -3 23.5427 16.9312   3
   4   1  -2 218.780 56.5651   4
  -4  -1   2 251.567 56.9010   4
   4  -1  -2 213.918 46.6924   4
  -4   1   2 269.162 50.6453   4
   4   1  -2 159.930 42.7882   3
   4  -1  -2 243.914 52.8587   3
  -4   1   1 44.9699 21.7676   4
  -4  -1   1 43.3852 35.6766   4
   4  -1  -1 36.5455 21.2226   4
   4  -1  -1 16.1095 19.0517   3
  -4  -1   0 1339.75 131.724   4
   4  -1   0 1367.50 121.732   4
  -4   1   0 1272.01 116.756   4
   4  -1   0 1243.42 113.645   3
  -4   1   0 1382.03 121.839   3
  -4   1   0 1175.99 120.307   2
  -4  -1  -1 2045.36 166.159   4
   4  -1   1 2080.95 141.445   3
   4  -1   1 2111.23 158.947   4
  -4   1  -1 2104.52 144.522   3
  -4   1  -1 1952.02 155.588   2
  -4   1  -2 480.545 65.9188   3
  -4  -1  -2 473.600 83.0420   4
   4  -1   2 469.731 65.2586   3
  -4   1  -2 471.589 77.8265   2
  -4   1  -3 1507.09 110.920   3
  -4  -1  -3 1607.70 156.221   4
  -4   1  -3 1528.15 143.910   2
  -4  -1  -4 9515.01 400.426   4
  -4   1  -4 9574.66 274.553   3
  -4   1  -4 9722.57 378.587   2
  -4   1  -5 1124.88 93.0122   3
  -4   1  -5 1161.85 136.122   2
  -4  -1  -5 1210.57 148.346   2
  -4   1  -6 3522.51 158.282   3
  -4  -1  -6 3399.26 242.343   2
  -4   1  -6 3450.66 236.492   2
  -4   1  -7 1318.35 97.2281   3
  -4   1  -7 1304.32 150.967   2
  -4  -1  -7 1422.56 157.228   2
  -4   1  -8 1642.84 106.146   3
  -4  -1  -8 1695.11 177.658   2
  -4   1  -8 1550.87 167.907   2
   4   1   9 778.502 139.030   4
  -4   1  -9 890.762 133.165   2
  -4  -1  -9 796.904 125.625   2
   4   1  10 1758.02 271.515   4
  -4  -1 -10 2169.42 300.753   2
  -4   1 -10 238.196 69.0950   2
   4  -1  10 260.739 93.3932   2
  -4   1 -11-4.10705 7.21406   3
  -4   1 -11-24.2422 39.1661   2
  -4  -1 -11-40.0148 15.3095   2
   4  -1  11 38.5147 44.6686   2
   4   1  12-22.4156 32.1579   4
  -4   1 -12 44.4929 19.8326   3
   4  -1  12 44.9915 54.8736   2
  -4  -1 -12-28.8922 15.3958   2
  -4   1 -12-22.7302 40.1616   2
   4   1  13 289.768 96.9079   4
  -4   1 -13 380.636 57.9676   3
  -4   1 -13 425.870 106.125   2
  -4  -1 -13 314.353 82.1330   2
  -4   1 -14 563.962 69.0385   3
  -4  -1 -14 430.231 84.2094   3
  -4  -1 -14 427.227 93.9628   2
  -4   1 -14 584.928 130.229   2
  -4   1 -15 116.395 35.6423   3
  -4  -1 -15 118.676 45.6522   3
  -4   1 -15 152.673 77.6509   2
  -4  -1 -15 62.7994 30.0621   2
  -4   1 -16 125.698 39.9356   3
  -4  -1 -16 57.6087 41.3103   3
  -4   1 -16 54.6376 53.5147   2
  -4  -1 -16-22.7168 38.2561   2
  -4   1 -17 17.3341 26.5141   3
  -4  -1 -17-26.3728 35.4303   3
  -4   1 -17-7.36264 11.4708   2
  -4  -1 -17 51.6147 64.3855   2
  -4  -1 -18 29.1780 39.0345   3
  -4   1 -18 1.90414 8.57087   3
  -4  -1 -18 50.8761 46.8927   2
  -4   1 -18 49.5106 62.6307   2
  -4  -1 -19 114.485 48.8414   3
  -4   1 -19 110.208 51.1801   2
  -4  -1 -19 68.2413 70.0402   2
  -4  -1 -20 7.34947 25.3687   3
  -4  -1 -20 62.5412 55.2131   2
  -4   1 -20 6.35190 43.0940   2
  -4   1 -21 91.8428 36.8472   2
  -4  -1 -21-5.12024 7.26234   2
  -4  -1 -22-21.0721 23.6654   2
  -4   1 -22-17.2702 50.2822   2
  -4   1 -23 34.1039 11.2551   2
  -4  -1 -23-48.3551 46.6378   2
  -4  -1 -24 57.4975 53.4305   2
  -4   1 -24-10.8121 49.6866   2
  -4  -1 -25 52.0196 65.2807   2
   4  -2 -25 15.6127 50.9434   3
  -4  -2  24 53.8490 62.8578   4
   4  -2 -24 41.3730 31.0200   3
  -4  -2  23 20.8448 50.8859   4
   4   2 -23 38.3218 41.3315   3
   4  -2 -23 59.0186 67.2474   3
  -4  -2  22 8.47293 32.8602   4
   4   2 -22-43.6449 59.5060   3
   4  -2 -22-57.8411 46.8837   3
  -4  -2  21 68.1279 55.6311   4
   4   2 -21 27.3742 46.4054   3
   4  -2 -21 80.4218 58.1206   3
  -4   2  20 123.390 52.2696   4
  -4  -2  20 101.375 57.6935   4
   4   2 -20 8.75383 34.5857   3
   4  -2 -20 20.2297 32.9438   3
  -4   2  19 65.6111 40.1909   4
  -4  -2  19 0.93510 11.9291   4
   4  -2 -19 80.2702 74.4339   3
   4   2 -19 48.4305 47.0258   3
  -4   2  18 52.1965 35.6660   4
  -4  -2  18-28.6283 21.9394   4
   4   2 -18-20.3097 37.1775   3
   4  -2 -18-51.9076 51.4256   3
  -4   2  17 87.7216 38.5102   4
  -4  -2  17 106.353 53.6580   4
   4   2 -17 34.0899 31.8949   3
  -4   2  17 9.28955 9.54837   2
   4  -2 -17 89.8073 58.4786   3
  -4   2  16 155.765 51.1166   4
  -4  -2  16 203.242 81.4096   4
  -4  -2  16 130.054 56.3260   3
   4   2 -16 153.224 66.2822   3
  -4   2  16 121.884 40.0038   2
   4  -2 -16 111.262 65.0282   3
  -4  -2  15 63.7185 44.7545   3
  -4   2  15 43.6025 24.2477   4
  -4  -2  15 52.4580 47.9718   4
   4   2 -15 1.83766 25.7331   3
   4  -2 -15 29.1817 43.2646   3
  -4  -2  15 40.7215 32.6754   2
  -4   2  15-21.4815 19.6485   2
  -4  -2  14 83.2072 51.3146   4
  -4   2  14 152.854 47.1794   4
  -4  -2  14 55.3687 27.6992   3
  -4  -2  14 31.7019 36.5703   2
  -4   2  14 77.7045 33.4231   2
   4  -2 -14 65.1523 28.7938   3
   4   2 -14 98.4355 45.6762   3
  -4  -2  13 134.409 54.8425   4
  -4   2  13 61.8809 25.4584   4
  -4  -2  13 139.939 73.6097   3
  -4   2  13 115.112 65.4364   3
  -4   2  13 88.4978 30.8734   2
   4   2 -13 117.229 51.1492   3
  -4  -2  13 80.6515 44.9350   2
  -4   2  13 161.119 73.4748   1
   4  -2 -13 65.1195 48.5116   3
  -4  -2  12 15.0212 26.8718   4
  -4   2  12 5.03788 4.39392   4
  -4  -2  12 42.2937 33.1543   3
  -4   2  12 17.1382 18.4658   3
  -4   2  12 61.0095 62.5784   1
   4   2 -12 17.6010 12.6459   3
   4  -2 -12 6.25256 28.4075   3
  -4  -2  12 34.8705 40.3905   2
  -4   2  12 11.7047 17.0230   2
   4   2 -11 1555.48 174.862   3
  -4   2  11 1861.94 218.286   3
  -4  -2  11 1620.72 185.673   3
   4  -2 -11 1497.48 188.853   3
  -4  -2  11 1485.08 175.276   4
  -4   2  11 1683.66 121.288   4
  -4   2  11 1671.22 117.538   2
  -4  -2  11 1546.72 169.090   2
  -4  -2  10 288.818 80.4770   4
  -4   2  10 354.711 89.4306   3
  -4   2  10 291.508 49.1313   4
   4  -2 -10 266.269 78.7682   3
   4   2 -10 303.026 73.4575   3
  -4   2  10 271.578 44.8356   2
  -4  -2  10 289.990 78.5471   3
  -4  -2   9 496.479 93.5882   4
  -4   2   9 524.106 61.1241   4
   4  -2  -9 491.082 105.041   3
   4   2  -9 432.310 83.5260   3
  -4   2   9 452.737 86.0914   1
  -4  -2   9 529.263 101.078   3
  -4   2   9 456.206 57.7857   2
  -4   2   8 595.751 59.6537   4
   4  -2  -8 574.335 109.275   3
  -4  -2   8 584.803 100.836   4
   4   2  -8 513.002 93.3887   3
  -4  -2   8 606.088 108.676   3
  -4   2   8 587.830 62.3675   2
  -4   2   8 587.566 92.9751   1
   4   2  -7 1847.69 175.075   3
  -4  -2   7 1909.18 180.862   3
   4  -2  -7 1777.83 184.064   3
   4   2  -7 1910.84 185.325   4
  -4  -2   7 1989.47 182.252   4
  -4   2   7 1912.29 100.964   4
  -4   2   7 1958.66 160.738   1
  -4   2   6 478.043 50.0400   4
  -4  -2   6 440.651 88.4692   4
   4  -2  -6 433.658 48.3401   4
   4   2  -6 437.020 85.3165   4
   4   2  -6 405.282 81.5526   3
  -4   2   6 416.561 72.0633   1
   4  -2  -6 437.842 87.5315   3
  -4   2   5 638.223 60.5656   4
   4  -2  -5 535.014 96.5907   3
   4   2  -5 616.394 98.1166   4
   4  -2  -5 581.304 57.0434   4
  -4  -2   5 611.760 98.3409   4
   4   2  -5 569.974 94.7274   3
   4  -2  -5 673.639 87.9277   1
  -4  -2   4 3443.26 225.298   4
  -4   2   4 3421.70 148.958   4
   4  -2  -4 3220.26 145.641   4
   4   2  -4 3500.63 229.992   4
   4  -2  -4 3390.55 226.389   3
   4  -2  -4 3369.24 190.478   1
  -4  -2   3 290.946 67.1549   4
   4  -2  -3 265.881 43.8180   4
  -4   2   3 226.613 45.5368   2
   4  -2  -3 268.384 61.3468   3
   4  -2  -3 223.694 48.9805   1
   4  -2  -2 2598.69 144.334   4
   4  -2  -2 2822.41 189.300   3
  -4  -2   2 2863.69 203.543   4
  -4   2   2 2710.75 159.050   2
   4  -2  -1 11625.5 333.177   4
  -4   2   1 11957.5 381.963   3
   4  -2  -1 12186.3 377.316   3
  -4  -2   1 12004.2 420.343   4
   4   2  -1 11712.8 170.754   1
  -4   2   1 12148.7 352.522   2
   4  -2   0 357.072 65.0692   4
  -4   2   0 284.012 56.4957   3
  -4  -2   0 544.065 97.2901   4
  -4   2   0 309.117 56.3684   2
   4  -2   0 305.454 59.5404   3
  -4  -2  -1 1627.44 155.135   4
   4  -2   1 1541.91 137.904   4
   4  -2   1 1643.46 128.467   3
  -4   2  -1 1484.93 124.527   3
  -4   2  -1 1557.95 135.771   2
  -4  -2  -2 9.38252 21.8563   4
  -4   2  -2 31.5003 23.5089   3
   4  -2   2 60.8834 34.8022   2
   4  -2   2 32.2462 20.8415   3
  -4   2  -2 61.4098 39.2407   2
  -4  -2  -3 1326.29 146.866   4
  -4   2  -3 1306.02 102.940   3
   4  -2   3 1363.96 103.141   3
  -4   2  -3 1398.78 136.241   2
   4  -2   4 5880.19 203.917   3
  -4  -2  -4 6308.23 329.354   4
  -4   2  -4 6267.63 209.173   3
  -4   2  -4 6100.54 296.857   2
  -4  -2  -5 2243.96 201.209   4
  -4   2  -5 2264.54 116.536   3
  -4   2  -5 2161.61 183.701   2
  -4  -2  -6 525.442 97.7193   4
  -4   2  -6 618.170 56.5571   3
  -4  -2  -6 594.292 99.0010   2
  -4   2  -6 575.429 98.8863   2
  -4   2  -7 251.368 33.5089   3
  -4  -2  -7 256.200 72.4239   2
  -4   2  -7 205.326 57.5188   2
  -4   2  -8 1112.52 60.7897   3
  -4  -2  -8 1170.79 152.489   2
  -4   2  -8 1004.89 134.578   2
   4   2   9 1004.67 153.138   4
  -4  -2  -9 930.118 137.656   2
  -4   2  -9 843.148 132.156   2
   4   2  10 302.957 91.1208   4
  -4  -2 -10 414.943 97.0535   2
  -4   2 -10 210.695 60.5870   2
   4   2  11 91.7806 51.8910   4
  -4   2 -11 113.385 61.3827   2
   4  -2  11 107.236 57.7955   2
  -4  -2 -11 172.031 59.6586   2
   4   2  12 177.979 83.3020   4
   4  -2  12 227.050 79.9425   2
  -4  -2 -12 254.198 76.9244   2
  -4   2 -12 256.923 84.5795   2
   4   2  13 60.1044 60.9229   4
  -4   2 -13 115.009 60.6665   2
  -4  -2 -13 137.939 57.4549   2
  -4   2 -14 318.042 95.4775   2
  -4  -2 -14 226.472 71.1189   2
  -4  -2 -15 431.506 99.4518   3
  -4   2 -15 428.740 118.431   2
  -4  -2 -15 386.003 91.1250   2
  -4  -2 -16-6.04286 7.87518   3
  -4   2 -16-19.0536 11.3822   2
  -4  -2 -16-86.3509 58.8357   2
  -4  -2 -17 10.1557 32.1540   3
  -4   2 -17-54.2293 33.6407   2
  -4  -2 -17 15.0433 11.7381   2
  -4  -2 -18 211.782 76.8315   3
  -4   2 -18 150.612 68.2070   2
  -4  -2 -18 228.941 80.3834   2
  -4  -2 -19 194.804 72.8285   3
  -4  -2 -19 182.121 87.4337   2
  -4   2 -19 262.790 101.399   2
  -4  -2 -20-0.56785 7.29602   3
  -4  -2 -20-37.3258 20.5396   2
  -4  -2 -21 154.526 74.8119   3
  -4   2 -21 69.9776 58.7714   2
  -4  -2 -21 151.055 76.5288   2
  -4  -2 -22 22.6809 52.4427   2
  -4   2 -22-28.8468 36.2151   2
  -4  -2 -23-8.42526 17.0221   2
  -4   2 -23-26.5098 22.4268   2
  -4  -2 -24-18.5101 25.5453   2
  -4   2 -24 19.6865 64.5064   2
  -4  -2 -25 29.0168 39.5514   2
  -4  -3  25 107.661 94.5957   4
  -4   3  25 33.5669 85.1422   1
   4  -3 -25-17.2029 56.3238   3
  -4  -3  24 60.6683 61.7406   4
  -4   3  24 107.064 89.4803   1
   4  -3 -24-37.4533 17.7673   3
  -4  -3  23-35.0746 34.1047   4
   4  -3 -23-4.18859 9.04228   3
  -4  -3  22 35.4356 50.7123   4
  -4   3  22 95.9627 80.5615   1
   4   3 -22 4.06565 25.8486   3
   4  -3 -22-16.4419 35.8356   3
  -4  -3  21 56.4068 62.2783   4
   4  -3 -21 14.9613 33.0185   3
   4   3 -21 5.83306 32.6095   3
  -4  -3  20 71.4323 44.8096   4
   4   3 -20-17.2260 21.1653   3
  -4   3  20 113.886 110.336   1
  -4  -3  19 15.1754 57.4434   4
  -4   3  19 115.766 86.6425   1
   4  -3 -19 98.5976 67.3130   3
   4   3 -19-15.8107 25.1204   3
  -4   3  18 40.4974 28.5226   4
  -4  -3  18 1.62520 4.59365   4
   4   3 -18 1.86002 34.6920   3
   4  -3 -18 39.4877 34.1577   3
  -4   3  18 102.119 72.6505   1
   4  -3 -17 153.468 73.1693   3
  -4   3  17 119.581 35.2546   4
  -4  -3  17 45.2348 53.8267   4
   4   3 -17 75.7253 39.7560   3
  -4   3  17 164.521 93.9093   1
  -4   3  17 64.2994 33.7471   2
  -4   3  16 148.251 39.1130   4
   4  -3 -16 133.937 66.7763   3
  -4  -3  16 215.008 80.4448   3
  -4  -3  16 148.088 68.5333   4
   4   3 -16 137.720 58.6988   3
  -4   3  16 163.374 42.5152   2
  -4   3  16 261.366 89.1867   1
  -4  -3  15 56.1664 28.1518   4
  -4   3  15 22.4116 10.5938   4
   4  -3 -15 69.8268 49.8672   3
  -4  -3  15 109.358 65.2168   3
   4   3 -15-3.67865 28.9401   3
  -4   3  15 84.7843 35.3507   2
  -4   3  15 65.3860 55.0362   1
  -4   3  14 43.4326 19.8276   4
  -4  -3  14 73.4755 50.9911   4
   4  -3 -14 68.6131 53.2254   3
  -4  -3  14 90.6898 49.5871   3
  -4   3  14 111.514 63.8483   1
  -4   3  14 52.5363 21.7969   2
   4   3 -14-16.4470 30.4307   3
  -4  -3  13 371.286 100.738   4
   4  -3 -13 368.712 102.117   3
  -4   3  13 441.335 54.9269   4
  -4  -3  13 549.737 116.603   3
   4   3 -13 368.386 86.0687   3
  -4   3  13 466.665 50.3237   2
  -4  -3  13 464.418 107.144   2
  -4   3  13 535.567 115.159   1
  -4  -3  12 38.2438 32.5269   4
   4  -3 -12-21.8491 27.3671   3
  -4   3  12 30.6397 18.4475   4
  -4   3  12 56.4238 56.6621   3
   4   3 -12-30.6410 35.4220   3
  -4   3  12 32.9058 31.3956   1
  -4   3  12 30.6253 11.2813   2
  -4  -3  12 31.8771 33.7378   2
  -4  -3  12 28.1616 33.8404   3
  -4  -3  11 307.655 83.9343   4
  -4   3  11 177.133 23.3580   4
  -4   3  11 243.256 89.5242   3
   4  -3 -11 186.484 71.3781   3
  -4   3  11 202.438 67.3831   1
  -4   3  11 205.495 25.5680   2
  -4  -3  11 242.673 73.9294   3
   4   3 -11 133.450 45.0972   3
  -4  -3  11 251.268 74.6898   2
  -4  -3  10 148.143 67.5929   4
   4  -3 -10 67.7268 46.4999   3
  -4   3  10 99.5279 56.2309   3
  -4   3  10 65.5196 37.3968   1
   4   3 -10 27.3816 23.3058   3
  -4  -3  10 168.211 74.1704   3
  -4   3  10 123.456 20.5472   2
  -4  -3  10 137.627 57.3785   2
  -4  -3   9 751.370 119.055   3
   4  -3  -9 701.791 127.828   3
  -4  -3   9 589.977 104.328   4
  -4  -3   9 808.440 124.514   2
  -4   3   9 719.242 45.9067   2
  -4  -3   8 44.2647 30.6884   4
   4  -3  -8 180.580 67.8777   3
  -4  -3   8 64.1056 41.1030   2
  -4   3   8 115.808 18.8897   2
  -4  -3   8 82.7354 35.4482   3
  -4  -3   7 535.735 100.661   4
   4  -3  -7 596.012 110.570   3
  -4  -3   7 632.148 103.630   3
   4   3  -7 570.750 106.897   4
  -4   3   7 385.147 40.9177   2
  -4  -3   6 46.4087 28.3397   4
   4  -3  -6 71.7885 45.7412   3
   4   3  -6 44.9275 31.1057   4
  -4   3   6 46.5779 14.1412   2
  -4  -3   6 79.2641 46.6883   3
   4  -3  -5 34.3342 13.3475   4
  -4  -3   5 62.7167 30.7032   4
   4  -3  -5 12.7174 14.7355   3
  -4   3   5 85.0418 25.6438   2
   4  -3  -5 100.632 44.5555   1
   4  -3  -4 460.684 87.2955   3
  -4  -3   4 531.981 97.0413   4
   4  -3  -4 528.306 51.0771   4
  -4  -3   4 460.456 34.5101   1
   4  -3  -4 517.828 85.6877   1
  -4   3   4 530.932 60.9481   2
  -4  -3   3 534.247 100.867   4
   4  -3  -3 400.248 49.7773   4
  -4   3   3 330.404 72.5291   3
   4  -3  -3 357.722 76.0742   3
   4  -3  -3 444.726 76.6422   1
  -4   3   3 430.567 58.0615   2
   4  -3  -2 8075.46 258.806   4
  -4   3   2 8517.61 355.279   3
   4  -3  -2 8427.48 344.014   3
  -4  -3   2 8507.16 375.245   4
  -4   3   2 8089.78 261.698   2
   4  -3  -1 522.087 73.1619   4
  -4   3   1 491.274 83.4076   3
  -4  -3   1 437.912 83.4651   4
   4  -3  -1 492.605 82.8241   3
  -4   3   1 501.719 70.0001   2
  -4   3   0 3453.84 209.502   3
   4  -3   0 3471.37 202.337   3
  -4  -3   0 3544.41 244.059   4
   4  -3   0 3141.95 193.397   2
  -4   3   0 3430.20 188.757   2
   4   3   0 3521.60 143.040   1
   4  -3   1 1425.18 125.143   3
  -4  -3  -1 1398.37 154.180   4
  -4   3  -1 1258.56 121.715   3
  -4   3  -1 1152.06 115.036   2
   4  -3   1 1289.58 130.482   2
  -4  -3  -2 2033.56 185.244   4
  -4   3  -2 1894.27 139.815   3
   4  -3   2 2018.29 139.125   3
   4  -3   2 1836.84 159.407   2
  -4   3  -2 1875.98 155.251   2
  -4  -3  -3 701.881 112.910   4
  -4   3  -3 649.548 75.7896   3
   4  -3   3 671.897 77.2502   3
   4  -3   3 693.196 105.798   2
  -4   3  -3 580.278 89.3723   2
  -4  -3  -4 1558.25 170.822   4
  -4   3  -4 1583.70 111.386   3
   4  -3   4 1635.83 108.056   3
  -4   3  -4 1537.97 153.713   2
   4  -3   4 1434.56 151.212   2
   4  -3   5 1012.37 77.4114   3
  -4  -3  -5 1122.84 149.836   4
  -4   3  -5 989.812 81.7687   3
  -4   3  -5 1079.76 132.694   2
  -4   3  -6 1009.86 70.8755   3
  -4  -3  -6 1095.08 153.393   4
  -4   3  -6 1018.06 132.816   2
  -4  -3  -7 37.7894 47.5913   4
  -4   3  -7 5.63855 17.4974   2
  -4  -3  -8-23.9553 25.1609   4
   4   3   8 103.647 62.6807   4
  -4   3  -8 112.824 50.9872   2
  -4  -3  -8 78.4365 51.8134   2
   4   3   9 2724.76 250.490   4
  -4  -3  -9 2701.70 235.675   2
  -4   3  -9 2516.99 235.754   2
   4   3  10 27.2800 31.9076   4
  -4   3 -10 74.1403 48.0947   2
   4  -3  10 104.711 69.0473   2
  -4  -3 -10 46.8886 32.6196   2
   4   3  11 399.158 100.693   4
  -4   3 -11 476.306 113.601   2
  -4  -3 -11 416.831 93.0637   2
   4  -3  11 578.963 131.398   2
   4   3  12 141.022 67.0175   4
  -4   3 -12 39.8165 45.4392   2
  -4  -3 -12 110.378 56.5294   2
   4   3  13 503.620 122.002   4
  -4   3 -13 313.582 93.6407   2
  -4  -3 -13 350.681 96.1239   2
  -4   3 -14 111.722 59.2218   2
  -4  -3 -14 138.576 61.3210   2
  -4  -3 -15 621.739 123.451   3
  -4   3 -15 651.615 142.203   2
  -4  -3 -15 597.647 121.221   2
  -4  -3 -16-30.0576 35.9219   3
  -4   3 -16-5.21929 34.2815   2
  -4  -3 -16 16.5197 23.7037   2
  -4  -3 -17 44.5706 32.2898   3
  -4  -3 -17-27.2124 42.7971   2
  -4   3 -17 0.76982 24.3027   2
  -4  -3 -18 125.892 64.5253   3
  -4   3 -18 136.623 74.6372   2
  -4  -3 -18 51.5032 26.5315   2
  -4  -3 -19 534.464 125.232   3
  -4   3 -19 489.948 137.205   2
  -4  -3 -19 512.048 123.564   2
  -4  -3 -20 37.4449 27.9074   3
  -4  -3 -20 37.0256 44.0087   2
  -4   3 -20-3.37840 50.2910   2
  -4  -3 -21 32.8494 18.6262   3
  -4  -3 -21 41.1407 34.2429   2
  -4   3 -21-31.7493 40.0586   2
  -4  -3 -22 67.3338 59.9513   2
  -4   3 -22 42.2375 62.1539   2
  -4  -3 -23 143.496 77.0078   2
  -4   3 -23 157.885 94.2858   2
  -4  -3 -24 81.8939 80.8285   2
  -4  -4  25 69.1682 62.3683   4
  -4  -4  24 48.3388 69.4300   4
   4  -4 -24 17.2245 41.7829   3
  -4   4  24 70.2660 73.8725   1
  -4  -4  23 89.6059 72.0028   4
   4  -4 -23-21.2138 58.0558   3
  -4   4  23-59.2698 16.3706   1
  -4  -4  22 87.2087 75.0994   4
   4  -4 -22-9.25473 54.7224   3
  -4   4  22 124.640 75.0582   1
  -4  -4  21 68.6584 64.7430   4
  -4   4  21 41.4198 54.1245   1
   4  -4 -21 47.7026 56.4029   3
   4  -4 -20 160.513 95.7713   3
  -4  -4  20 47.9116 56.2820   4
  -4   4  20 146.303 98.0985   1
  -4  -4  19 36.0379 40.0902   4
   4  -4 -19 103.738 66.2174   3
  -4   4  19 162.108 87.3647   1
  -4  -4  18-10.4466 4.59458   4
   4  -4 -18 87.9888 62.9331   3
  -4   4  18 77.7374 77.2920   1
  -4  -4  17 92.8524 60.6109   4
  -4   4  17 108.427 29.8263   4
   4  -4 -17 90.8116 65.5820   3
  -4  -4  16 186.037 86.3065   4
   4  -4 -16 256.390 96.2157   3
  -4   4  16 206.385 27.5219   4
  -4  -4  16 255.153 79.7238   3
  -4   4  16 162.264 24.9831   4
  -4   4  16 342.712 111.721   1
  -4  -4  15 41.3743 31.9265   4
  -4  -4  15 30.0940 38.4509   3
   4  -4 -15 35.9568 40.7671   3
  -4   4  15 61.2850 57.0486   1
  -4  -4  14 102.068 56.6056   4
   4  -4 -14-41.7728 40.1308   3
  -4  -4  14 59.7355 49.2278   3
  -4   4  14 37.6197 22.0854   1
  -4  -4  13 415.145 116.973   4
   4  -4 -13 563.923 130.645   3
  -4  -4  13 538.374 111.683   3
  -4   4  13 529.025 115.908   1
  -4  -4  12 188.363 78.4954   4
   4  -4 -12 191.162 77.5498   3
  -4   4  12 151.448 70.0353   1
  -4  -4  12 162.372 61.6990   3
  -4  -4  11 603.307 115.616   3
   4  -4 -11 689.185 141.107   3
  -4  -4  11 556.737 130.649   4
  -4  -4  11 706.431 130.540   2
  -4   4  11 643.298 118.215   1
   4  -4 -10 90.1564 60.5587   3
  -4   4  10 124.790 66.3582   3
  -4  -4  10 99.4303 53.8715   4
  -4   4  10 104.793 47.6607   1
  -4  -4  10 97.2644 44.6483   3
  -4  -4  10 112.768 50.2633   2
  -4  -4   9 276.561 74.6059   4
   4  -4  -9 357.230 96.2536   3
  -4  -4   9 265.331 71.0238   2
  -4  -4   9 340.112 87.0965   3
  -4   4   9 282.864 73.5024   1
  -4  -4   8 342.504 86.6004   4
   4  -4  -8 440.326 99.6040   3
  -4  -4   8 368.962 94.6059   2
  -4   4   8 114.379 45.2189   1
  -4  -4   8 390.191 90.6604   3
  -4  -4   7 292.832 76.9599   4
   4  -4  -7 443.457 101.553   3
   4   4  -7 358.666 85.3567   4
  -4  -4   7 391.423 87.1072   3
  -4  -4   6 278.593 78.1317   4
   4  -4  -6 245.887 77.6831   3
   4  -4  -6 336.702 84.2308   1
  -4   4   6 244.282 26.7194   2
  -4  -4   6 255.917 65.6876   3
   4  -4  -5 621.934 113.155   3
  -4  -4   5 553.323 110.166   4
  -4  -4   5 551.145 97.4923   3
  -4   4   5 609.667 53.6130   2
   4  -4  -5 588.054 101.645   1
  -4  -4   4 112.136 46.5465   4
   4  -4  -4 85.3006 43.8042   3
   4  -4  -4 94.0957 20.2753   4
  -4   4   4 141.932 30.2464   2
  -4  -4   4 66.9076 26.9225   3
   4  -4  -4 95.2355 43.6236   1
  -4  -4   4 92.0115 19.7648   1
   4  -4  -3 4378.68 176.180   4
   4  -4  -3 4244.26 269.643   3
  -4  -4   3 4371.74 290.376   4
  -4   4   3 4477.66 183.320   2
   4  -4  -3 4550.56 274.869   1
  -4  -4   3 4200.88 153.622   1
  -4   4   2 2427.83 204.073   3
   4  -4  -2 2506.69 201.312   3
  -4  -4   2 2393.60 213.233   4
   4  -4  -2 2239.11 154.780   2
  -4   4   2 2374.72 145.654   2
  -4   4   1 4619.19 267.252   3
   4  -4  -1 4611.63 260.936   3
  -4  -4   1 4649.81 296.137   4
   4  -4  -1 4441.43 222.942   2
  -4   4   1 4828.66 220.995   2
  -4   4   0 738.952 101.743   3
   4  -4   0 713.389 101.176   3
  -4  -4   0 669.375 109.656   4
   4  -4   0 684.099 94.6129   2
  -4   4   0 720.870 91.5465   2
   4   4   0 611.934 70.0115   1
  -4   4  -1 3615.46 215.492   3
   4  -4   1 3755.49 212.200   3
  -4  -4  -1 3675.13 266.917   4
   4  -4   1 3604.48 222.219   2
  -4   4  -1 3816.78 220.571   2
   4   4   1 3655.63 183.618   1
  -4   4  -2 12197.7 377.649   3
   4  -4   2 12168.4 365.146   3
  -4  -4  -2 12290.9 479.378   4
   4  -4   2 12489.4 431.978   2
   4   4   2 12709.3 362.480   1
  -4   4  -2 12469.7 419.889   2
  -4  -4  -3 1077.47 141.922   4
  -4   4  -3 1147.75 108.757   3
   4  -4   3 1099.37 104.126   3
   4  -4   3 1148.90 140.694   2
  -4   4  -3 1079.73 129.392   2
  -4  -4  -4 7.06752 38.2088   4
   4  -4   4-8.84049 20.1103   3
  -4   4  -4 7.88947 27.2184   2
   4  -4   4 48.2611 36.4218   2
  -4  -4  -5 177.729 62.9757   4
   4  -4   5 221.692 37.8438   3
  -4   4  -5 185.256 67.4867   2
   4  -4   5 215.130 73.6216   2
   4  -4   6 2281.66 109.148   3
  -4  -4  -6 2044.24 210.735   4
   4  -4   6 2240.06 209.307   2
  -4   4  -6 2218.03 209.935   2
  -4  -4  -7 459.779 103.859   4
   4   4   7 400.809 83.8582   4
  -4   4  -7 423.924 95.5506   2
   4  -4   7 474.977 104.379   2
  -4  -4  -8 34.0750 20.6144   4
   4   4   8 79.0905 48.7680   4
  -4   4  -8 16.8453 18.3612   2
   4  -4   8 86.4721 57.4853   2
  -4  -4  -9 576.961 120.987   4
   4   4   9 710.587 132.333   4
   4  -4   9 621.196 130.046   2
  -4  -4  -9 666.166 124.194   2
  -4   4  -9 559.779 119.154   2
   4   4  10 61.1516 46.5759   4
  -4   4 -10-25.6029 18.7928   2
   4  -4  10 30.5322 50.8822   2
   4   4  11 29.6907 52.6359   4
  -4   4 -11 53.2807 17.3480   2
  -4  -4 -11-8.63408 38.9528   2
   4   4  12 1130.79 183.180   4
  -4  -4 -12 1067.62 156.646   2
  -4   4 -12 1078.24 174.521   2
   4   4  13 180.415 76.2265   4
  -4   4 -13 40.9487 39.1048   2
  -4  -4 -13 149.466 86.4083   2
  -4   4 -14-23.4327 25.3750   2
  -4  -4 -14 43.1380 47.9000   2
  -4   4 -15 116.400 66.2444   2
  -4  -4 -15 69.4831 45.2835   2
  -4  -4 -16 952.418 172.505   3
  -4  -4 -16 943.987 156.000   2
  -4   4 -16 1086.43 194.927   2
  -4  -4 -17 113.929 56.7062   3
  -4   4 -17 189.457 77.9005   2
  -4  -4 -17 194.699 72.0092   2
  -4  -4 -18 26.2733 26.4662   3
  -4  -4 -18-18.8716 24.1899   2
  -4   4 -18 24.5030 20.4335   2
  -4  -4 -19 15.0776 51.9636   3
  -4   4 -19-7.96334 46.4183   2
  -4  -4 -19-58.1164 59.6630   2
  -4  -4 -20 355.757 113.081   3
  -4  -4 -20 399.683 117.010   2
  -4   4 -20 423.841 138.860   2
  -4  -4 -21 132.739 73.6474   3
  -4  -4 -21 143.054 60.9291   2
  -4   4 -21 175.751 92.8628   2
  -4  -4 -22 71.8186 65.1454   3
  -4  -4 -22 12.2438 44.1401   2
  -4   4 -22 68.9960 75.9266   2
  -4  -4 -23 3.05391 10.1653   2
  -4  -5  24 153.214 100.117   4
  -4  -5  23 64.5015 47.0072   4
   4  -5 -23 40.6892 56.7964   3
  -4   5  23 87.8221 104.556   1
  -4  -5  22 42.3897 47.4940   4
   4  -5 -22 95.8446 91.7112   3
  -4   5  22 34.0405 78.9997   1
  -4  -5  21 46.2056 59.7843   4
   4  -5 -21 28.7447 24.3302   3
  -4   5  21 115.362 84.9538   1
  -4  -5  20 96.8119 55.8687   4
   4  -5 -20 69.0019 73.4786   3
  -4   5  20 60.7295 73.8642   1
  -4  -5  19 50.8303 53.6954   4
   4  -5 -19 0.13640 31.2328   3
  -4   5  19 108.548 70.6045   1
  -4  -5  18 315.656 116.249   4
   4  -5 -18 225.733 92.8093   3
  -4   5  18 253.042 121.934   1
  -4  -5  17 78.8053 72.0455   4
   4  -5 -17 157.377 91.2557   3
  -4   5  17-34.0645 32.6924   1
  -4  -5  16 45.7606 41.0823   4
  -4   5  16-1.56069 20.7819   1
  -4  -5  15-11.7000 18.3703   4
  -4  -5  15 36.3712 35.0360   3
   4  -5 -15 21.7830 35.2371   3
  -4   5  15 70.4250 53.8789   1
  -4  -5  14 227.692 102.941   4
   4  -5 -14 355.810 114.213   3
  -4   5  14 349.007 106.248   1
  -4  -5  14 254.325 79.8660   3
  -4  -5  13 103.634 54.5463   4
   4  -5 -13 102.626 71.6154   3
  -4  -5  13 82.2035 51.5084   3
  -4   5  13 6.17945 16.6850   1
  -4  -5  12 308.067 94.3859   4
   4  -5 -12 341.596 109.205   3
  -4   5  12 397.516 102.099   1
  -4  -5  12 224.964 71.3527   3
   4  -5 -11 132.431 72.5896   3
  -4  -5  11 25.6937 47.1256   4
  -4   5  11-14.9543 47.9873   1
  -4  -5  11 62.2230 27.4943   3
   4  -5 -10 81.6732 58.0143   3
  -4  -5  10 120.263 59.5841   4
  -4   5  10 91.6780 43.0740   1
  -4  -5  10 151.375 59.0401   3
   4  -5  -9 839.425 151.464   3
  -4  -5   9 912.089 143.584   3
  -4  -5   9 810.005 140.098   4
  -4  -5   9 930.180 153.212   2
  -4  -5   8 778.671 137.121   4
  -4  -5   8 843.522 128.620   3
  -4   5   8 824.198 149.463   3
   4  -5  -8 857.577 151.586   3
  -4  -5   8 929.238 149.213   2
  -4  -5   7 18.2264 10.8127   4
   4  -5  -7 2.67571 22.3410   3
  -4   5   7-22.6903 33.5539   3
  -4  -5   7 4.07821 6.15515   2
  -4  -5   7 11.4224 9.28139   3
   4  -5  -6 11.4620 36.6196   3
  -4  -5   6 2.16254 9.26176   4
  -4   5   6-21.5932 39.7406   3
  -4  -5   6 35.9318 20.1931   3
   4  -5  -6 9.93589 39.8762   1
  -4   5   5 1606.26 191.469   3
   4  -5  -5 1378.97 175.001   3
  -4  -5   5 1353.04 174.670   4
   4  -5  -5 1154.78 59.2827   4
   4  -5  -5 1194.36 59.7328   4
  -4  -5   5 1240.09 150.100   3
   4  -5  -5 1455.44 172.411   1
  -4   5   5 1343.23 81.9330   2
   4  -5  -4 1187.98 159.004   3
  -4   5   4 454.028 96.7717   3
  -4  -5   4 1370.16 176.072   4
  -4  -5   4 1168.71 97.3540   1
   4  -5  -4 1308.03 164.009   1
  -4   5   4 1224.32 91.2257   2
   4  -5  -3 44.4375 34.1306   3
  -4  -5   3 44.5995 45.4759   4
   4  -5  -3-9.23365 42.8047   1
   4  -5  -3 49.3361 29.9101   2
  -4   5   3-6.12948 8.50314   2
  -4  -5   3 9.67946 9.60632   1
   4  -5  -2 726.757 116.243   3
  -4  -5   2 702.655 129.700   4
  -4   5   2 622.353 80.1319   2
   4  -5  -2 602.672 83.8839   2
   4  -5  -1 253.665 70.0769   3
  -4  -5   1 221.300 87.0823   4
  -4   5   1 230.505 51.3951   2
   4  -5  -1 163.563 45.9307   2
   4  -5   0 21.9745 27.7747   3
  -4  -5   0-22.3819 24.8227   4
  -4   5   0 9.53722 12.2759   2
   4  -5   0 60.2600 42.1170   2
   4  -5   1 230.257 56.9985   3
  -4  -5  -1 233.788 71.5005   4
  -4   5  -1 261.025 59.9755   2
   4  -5   1 314.758 72.9399   2
   4   5   1 193.117 45.1954   1
   4   5   2 18.5725 26.0011   4
   4  -5   2-7.45911 18.5633   3
  -4  -5  -2 35.7874 34.3587   4
  -4   5  -2 21.5314 30.7613   2
   4   5   2 53.6239 25.7805   1
   4  -5   2-0.30513 14.3833   2
   4   5   3 12.1464 25.2182   4
  -4  -5  -3 69.7259 63.5967   4
   4  -5   3 66.2787 29.7892   3
  -4   5  -3 133.465 50.1611   2
   4  -5   3 115.576 50.0789   2
   4   5   3 92.2768 49.5748   1
  -4  -5  -4 797.117 135.488   4
   4  -5   4 750.049 90.9134   3
   4   5   4 619.621 117.101   4
   4  -5   4 659.950 112.779   2
  -4   5  -4 733.741 115.108   2
   4   5   4 760.955 108.077   1
  -4  -5  -5 989.628 142.094   4
   4  -5   5 1107.67 100.090   3
   4   5   5 1273.33 173.169   4
  -4   5  -5 1079.29 145.617   2
   4   5   5 1128.34 140.127   1
   4  -5   5 950.207 143.037   2
  -4  -5  -6 432.823 108.589   4
   4   5   6 506.964 110.288   4
   4  -5   6 367.486 51.1028   3
  -4   5  -6 401.420 93.4006   2
   4  -5   6 445.942 101.720   2
   4   5   7 168.973 51.7658   4
  -4  -5  -7-12.6778 12.5616   4
  -4   5  -7 85.8744 46.5847   2
   4  -5   7 107.673 57.6631   2
   4  -5   7 97.8348 18.7409   3
  -4  -5  -8 641.381 134.552   4
   4   5   8 620.606 116.644   4
   4  -5   8 652.205 128.795   2
  -4   5  -8 612.456 119.557   2
  -4  -5  -9 137.309 66.8448   4
   4   5   9 222.159 78.8505   4
  -4   5  -9 155.075 51.6295   2
  -4  -5 -10 653.877 138.041   4
   4   5  10 1020.00 160.847   4
  -4  -5 -10 887.599 145.224   2
  -4   5 -10 931.071 157.547   2
   4   5  11 298.798 88.0435   4
  -4  -5 -11 210.663 71.4072   2
  -4   5 -11 272.649 86.8347   2
   4   5  12 18.2085 39.7802   4
  -4   5 -12 19.9294 39.4051   2
  -4  -5 -12 22.1126 13.9226   2
  -4   5 -13 568.095 133.777   2
  -4  -5 -13 642.178 124.773   2
  -4  -5 -14 1008.04 161.520   2
  -4   5 -14 842.297 166.120   2
  -4   5 -15 62.4010 56.5737   2
  -4  -5 -15 184.185 69.6603   2
  -4  -5 -16 404.651 127.904   3
  -4   5 -16 449.235 127.273   2
  -4  -5 -16 476.823 114.387   2
  -4  -5 -17 259.621 107.950   3
  -4   5 -17 380.664 119.654   2
  -4  -5 -17 342.516 100.010   2
  -4  -5 -18 206.187 91.2057   3
  -4  -5 -18 173.813 66.3993   2
  -4   5 -18 356.450 120.563   2
  -4  -5 -19-43.4531 31.8172   2
  -4   5 -19 6.65772 31.1111   2
  -4   5 -20 118.765 88.0103   2
  -4  -5 -20 118.163 65.9696   2
  -4  -5 -21-25.5881 24.6504   3
  -4  -5 -21 33.7887 48.7689   2
  -4   5 -21 25.7740 32.8217   2
  -4  -5 -22 53.0859 47.9849   3
  -4  -6  22 59.9006 107.166   4
   4  -6 -22 140.917 88.6773   3
  -4   6  22 40.8868 58.1210   1
   4  -6 -21 163.023 106.605   3
  -4  -6  21 44.6337 58.7019   4
  -4   6  21 6.56309 40.4372   1
  -4  -6  20 143.413 97.7071   4
   4  -6 -20 51.8755 62.4289   3
  -4   6  20 61.2625 70.2814   1
  -4  -6  19 48.0887 53.8608   4
   4  -6 -19 130.959 86.8048   3
  -4   6  19 50.3676 65.3378   1
   4  -6 -18 277.121 126.167   3
  -4  -6  18 159.400 84.3684   4
  -4   6  18 202.779 106.298   1
  -4  -6  17 61.9080 69.6069   4
   4  -6 -17 79.9108 66.0617   3
  -4   6  17 31.0713 28.7190   1
  -4  -6  16 543.325 145.420   4
   4  -6 -16 543.860 152.555   3
  -4   6  16 456.031 134.238   1
  -4  -6  15 75.2587 35.2838   4
   4  -6 -15 118.476 76.8807   3
  -4   6  15 44.8704 62.4683   1
  -4  -6  14 81.5618 57.4235   4
  -4  -6  14 97.9151 46.2016   3
   4  -6 -13 78.0022 49.9797   3
  -4  -6  13 114.552 71.0858   4
  -4   6  13 11.6361 38.3163   1
  -4  -6  13-9.22828 13.6793   3
   4  -6 -12 830.179 170.618   3
  -4  -6  12 855.521 143.882   3
  -4  -6  12 795.764 165.487   4
  -4   6  12 842.785 155.513   1
   4  -6 -11 58.3360 51.0627   3
  -4  -6  11 43.5403 15.1919   4
  -4   6  11-42.8602 34.5840   1
  -4  -6  11 39.3923 45.3462   3
   4  -6 -10 304.709 102.543   3
  -4  -6  10 208.882 62.9423   4
  -4  -6  10 301.521 84.0891   3
  -4  -6   9 361.442 101.653   4
   4  -6  -9 434.180 118.037   3
  -4  -6   9 281.533 78.0989   3
   4  -6  -8 821.570 160.611   3
  -4  -6   8 719.299 123.570   3
  -4  -6   8 821.499 153.536   4
  -4  -6   7 634.062 115.719   3
  -4  -6   7 558.538 127.182   4
   4  -6  -7 619.400 128.114   3
   4  -6  -7 729.525 143.448   1
  -4  -6   6 7.48276 26.4734   4
   4  -6  -6 10.1390 39.6405   3
   4   6  -6 38.7226 51.4355   4
  -4  -6   6-11.0553 5.87783   3
  -4  -6   6 0.64032 16.2156   2
   4  -6  -6 44.9081 47.0353   1
   4  -6  -5 162.391 26.6849   4
  -4  -6   5 204.594 61.7592   4
   4  -6  -5 281.588 84.1878   3
   4   6  -5 251.656 71.6200   4
   4  -6  -5 246.650 76.0197   1
  -4  -6   5 171.897 65.9845   2
  -4  -6   5 164.511 39.4828   1
  -4  -6   4 146.379 61.9019   4
   4  -6  -4 157.401 34.4488   4
   4  -6  -4 131.983 56.5582   3
   4   6  -4 142.210 56.0704   4
   4  -6  -4 111.060 34.7397   2
  -4   6   4 134.465 33.5424   2
   4  -6  -4 95.1835 49.9006   1
  -4  -6   4 104.912 30.9744   1
  -4  -6   3 344.136 90.6142   4
   4  -6  -3 284.302 73.4292   3
   4   6  -3 322.988 89.6150   4
   4  -6  -3 286.217 53.3250   4
   4  -6  -3 183.076 52.2046   1
  -4   6   3 271.465 51.7749   2
  -4  -6   3 275.000 56.5751   1
   4  -6  -3 246.388 51.6026   2
   4  -6  -2 622.144 110.839   3
   4   6  -2 821.558 143.992   4
  -4  -6   2 735.421 134.008   4
   4  -6  -2 632.927 87.4605   2
   4  -6  -2 649.684 119.822   1
  -4   6   2 682.537 88.1130   2
  -4  -6   2 754.088 100.054   1
   4   6  -1 153.103 68.7102   4
  -4  -6   1 160.595 81.6447   4
   4  -6  -1 144.848 51.2891   3
   4  -6  -1 152.808 49.9849   2
  -4   6   1 121.387 44.2237   2
   4   6   0 177.943 65.2550   4
  -4  -6   0-12.2398 46.9387   4
   4  -6   0 76.8525 38.9517   3
  -4   6   0 97.2102 33.5462   2
   4  -6   0 153.476 57.6624   2
   4   6   1 263.754 77.1617   4
  -4  -6  -1 213.133 67.1687   4
   4  -6   1 243.221 68.0053   3
  -4   6  -1 209.716 51.8469   2
   4  -6   1 236.406 65.6137   2
   4  -6   2 1267.61 139.271   3
   4   6   2 1376.35 179.538   4
  -4  -6  -2 1057.65 156.690   4
   4  -6   2 1182.76 144.207   2
  -4   6  -2 1180.17 140.820   2
   4  -6   3 5573.63 281.857   3
   4   6   3 6162.21 381.710   4
  -4  -6  -3 5537.85 358.617   4
   4  -6   3 5276.41 316.472   2
   4   6   3 5601.15 302.901   1
  -4   6  -3 5508.43 319.628   2
   4   6   4 176.752 69.1692   4
   4  -6   4 247.475 57.6880   3
  -4  -6  -4 173.395 78.3684   4
  -4   6  -4 120.547 45.1088   2
   4   6   4 232.943 66.7034   1
   4  -6   4 233.784 73.2040   2
   4   6   5 87.1985 69.7341   4
   4  -6   5 71.2288 36.2355   3
  -4  -6  -5 125.624 54.3758   4
   4   6   5 86.9441 47.8579   1
  -4   6  -5 33.2368 13.4928   2
   4  -6   5 70.4593 38.2800   2
  -4  -6  -6-27.3185 31.9344   4
   4  -6   6 42.4720 29.1226   3
   4   6   6 81.6306 69.7493   4
  -4   6  -6 37.4737 29.9901   2
   4   6   6 7.07823 57.3245   1
   4  -6   6 32.9256 39.6097   2
   4  -6   7 447.777 59.7670   3
   4   6   7 545.603 120.576   4
  -4  -6  -7 248.622 79.4451   4
  -4   6  -7 311.297 81.6864   2
   4   6   7 490.314 105.215   1
   4  -6   7 499.628 121.547   2
   4   6   8 93.5404 65.3801   4
  -4  -6  -8 17.8388 35.1301   4
  -4   6  -8 3.47646 32.9210   2
   4   6   8 53.8217 57.5640   1
   4  -6   8 32.0381 10.9446   3
  -4  -6  -9 492.662 116.085   4
   4   6   9 589.470 121.208   4
  -4   6  -9 501.892 108.031   2
   4   6   9 530.866 122.583   1
   4   6  10 652.155 126.851   4
  -4  -6 -10 562.480 138.636   4
  -4   6 -10 491.114 111.225   2
  -4  -6 -11-6.64001 33.3133   4
   4   6  11-31.2351 59.9528   4
  -4  -6 -11-2.72374 40.4582   2
  -4   6 -11-23.3721 36.0575   2
  -4  -6 -12-12.1503 8.64277   2
  -4   6 -12-21.9018 26.8298   2
  -4  -6 -13 1215.34 179.775   2
  -4   6 -13 1135.40 194.231   2
  -4  -6 -14 68.9031 49.9344   2
  -4   6 -14 100.065 54.4977   2
  -4   6 -15 15.0658 45.2011   2
  -4  -6 -15 57.4697 54.6454   2
  -4  -6 -16 34.6076 36.5140   3
  -4   6 -16 62.2592 53.5762   2
  -4  -6 -16 66.1851 61.4449   2
  -4  -6 -17 63.0955 51.1069   3
  -4   6 -17 51.8371 63.8042   2
  -4  -6 -17 69.6952 56.5014   2
  -4  -6 -18-38.9123 61.2626   3
  -4   6 -18 18.6508 16.6159   2
  -4  -6 -18 19.0832 8.21211   2
  -4  -6 -19 0.13853 28.0656   3
  -4   6 -19 71.7271 48.6571   2
  -4  -6 -20-75.1980 56.6980   3
  -4  -6 -20 55.7220 34.7333   2
  -4   6 -20 18.1517 58.6963   2
  -4  -6 -21 9.83582 46.8536   3
  -4  -6 -22 13.2204 30.4360   3
  -4  -6 -23 82.0140 71.9104   3
  -4  -7  20 49.5716 75.0578   4
   4  -7 -20 26.0379 86.8146   3
  -4   7  20 44.8721 55.3592   1
   4  -7 -19 93.4799 94.6445   3
  -4  -7  19 186.373 102.191   4
  -4   7  19 133.029 89.9668   1
  -4  -7  18 215.692 105.070   4
   4  -7 -18 100.459 112.234   3
  -4   7  18-0.29295 35.1299   1
  -4  -7  17 207.287 105.102   4
   4  -7 -17 78.2062 85.5229   3
  -4   7  17 57.9256 57.9440   1
  -4  -7  16 81.8532 66.9151   4
   4  -7 -16 45.1346 73.0044   3
  -4   7  16-12.0638 34.1120   1
  -4  -7  15 272.125 109.666   4
   4  -7 -15 187.219 99.5645   3
  -4   7  15 290.823 103.192   1
  -4  -7  14 102.652 74.2285   4
   4  -7 -14 86.5094 71.2645   3
  -4   7  14-70.3633 50.4404   1
   4  -7 -13 316.443 125.633   3
  -4  -7  13 419.990 132.677   4
   4  -7 -12 272.459 111.531   3
  -4  -7  12 375.318 116.579   4
  -4  -7  11 125.329 65.5839   4
   4  -7 -11 156.879 93.0379   3
  -4  -7  11 165.467 71.1565   3
  -4  -7  10-56.1655 70.0533   4
   4  -7 -10 72.1450 49.1678   3
  -4  -7  10 34.9939 23.2107   3
  -4  -7   9 719.047 156.084   4
  -4  -7   9 720.873 129.727   3
   4  -7  -9 731.465 165.059   3
  -4  -7   8 413.126 114.279   4
   4  -7  -8 520.669 130.185   3
  -4  -7   8 520.932 108.188   3
  -4  -7   7 46.7329 17.7783   4
   4  -7  -7 25.6508 6.41405   3
  -4  -7   7 29.9890 12.6131   3
  -4  -7   6 21.0205 47.4942   4
   4  -7  -6 77.8280 16.8041   4
   4  -7  -6 58.6802 43.6820   3
  -4  -7   6 43.5765 9.89707   1
   4  -7  -5 1336.08 196.651   3
  -4  -7   5 1608.87 219.181   4
   4  -7  -5 1249.86 94.9460   4
   4  -7  -5 1236.54 102.395   2
  -4  -7   5 1264.87 133.407   1
   4  -7  -4 24.7689 20.5624   4
   4  -7  -4-6.44076 23.0755   3
   4  -7  -4 8.82655 4.66104   2
  -4  -7   4-20.0778 29.9882   1
  -4  -7   3 610.327 131.297   4
   4  -7  -3 353.366 94.2265   3
   4  -7  -3 455.989 72.4749   4
  -4   7   3 512.635 79.8088   2
   4  -7  -3 453.915 74.7264   2
  -4  -7   3 440.394 77.0205   1
   4  -7  -2 67.2083 41.5154   3
   4  -7  -2 50.4507 28.4761   4
   4   7  -2 137.968 99.2565   4
  -4   7   2 47.4828 27.5577   2
   4  -7  -2 53.3531 34.0174   2
   4  -7  -1 1093.62 158.484   3
   4   7  -1 1162.18 179.892   4
  -4  -7   1 1543.98 209.306   4
  -4   7   1 1125.13 127.271   2
   4  -7  -1 1016.14 124.821   2
   4   7   0 68.6807 48.7045   4
  -4  -7   0-48.7174 59.1631   4
   4  -7   0 3.23213 6.41000   3
  -4   7   0 9.25413 26.4009   2
   4  -7   0 36.2653 32.7754   2
   4  -7   1 1539.12 171.216   3
   4   7   1 1819.08 219.980   4
  -4  -7  -1 1455.57 194.233   4
   4  -7   1 1402.61 158.387   2
  -4   7  -1 1479.76 159.272   2
   4   7   2 315.971 91.6315   4
  -4  -7  -2 197.264 73.6769   4
   4  -7   2 240.090 67.9076   3
  -4   7  -2 202.545 58.0377   2
   4  -7   2 227.774 67.1072   2
   4   7   3 507.512 106.479   4
   4  -7   3 564.416 96.9571   3
  -4  -7  -3 542.230 119.980   4
  -4   7  -3 544.885 106.190   2
   4  -7   3 323.728 78.8653   2
   4   7   4 232.970 75.3879   4
  -4  -7  -4 299.803 89.7110   4
   4  -7   4 265.207 68.6561   3
  -4   7  -4 242.498 70.8057   2
   4  -7   4 205.814 65.1280   2
   4   7   4 223.695 62.7983   1
  -4  -7  -5 1710.61 212.261   4
   4  -7   5 1662.90 153.786   3
   4   7   5 1782.22 212.952   4
   4  -7   5 1648.72 199.785   2
   4   7   5 1700.43 189.622   1
  -4   7  -5 1740.34 203.747   2
   4  -7   6 53.2499 29.6652   3
   4   7   6 120.078 57.2956   4
  -4  -7  -6 100.471 58.4577   4
   4   7   6 10.6456 30.9716   1
  -4   7  -6 62.0810 44.0668   2
   4  -7   6 31.0811 31.9931   2
   4   7   7 76.9223 43.4020   4
   4  -7   7 79.7736 36.4381   3
  -4  -7  -7 101.572 58.2996   4
  -4   7  -7 106.816 58.3387   2
   4   7   7 51.3213 47.8229   1
   4   7   8 358.576 105.366   4
   4  -7   8 345.111 54.8981   3
  -4  -7  -8 299.465 89.7694   4
  -4   7  -8 347.905 100.400   2
   4   7   8 377.064 103.053   1
  -4  -7  -9 449.911 126.611   4
   4  -7   9 499.548 46.7337   3
  -4   7  -9 572.544 130.672   2
   4   7   9 502.313 122.519   1
  -4  -7 -10 124.436 73.9928   4
   4   7  10 114.989 88.6688   1
  -4   7 -10 8.79913 31.9690   2
  -4  -7 -11 317.421 103.709   4
  -4  -7 -11 307.889 91.7749   2
  -4   7 -11 237.451 89.4131   2
   4   7  11 372.685 113.424   1
  -4  -7 -12 98.9786 61.9823   2
   4   7  12 20.9589 62.7283   1
  -4   7 -12-28.6482 46.1869   2
   4   7  13 183.140 94.6383   1
  -4  -7 -13 133.970 67.6741   2
  -4   7 -13 119.408 68.7911   2
  -4  -7 -14 48.3079 46.8582   2
   4   7  14 96.1314 107.211   1
  -4   7 -14 81.1829 64.4502   2
   4   7  15 245.879 129.014   1
  -4  -7 -15 261.804 91.0137   2
  -4   7 -15 238.335 102.953   2
  -4  -7 -16 109.660 76.1296   3
  -4  -7 -16 227.146 79.7750   2
  -4   7 -16 161.980 92.1248   2
  -4  -7 -17-59.2378 65.0874   3
  -4  -7 -17 50.0870 25.2578   2
  -4   7 -17 27.1450 26.0624   2
  -4  -7 -18 7.88456 22.4479   3
  -4   7 -18-0.58332 21.5664   2
  -4  -7 -18 41.0488 45.2580   2
  -4  -7 -19 149.785 67.6197   3
  -4   7 -19 136.808 86.5703   2
  -4  -7 -20 7.25091 8.62784   3
  -4  -7 -21 1.78919 48.5188   3
  -4  -7 -22-55.2309 11.9082   3
  -4  -8  19 55.2002 61.5018   4
  -4   8  19 68.4272 70.8778   1
  -4  -8  18 69.0024 94.8515   4
   4  -8 -18 90.8068 77.9195   3
  -4   8  18 49.8131 64.2490   1
  -4  -8  17 147.870 87.5067   4
   4  -8 -17 142.296 112.272   3
  -4   8  17 51.2050 35.8679   1
  -4  -8  16 6.15143 42.7556   4
   4  -8 -16 25.9187 78.5669   3
  -4  -8  15 20.9784 48.7197   4
   4  -8 -15 36.5882 64.1016   3
  -4  -8  14 24.7502 52.0536   4
   4  -8 -14 14.1093 74.3888   3
  -4  -8  13 183.643 86.7691   4
   4  -8 -13 79.2464 91.7068   3
  -4  -8  12-45.2212 57.2776   4
   4  -8 -12 14.1404 35.3511   3
  -4  -8  11 5.24372 32.6102   4
   4  -8 -11 71.0156 57.5638   3
  -4  -8  10 228.788 101.533   4
   4  -8 -10 161.367 98.8496   3
   4  -8  -9 983.266 201.507   3
  -4  -8   9 1136.51 207.132   4
   4  -8  -8 1440.64 232.791   3
  -4  -8   8 1884.48 277.173   4
  -4  -8   7 49.8685 54.8558   4
   4  -8  -7-31.1786 28.4767   3
  -4  -8   7-2.66450 20.4735   1
  -4  -8   6 37.0459 53.2621   4
   4  -8  -6 33.3057 12.3023   4
   4  -8  -6 64.1009 50.4900   3
  -4  -8   6 72.7006 32.7873   1
   4  -8  -6 46.7564 19.2059   2
   4  -8  -5 1224.32 195.409   3
   4  -8  -5 1162.97 104.042   4
  -4  -8   5 1419.53 217.422   4
  -4  -8   5 1196.85 144.273   1
   4  -8  -5 1061.70 105.145   2
   4  -8  -4 1538.59 214.749   3
   4  -8  -4 1333.87 124.340   4
  -4  -8   4 1300.93 204.406   4
   4  -8  -4 1278.55 127.169   2
  -4  -8   4 1391.04 153.542   1
   4  -8  -3 106.455 43.2173   4
  -4  -8   3 33.4590 57.3579   4
   4  -8  -3 101.445 34.3223   3
   4  -8  -3 100.380 37.1604   2
  -4  -8   3 84.7582 43.7066   1
  -4  -8   2 472.385 135.261   4
   4  -8  -2 415.856 106.485   3
   4  -8  -2 464.753 90.0966   4
  -4   8   2 510.276 88.7598   2
   4  -8  -2 455.898 83.3109   2
  -4  -8   2 558.134 103.533   1
  -4  -8   1 193.293 92.7111   4
   4  -8  -1 27.7777 27.5088   3
   4  -8  -1 88.1313 33.4463   4
  -4   8   1 72.9622 34.3834   2
   4  -8  -1 76.1334 36.6308   2
   4  -8   0-13.2842 7.37045   3
  -4  -8   0-57.2541 23.9631   4
   4  -8   0 3.33180 22.1396   4
  -4   8   0 66.5760 42.6755   2
   4  -8   0 57.0460 34.3091   2
   4  -8   1 173.854 64.0306   3
  -4  -8  -1 200.425 54.6069   4
  -4   8  -1 196.027 59.2902   2
   4  -8   1 152.889 53.7707   2
   4  -8   2 1571.78 184.247   3
  -4  -8  -2 1456.58 203.643   4
   4  -8   2 1197.19 168.805   2
  -4   8  -2 1487.89 177.858   2
   4  -8   3 787.951 125.044   3
  -4  -8  -3 911.860 158.691   4
   4  -8   3 648.830 126.783   2
  -4   8  -3 788.541 132.308   2
   4  -8   4 351.061 81.5805   3
  -4  -8  -4 318.084 102.577   4
   4  -8   4 306.000 90.2640   2
  -4   8  -4 321.249 90.0360   2
   4  -8   5 34.0545 32.8144   3
  -4  -8  -5 40.8853 64.5519   4
  -4   8  -5 22.4365 31.2735   2
   4   8   5-74.7660 42.2767   1
  -4  -8  -6 185.123 86.7803   4
   4  -8   6 232.671 60.8936   3
  -4   8  -6 162.771 73.8297   2
   4   8   6 116.320 63.0801   1
   4  -8   7 207.241 52.6336   3
  -4  -8  -7 235.078 95.9595   4
   4   8   7 88.1223 54.8055   1
  -4   8  -7 132.529 59.9098   2
   4  -8   8 633.161 85.3027   3
  -4  -8  -8 535.351 133.227   4
   4   8   8 505.962 120.249   1
  -4   8  -8 565.381 130.858   2
   4  -8   9 205.787 46.7025   3
  -4  -8  -9 209.058 83.8237   4
   4   8   9 188.733 83.6962   1
  -4   8  -9 174.219 71.2553   2
   4   8  10 23.3073 47.7319   1
   4  -8  10 11.0701 9.50419   3
  -4   8 -10-24.1359 8.05747   2
  -4  -8 -11 71.8732 49.3018   4
   4   8  11-8.06095 14.6869   1
  -4   8 -11 36.3986 40.6023   2
  -4  -8 -12 342.916 125.097   4
  -4  -8 -12 424.349 117.502   2
   4   8  12 380.531 131.197   1
  -4   8 -12 434.722 132.251   2
  -4  -8 -13 235.181 82.9892   2
  -4   8 -13 288.431 105.563   2
   4   8  13 195.762 103.573   1
  -4  -8 -14 191.930 72.4235   2
   4   8  14 101.215 86.4654   1
  -4   8 -14 99.3290 60.2993   2
   4   8  15 55.6442 73.4662   1
  -4  -8 -15 30.2826 54.2373   2
  -4   8 -15 30.7969 74.6993   2
  -4  -8 -16 23.6978 44.1545   3
   4   8  16 46.9113 88.1669   1
  -4  -8 -16 169.337 90.8674   2
  -4   8 -16 90.2019 67.8346   2
  -4  -8 -17 42.6141 38.1048   3
   4   8  17 57.8614 78.6289   1
  -4  -8 -17 95.5398 67.5641   2
  -4   8 -17 3.58455 38.6914   2
  -4  -8 -18-15.6133 23.5527   3
   4   8  18 56.2185 93.4244   1
  -4   8 -18 7.98644 6.06088   2
  -4  -8 -19 17.7836 38.1947   3
  -4  -8 -20 42.5016 84.6356   3
  -4  -9  17-19.8316 44.9649   4
   4  -9 -17 57.4937 86.2808   3
  -4  -9  16-0.50265 37.1392   4
   4  -9 -16 142.635 116.827   3
  -4  -9  15 15.6444 55.6224   4
   4  -9 -15 7.40187 77.8659   3
  -4  -9  14 87.4060 58.0904   4
   4  -9 -14 59.0247 82.9383   3
  -4  -9  13-7.35838 34.2869   4
   4  -9 -13 15.4489 53.2149   3
   4  -9 -12 26.8035 38.2366   3
  -4  -9  12 45.0695 49.1191   4
  -4  -9  11-51.4091 49.0616   4
   4  -9 -11 41.8934 50.3750   3
  -4  -9  10 99.8950 70.7879   4
   4  -9 -10 111.816 63.7646   3
   4  -9  -9-54.5658 61.2346   3
  -4  -9   9-46.3882 24.7082   4
  -4  -9   8 26.5574 23.1723   4
  -4  -9   8-11.9502 6.76349   1
  -4  -9   7 59.2143 62.5456   4
   4  -9  -7 59.3279 57.8656   3
   4  -9  -7 69.2426 19.3077   4
  -4  -9   7 55.9886 18.2976   1
  -4  -9   6 97.7998 73.8711   4
   4  -9  -6 14.0746 35.2798   3
   4  -9  -6 49.3888 22.5922   4
   4  -9  -6 72.5125 25.2521   2
  -4  -9   6 68.6663 40.5481   1
  -4  -9   5 135.843 78.9828   4
   4  -9  -5 30.0748 34.5196   4
   4  -9  -5 51.9806 57.3094   3
   4  -9  -5-6.92896 14.9068   2
  -4  -9   5 23.8160 49.3220   1
   4  -9  -4 33.4582 25.7866   4
  -4  -9   4-47.9265 48.6375   4
   4  -9  -4-66.6247 58.7186   3
  -4  -9   4 24.3368 29.4427   1
   4  -9  -4 3.99903 17.3733   2
   4  -9  -3 10.1426 17.7783   4
  -4  -9   3 28.1260 50.6908   4
   4  -9  -3-2.68874 20.9509   3
  -4  -9   3 20.4803 40.9274   1
   4  -9  -3 30.0181 26.0511   2
   4  -9  -2 42.0086 33.2191   4
   4  -9  -2 13.2865 25.5134   3
  -4  -9   2 45.6985 44.4076   4
  -4  -9   2 47.1360 45.8258   1
   4  -9  -2 44.4593 25.7379   2
   4  -9  -1-35.7906 32.4480   3
   4  -9  -1 83.5571 54.5605   4
   4  -9  -1 42.4021 28.5044   2
   4  -9   0 1294.53 186.820   3
   4  -9   0 1336.85 170.539   4
  -4  -9   0 1266.00 203.575   4
  -4   9   0 1326.03 165.554   2
   4  -9   0 1217.70 159.232   2
   4  -9   1 309.266 87.5423   3
  -4  -9  -1 215.554 76.9505   4
   4  -9   1 240.070 73.3871   4
  -4   9  -1 267.241 75.5127   2
   4  -9   1 207.125 81.7268   2
   4  -9   2 79.1100 49.9072   3
  -4  -9  -2-2.32886 13.7114   4
   4  -9   2-2.15361 23.0288   4
  -4   9  -2 8.30235 26.3347   2
   4  -9   2 13.4137 36.6208   2
   4  -9   3 18.2114 10.4685   3
  -4  -9  -3 36.7396 56.8202   4
   4  -9   3-39.5264 43.2091   4
  -4   9  -3 26.3184 21.1921   2
   4  -9   4 585.320 115.242   3
  -4  -9  -4 696.453 157.517   4
  -4   9  -4 579.695 126.652   2
   4  -9   5 185.059 65.6988   3
  -4  -9  -5 144.996 84.3941   4
  -4   9  -5 160.576 62.1270   2
   4  -9   6 56.0655 31.3608   3
  -4  -9  -6 81.5875 51.6254   4
  -4   9  -6 68.9573 50.7791   2
  -4  -9  -7 30.8278 24.0144   4
   4  -9   7 41.7737 36.2348   3
  -4   9  -7 11.5106 17.2380   2
   4   9   7-36.6516 62.7982   1
   4  -9   8 55.6908 31.7936   3
  -4  -9  -8 87.6701 40.4282   4
  -4   9  -8 57.5430 39.1242   2
   4   9   8-3.48529 5.88468   1
  -4  -9  -9 105.497 60.4740   4
   4  -9   9 164.927 48.1267   3
   4   9   9 104.288 70.4271   1
  -4   9  -9 119.792 66.8862   2
  -4  -9 -10 216.151 87.9540   4
   4   9  10 298.606 96.8656   1
  -4   9 -10 204.994 88.4486   2
  -4  -9 -11 2.34006 16.9439   4
   4   9  11 52.4330 60.0968   1
  -4  -9 -12-19.4132 17.4921   4
  -4  -9 -12-19.3407 32.7533   2
   4   9  12-25.6818 51.6336   1
  -4   9 -12 11.5299 57.5678   2
  -4  -9 -13 87.1287 60.9187   2
   4   9  13 143.138 84.8491   1
  -4   9 -13 38.6575 45.4683   2
   4   9  14 22.5672 50.2452   1
  -4  -9 -14 113.090 62.2158   2
  -4   9 -14 7.72901 27.4114   2
   4   9  15 63.3509 59.4203   1
  -4  -9 -15 22.3791 32.1316   2
  -4   9 -15-35.7123 53.1765   2
  -4  -9 -16-17.8607 29.6097   3
   4   9  16 39.9152 74.6589   1
  -4   9 -16 66.2146 54.8844   2
  -4  -9 -17 11.4530 55.6688   3
   4   9  17 101.831 109.942   1
  -4  -9 -18 8.11221 35.2026   3
  -4 -10  14 60.6235 63.0501   4
   4 -10 -14 85.3554 92.7644   3
  -4 -10  13 24.4072 45.4925   4
   4 -10 -13 78.7034 82.4217   3
  -4 -10  12-35.7393 48.7018   4
   4 -10 -12 112.090 76.3330   3
  -4 -10  11 78.6030 71.9289   4
   4 -10 -11 99.3643 94.0808   3
  -4 -10  10 83.9693 69.1953   4
   4 -10 -10 60.3018 71.7189   3
  -4 -10   9 76.4159 41.7551   4
   4 -10  -9 8.25468 51.9789   3
  -4 -10   8 330.065 121.904   4
   4 -10  -8 306.988 123.678   3
  -4 -10   7 186.036 89.5628   4
   4 -10  -7 25.7250 60.4779   3
  -4 -10   6 79.4171 62.8250   4
   4 -10  -6 4.27864 47.2346   3
   4 -10  -6 34.4427 27.9270   4
  -4 -10   5 27.9407 61.7589   4
   4 -10  -5 49.1531 40.0060   4
   4 -10  -5-114.048 65.3313   3
   4 -10  -4 95.9673 49.5714   4
  -4 -10   4 110.053 77.1755   4
   4 -10  -4 3.72444 44.3092   3
   4 -10  -3 242.142 72.2645   4
   4 -10  -3 198.385 82.2366   3
   4 -10  -3 240.075 68.3254   2
   4 -10  -2 31.0591 27.6987   4
   4 -10  -2 52.8942 38.5160   3
  -4 -10   2 86.4081 79.9268   4
   4 -10  -2 48.8778 30.6422   2
   4 -10  -1-15.4478 48.0862   3
  -4 -10   1 71.2852 41.6443   4
   4 -10  -1 40.0360 43.7481   4
   4 -10  -1-4.07570 7.24787   2
   4 -10   0 176.227 70.1222   4
   4 -10   0 139.469 56.8534   3
  -4 -10   0 126.584 46.7269   4
   4 -10   0 129.785 52.2253   2
   4 -10   1 129.927 62.0091   3
  -4 -10  -1 147.523 42.5051   4
   4 -10   1 134.035 72.5834   4
   4 -10   1 149.608 76.5718   2
   4 -10   2 185.878 69.9948   3
  -4 -10  -2 202.482 78.6563   4
   4 -10   2 229.013 86.6321   4
  -4  10  -2 167.785 78.4048   2
   4 -10   3 86.0470 55.9778   3
   4 -10   3 40.0797 25.0926   4
  -4 -10  -3 41.1794 44.2626   4
  -4  10  -3 67.5057 48.7966   2
   4 -10   4 40.7749 46.7040   3
  -4 -10  -4 31.0191 31.5670   4
   4 -10   4-2.18909 25.3889   4
  -4  10  -4 3.91329 14.1152   2
   4 -10   5 105.707 55.8333   3
  -4 -10  -5 28.5089 70.1192   4
   4 -10   5-45.5802 65.4437   4
  -4  10  -5-35.9056 24.6730   2
   4 -10   6 46.9079 32.9780   3
  -4 -10  -6 66.6196 66.3315   4
   4 -10   6-27.1731 10.3373   4
  -4  10  -6 54.6533 42.7028   2
   4 -10   7 112.908 45.0449   3
  -4 -10  -7 151.794 82.8691   4
   4 -10   7 5.70412 23.9006   4
  -4  10  -7 145.595 77.0422   2
  -4 -10  -8 13.5658 36.5564   4
   4 -10   8 13.4924 18.2284   3
  -4  10  -8-24.4188 46.7635   2
  -4 -10  -9 14.1208 37.0978   4
  -4  10  -9-16.3826 42.0094   2
   4  10  10 4.57756 7.10225   1
  -4  10 -10-2.40872 39.4977   2
  -4 -10 -11 43.1360 64.8525   4
   4  10  11-78.9218 55.1290   1
  -4  10 -11 0.39824 53.7389   2
  -4 -10 -12 62.7729 46.4075   4
  -4  10 -12 91.8177 78.7942   2
   4  10  12 79.1624 73.3384   1
  -4  10 -13-30.6483 23.9835   2
   4  10  13 16.3000 54.7765   1
  -4 -10 -13 74.4888 76.0988   2
  -4  10 -14 24.2852 45.5041   2
   4  10  14 42.6659 78.3779   1
  -4  10 -15 34.3932 47.0386   2
   4  10  15 16.1474 47.9709   1
  -4 -11  12 73.0874 78.8588   4
   4 -11 -12 13.0872 50.8096   3
  -4 -11  11 107.613 72.3041   4
   4 -11 -11 105.528 81.1982   3
   4 -11 -10 11.1479 27.8027   3
  -4 -11  10 116.712 79.5187   4
  -4 -11   9 120.208 92.4350   4
   4 -11  -9 0.94973 71.8119   3
  -4 -11   8 34.4644 54.9782   4
   4 -11  -8 16.6907 47.7076   3
  -4 -11   7 214.226 100.755   4
   4 -11  -7 165.163 87.3587   3
  -4 -11   6 68.9104 62.8626   4
   4 -11  -6 3.71449 98.1682   3
  -4 -11   5 84.8460 72.2885   4
   4 -11  -5 150.047 88.9178   3
   4 -11  -4 40.1990 39.1295   4
  -4 -11   4 99.0569 97.4892   4
   4 -11  -4 101.065 77.3729   3
   4 -11  -3 238.928 68.2721   4
   4 -11  -3 180.862 80.8132   3
  -4 -11   3 216.458 123.463   4
   4 -11  -2 37.9726 35.3046   4
   4 -11  -2-30.7329 48.2973   3
   4 -11  -1 69.7164 55.3998   4
   4 -11  -1-77.0014 67.1400   3
  -4 -11   1-27.4194 39.8377   4
   4 -11   0 6.86733 9.90545   3
  -4 -11   0 20.8831 30.0905   4
   4 -11   1 176.300 64.7561   4
   4 -11   1 100.881 62.4603   3
  -4 -11  -1 114.659 82.7812   4
   4 -11   2 47.5045 42.8937   4
   4 -11   2 77.8437 60.7420   3
  -4 -11  -2 28.7955 43.5117   4
   4 -11   3 27.2399 10.1802   3
  -4 -11  -3 11.7397 13.6153   4
   4 -11   3 10.7925 22.3482   4
   4 -11   4 49.6262 55.3364   3
  -4 -11  -4 60.4095 93.3564   4
   4 -11   4-2.27222 33.9465   4
   4 -11   5 174.567 72.0882   3
  -4 -11  -5 125.892 66.9062   4
   4 -11   5 163.813 77.9737   4
  -4  11  -5 144.978 71.0831   2
   4 -11   6 57.0255 35.4599   3
  -4 -11  -6 54.5686 81.3587   4
   4 -11   6 53.9343 33.3184   4
  -4  11  -6 2.90309 25.3446   2
  -4 -11  -7 66.2346 23.1542   4
   4 -11   7-51.0591 57.5453   4
  -4  11  -7 32.2576 20.3187   2
  -4 -11  -8 60.5455 67.1089   4
   4 -11   8 40.5988 37.3938   4
  -4  11  -8 20.6354 46.2479   2
   4 -11   9 1.20295 51.7276   4
  -4 -11  -9 82.4389 59.4248   4
  -4  11  -9 2.79646 19.1462   2
  -4 -11 -10 40.4018 43.1193   4
   4 -11  10 138.124 67.6374   4
  -4  11 -10 70.8537 55.7300   2
  -4 -11 -11 22.0544 46.3287   4
   4 -11  11 106.304 71.8723   4
  -4  11 -11 11.7764 15.9157   2
  -4 -11 -12 12.2665 32.1606   4
   4 -11  12-64.7616 87.0183   4
  -4  11 -12 18.9770 62.5716   2
  -4 -11 -13 69.8714 9.70126   4
   4 -11  13 21.3442 27.3972   4
  -4  11 -13 19.8046 25.5790   2
   4  11  13-10.5407 67.8779   1
   4  11  14 6.98220 51.0911   1
  -4 -12   9 67.7126 79.4509   4
   4 -12  -9-0.17259 69.7379   3
  -4 -12   8 188.651 115.418   4
   4 -12  -8 133.739 92.4381   3
  -4 -12   7 225.749 113.017   4
   4 -12  -7-11.5034 51.8618   3
  -4 -12   6 106.724 116.354   4
   4 -12  -6 11.7729 57.9558   3
  -4 -12   5 168.763 115.896   4
   4 -12  -5 102.824 88.4103   3
  -4 -12   4 108.789 71.3959   4
   4 -12  -4 1.17652 10.4954   3
   4 -12  -3 63.8203 82.3726   3
  -4 -12   3 87.6140 75.2266   4
   4 -12  -2-46.9396 37.4870   3
  -4 -12   2 26.5148 37.4191   4
   4 -12  -1 56.7524 61.0407   4
   4 -12  -1-21.0456 37.9233   3
  -4 -12   1-87.4911 79.1048   4
   4 -12   0 19.3173 54.4061   4
   4 -12   0 48.0420 43.5032   3
  -4 -12   0 81.5961 41.1290   4
   4 -12   1 7.76580 38.0188   4
   4 -12   1 162.320 86.2237   3
  -4 -12  -1 83.8224 52.3508   4
   4 -12   2 82.5712 69.0890   4
   4 -12   2 28.1403 42.6190   3
  -4 -12  -2 44.3552 71.1321   4
   4 -12   3 29.3919 43.9632   4
   4 -12   3 56.0981 61.7748   3
  -4 -12  -3-42.5877 32.3354   4
   4 -12   4 49.2898 57.6406   4
   4 -12   4 75.5715 63.1532   3
  -4 -12  -4-38.2009 49.0944   4
   4 -12   5 319.504 94.3929   3
  -4 -12  -5 198.930 82.2956   4
   4 -12   5 240.288 108.133   4
  -4 -12  -6 74.1735 85.2815   4
   4 -12   6-0.55012 24.3929   4
  -4 -12  -7-46.2300 59.8811   4
   4 -12   7 7.26601 15.9083   4
  -4 -12  -8-33.6341 51.4704   4
   4 -12   8 37.3107 12.4143   4
   4 -12   9 56.2578 40.5088   4
  -4 -12  -9 193.282 111.049   4
  -4  12  -9 43.3776 47.0884   2
   4 -12  10 70.1186 74.2793   4
  -4 -12 -10 54.4399 54.4536   4
  -4  12 -10 4.52407 26.2323   2
   4 -12  11 9.25377 25.5863   4
  -4  12 -11 65.9608 62.1356   2
   4 -13  -6 82.6454 112.738   3
   4 -13  -5 62.0520 57.8886   3
  -4 -13   4 255.347 124.039   4
   4 -13  -4 115.443 96.1344   3
  -4 -13   3 204.948 96.9363   4
   4 -13  -3 64.2086 52.7711   3
   4 -13  -2-24.7001 89.0233   3
  -4 -13   2-105.730 72.7163   4
   4 -13  -1 16.9857 36.7284   3
  -4 -13   1 50.1105 45.3480   4
   4 -13   0 211.443 108.978   3
  -4 -13   0 74.6120 59.4387   4
   4 -13   1 1081.88 271.382   3
  -4 -13  -1 17.4330 51.6501   4
   4 -13   2-46.5584 24.3991   4
   4 -13   2 130.824 80.5818   3
  -4 -13  -2 49.7991 65.8431   4
   4 -13   3 10.5150 15.1922   4
   4 -13   3 66.3827 57.2792   3
  -4 -13  -3 11.5635 42.7902   4
   4 -13   4 133.769 76.3189   4
  -4 -13  -4 62.2426 28.1999   4
   4 -13   5 29.6105 72.9513   4
  -4 -13  -5-33.3709 32.9216   4
   4 -13   6 107.024 88.9288   4
  -4 -13  -6 82.3866 79.5907   4
   4 -13   7 23.7776 81.6344   4
  -4 -13  -7 28.4846 80.6849   4
  -4 -13  -8 186.608 90.4564   4
   4 -13   8 115.945 65.6542   4
   4 -14  -2 35.3054 48.4915   3
   4 -14  -1 31.1009 34.1609   3
   4 -14   0-42.0194 44.2624   3
   4 -14   1 91.6061 63.3539   3
  -4 -14  -2 46.2191 68.1003   4
  -4 -14  -3 39.3882 61.1807   4
  -4 -14  -4 179.125 112.023   4
   5   0 -25 75.3718 67.1634   3
   5   0 -24 27.9493 26.2558   3
   5   0 -23 96.4787 73.4850   3
   5   0 -22 62.3610 72.0233   3
  -5   0  21 22.8303 49.8331   4
   5   0 -21 31.0466 31.4281   3
  -5   0  20 77.9157 44.8271   4
   5   0 -20 47.4429 38.1853   3
  -5   0  19 18.1465 22.4381   4
   5   0 -19 54.5890 44.4705   3
  -5   0  18 27.3003 19.7503   4
   5   0 -18 60.5851 70.2015   3
  -5   0  18 97.8937 51.2404   2
  -5   0  17-33.6345 36.5143   4
  -5   0  17 23.3573 28.8894   2
  -5   0  16 83.9249 39.0120   4
  -5   0  16 35.0489 19.6780   2
   5   0 -16 94.5126 62.2355   3
  -5   0  15-15.9020 27.0351   4
  -5   0  15-20.6728 34.9775   2
   5   0 -15 34.8188 29.7784   3
  -5   0  14 192.161 54.6599   4
   5   0 -14 100.148 53.1466   3
  -5   0  13 11.4192 20.8715   4
  -5   0  13-2.20194 22.0045   3
   5   0 -13 29.3890 32.1423   3
   5   0 -12 1762.87 212.217   3
  -5   0  12 1866.07 225.379   3
  -5   0  12 1675.43 171.634   4
  -5   0  11 30.2463 34.9627   4
  -5   0  11 39.6787 51.0766   3
  -5   0  11 58.0684 42.2497   1
  -5   0  11-10.4603 8.66466   2
   5   0 -11 23.0706 31.0761   3
  -5   0  10 229.785 65.0223   4
  -5   0  10 251.961 75.5936   3
  -5   0  10 226.310 59.1892   2
  -5   0  10 276.267 62.4605   1
   5   0 -10 194.394 74.6701   3
  -5   0   9 28.2243 24.5247   4
  -5   0   9 8.22371 17.4999   3
  -5   0   9 23.9044 27.8727   1
   5   0  -9 21.5475 39.2293   3
  -5   0   8 261.275 64.2350   4
   5   0  -8 196.470 55.7424   4
  -5   0   8 260.548 50.3265   1
   5   0  -8 270.107 75.7986   3
  -5   0   7 14.9300 24.4632   4
   5   0  -7 15.9660 16.3442   4
   5   0  -7 0.79138 32.5792   3
  -5   0   7-22.0901 18.9747   1
  -5   0   6 403.566 74.4079   4
   5   0  -6 442.628 80.1959   4
   5   0  -6 444.161 90.1450   3
   5   0  -5-7.01069 0.72663   4
  -5   0   5 1.79368 17.6964   4
   5   0  -5 15.3961 22.8292   3
   5   0  -4 47.4142 24.4940   4
  -5   0   4 7.80046 20.4317   4
   5   0  -4 9.79670 12.9301   3
   5   0  -3-3.07322 29.9233   4
  -5   0   3 40.0861 30.1328   4
   5   0  -3 5.46677 24.5076   3
   5   0  -3 9.03193 9.34647   1
  -5   0   2 866.953 107.850   4
   5   0  -2 939.918 117.197   3
   5   0  -2 794.028 101.745   4
   5   0  -1 10.5155 5.07280   4
  -5   0   1 3.87386 21.3135   4
   5   0  -1-14.8694 28.7717   3
  -5   0   0 714.509 101.689   4
  -5   0   0 669.052 98.3577   3
   5   0   0 652.132 98.0495   4
   5   0   0 612.971 89.5626   3
  -5   0  -1-6.36490 13.2079   4
   5   0   1 42.5024 38.1835   4
  -5   0  -1 20.5131 23.0870   3
  -5   0  -2 4051.27 262.049   4
  -5   0  -2 3942.88 226.719   3
  -5   0  -3-7.62287 15.0743   4
  -5   0  -3-12.4087 12.0801   3
  -5   0  -3 10.2962 34.1203   2
  -5   0  -4 1436.21 133.120   3
  -5   0  -4 1448.59 167.439   2
  -5   0  -5 5.35732 8.62502   3
  -5   0  -5-5.51230 18.1299   2
  -5   0  -6 2254.66 163.646   3
  -5   0  -6 2410.51 217.244   2
  -5   0  -7 60.0984 35.2062   2
  -5   0  -8 932.229 141.436   2
  -5   0  -9 16.8476 25.2772   2
   5   0  10 264.660 94.8274   4
  -5   0 -10 135.891 55.3227   2
   5   0  11-23.2308 26.1743   4
  -5   0 -11 58.9487 44.5907   2
  -5   0 -12 104.422 44.4871   2
  -5   0 -13-39.8516 39.9955   2
  -5   0 -14 350.864 70.4767   3
  -5   0 -14 157.522 65.4653   2
  -5   0 -15 37.0269 32.2504   3
  -5   0 -15 32.0591 24.1366   2
  -5   0 -16 248.600 58.7952   3
  -5   0 -16 163.666 66.2180   2
  -5   0 -17 19.7531 24.0670   3
  -5   0 -17 137.833 80.2802   2
  -5   0 -18 138.281 50.0416   3
  -5   0 -18 119.375 69.3658   2
  -5   0 -19 18.7386 18.6894   2
  -5   0 -20 239.838 115.792   2
  -5   0 -21 37.5417 29.9785   2
  -5   0 -22 11.0592 29.5282   2
  -5   0 -23 43.8152 55.5005   2
  -5   0 -24 185.410 113.982   2
   5  -1 -25 46.1085 11.1535   3
   5   1 -24 34.9684 35.6804   3
   5  -1 -24 120.853 76.5639   3
   5   1 -23-4.21134 32.3014   3
   5  -1 -23 24.0239 30.9076   3
  -5  -1  22 87.4357 56.2050   4
   5   1 -22 17.4568 48.6239   3
   5  -1 -22-73.2510 58.4895   3
   5  -1 -21-31.6172 44.1909   3
   5   1 -21-10.7297 15.5968   3
  -5  -1  20 43.9878 40.3435   4
  -5   1  20 115.384 62.4385   4
   5   1 -20 44.5665 32.1892   3
   5  -1 -20 45.1331 26.8750   3
  -5  -1  19-4.58161 20.7889   4
  -5   1  19-36.7729 36.3886   4
   5   1 -19-4.26335 19.7837   3
   5  -1 -19-30.1256 49.4182   3
  -5  -1  18 29.8998 42.6139   4
  -5   1  18 14.4062 8.83266   4
   5  -1 -18-65.4597 50.9311   3
   5   1 -18 5.22342 24.9451   3
  -5  -1  17 40.5602 49.5649   4
  -5   1  17 16.8483 8.53054   4
  -5  -1  17-18.2279 35.4651   2
   5  -1 -17-15.7602 39.2900   3
   5   1 -17 2.15598 23.2577   3
  -5  -1  16 18.9652 37.6466   4
  -5   1  16 34.7790 28.5310   4
  -5  -1  16 26.5645 33.2120   2
   5  -1 -16-0.69981 17.8996   3
  -5  -1  15 55.3705 25.1163   4
  -5   1  15 133.919 47.7590   4
   5   1 -15 129.917 79.9592   3
  -5  -1  15 64.9175 30.6549   2
   5  -1 -15 64.7981 41.3004   3
  -5   1  15 216.303 89.5483   1
  -5  -1  14-2.07437 24.3877   4
  -5   1  14 27.0304 14.3147   4
  -5   1  14 74.7773 49.0976   1
  -5   1  14-11.6701 23.4744   2
  -5  -1  14 36.4264 24.9349   2
   5  -1 -14-19.4487 25.0704   3
   5   1 -14 52.6138 46.3169   3
  -5  -1  13 211.303 62.2220   4
  -5   1  13 364.382 75.2104   4
  -5  -1  13 388.342 108.099   3
  -5   1  13 342.892 91.6379   1
  -5   1  13 238.015 57.0012   2
   5  -1 -13 260.429 87.2652   3
  -5  -1  13 276.009 78.0140   2
   5   1 -13 284.362 84.9625   3
  -5  -1  12 398.492 113.791   3
  -5  -1  12 165.297 57.4725   4
  -5   1  12 262.335 60.2267   4
  -5   1  12 199.322 75.4947   3
  -5  -1  12 158.910 58.8839   2
  -5   1  12 146.369 43.2938   2
   5  -1 -12 219.684 86.0142   3
   5   1 -12 212.310 72.1134   3
  -5  -1  11 159.745 63.0082   4
  -5   1  11 190.091 55.6521   4
  -5  -1  11 160.992 71.6898   3
  -5   1  11 175.990 72.3575   3
   5  -1 -11 185.296 74.6842   3
  -5   1  11 171.112 45.9418   2
   5   1 -11 343.214 104.635   3
   5  -1 -10 827.883 138.807   3
  -5   1  10 1189.08 171.796   3
  -5  -1  10 942.563 149.073   3
  -5  -1  10 998.347 132.453   4
  -5   1  10 1017.06 112.956   4
   5   1 -10 979.468 146.511   3
  -5   1  10 1015.05 111.369   2
  -5   1  10 991.156 118.323   1
   5   1  -9 632.868 115.732   3
  -5  -1   9 685.393 127.218   3
  -5  -1   9 687.526 108.997   4
  -5   1   9 705.683 91.7502   4
   5  -1  -9 643.035 114.301   3
  -5   1   9 716.237 97.3280   1
   5  -1  -8 2195.52 158.574   4
  -5   1   8 2421.45 164.951   4
   5  -1  -8 2245.80 216.562   3
   5   1  -8 2308.50 215.796   3
  -5  -1   8 2416.27 198.072   4
   5   1  -8 2222.97 196.411   4
  -5  -1   8 2511.66 233.350   3
  -5   1   8 2326.83 166.089   1
  -5  -1   8 2403.20 129.748   1
  -5  -1   7 106.850 44.6231   4
  -5   1   7 82.3918 30.7873   4
   5   1  -7 30.8485 28.9065   4
   5  -1  -7 48.2946 28.1654   4
   5   1  -7 88.9373 43.8658   3
  -5  -1   7 46.3067 14.9352   1
   5  -1  -7 81.0784 48.8034   3
   5   1  -6 1507.76 156.314   4
   5  -1  -6 1513.39 165.813   3
   5   1  -6 1517.10 167.968   3
  -5  -1   6 1593.13 163.012   4
   5  -1  -6 1576.97 129.752   4
  -5   1   6 1421.75 126.585   4
  -5   1   5 1059.74 108.201   4
   5  -1  -5 1064.83 136.005   3
   5   1  -5 1119.83 138.965   3
   5   1  -5 1041.33 126.904   4
   5  -1  -5 1019.71 105.908   4
  -5  -1   5 1005.70 121.599   4
   5   1  -4 194.219 50.2326   4
   5  -1  -4 142.951 43.0167   4
  -5  -1   4 137.635 40.6735   4
  -5   1   4 115.591 35.2180   4
   5  -1  -4 70.2270 31.8139   3
   5   1  -4 131.102 49.0331   3
   5  -1  -4 169.858 41.0506   1
   5   1  -3 130.590 46.8687   4
   5  -1  -3 92.6190 13.6519   4
  -5  -1   3 183.698 56.8788   4
  -5   1   3 192.819 51.1420   4
   5  -1  -3 178.511 58.5610   3
   5   1  -3 92.6776 35.3785   3
   5  -1  -3 142.026 31.4238   1
  -5   1   2 6248.00 277.922   4
   5  -1  -2 6347.47 306.155   3
  -5  -1   2 6246.96 305.925   4
   5   1  -2 6192.94 308.750   4
   5  -1  -2 5996.75 270.765   4
   5   1  -2 6015.15 307.240   3
  -5   1   1 43.0490 27.0394   4
   5   1  -1-20.2117 27.2647   4
   5  -1  -1 20.8790 14.2389   4
  -5  -1   1 21.6555 25.1712   4
  -5   1   1 3.98877 20.3728   3
   5  -1  -1 17.8704 23.6662   3
  -5   1   0 95.0054 37.5604   4
   5  -1   0 143.926 52.2448   4
  -5  -1   0 120.105 54.6039   4
  -5   1   0 79.7603 40.4872   3
  -5   1   0 102.666 42.2809   2
   5  -1   0 54.7836 29.7024   3
   5  -1   1 20.2270 25.4226   4
  -5  -1  -1 0.81374 19.3350   4
  -5  -1  -1 44.8158 29.3361   3
   5  -1   1 55.9972 27.5931   3
  -5   1  -1 79.0373 32.8983   2
  -5   1  -1 55.8635 30.1129   3
  -5   1  -2 9950.93 344.816   3
  -5  -1  -2 10144.9 379.709   3
   5  -1   2 10348.8 410.811   4
  -5  -1  -2 10111.1 427.179   4
   5  -1   2 10134.4 349.439   3
  -5   1  -2 10010.1 401.082   2
   5  -1   3 123.109 42.0440   4
  -5  -1  -3 111.031 45.1181   4
  -5  -1  -3 99.4067 33.1272   3
  -5   1  -3 107.706 40.4909   2
  -5   1  -3 84.7064 25.0899   3
  -5  -1  -4 89.0397 33.0776   4
  -5   1  -4 38.8074 34.1947   2
  -5   1  -4 68.5202 32.2286   3
  -5  -1  -5 35.8907 5.70989   4
  -5   1  -5 13.2971 15.8311   3
  -5  -1  -5 13.5607 21.2255   2
  -5   1  -5 88.5867 55.4181   2
  -5   1  -6 264.912 53.3496   3
  -5  -1  -6 298.508 84.5616   2
  -5   1  -6 302.447 79.5949   2
  -5  -1  -7-6.47854 8.97221   2
  -5   1  -7 55.7667 28.9123   3
  -5   1  -7 87.8848 47.2797   2
  -5   1  -8 1137.77 100.955   3
  -5   1  -8 1136.80 152.863   2
  -5  -1  -8 1102.03 154.937   2
   5   1   9 38.0132 13.8848   4
  -5   1  -9 5.56191 3.17229   3
  -5  -1  -9 90.7009 51.3950   2
  -5   1  -9 26.8244 22.6674   2
   5   1  10-25.5599 40.3453   4
   5  -1  10 9.22794 22.2878   4
  -5   1 -10 11.2608 25.0907   2
  -5   1 -10 8.73342 8.98476   3
  -5  -1 -10 14.5106 57.4892   2
   5  -1  10 56.0963 56.7454   2
   5   1  11 58.6284 37.9423   4
  -5   1 -11-12.7902 15.9256   3
   5  -1  11 58.0134 51.7454   2
  -5   1 -11-40.9611 18.9424   2
  -5  -1 -11 18.0637 37.7350   2
  -5  -1 -12 1077.61 164.934   2
  -5   1 -12 923.080 150.713   2
  -5   1 -13 148.954 39.0451   3
  -5   1 -13 113.729 37.8281   2
  -5  -1 -13 107.323 56.5135   2
  -5   1 -14 481.713 64.5320   3
  -5  -1 -14 388.279 102.730   2
  -5   1 -14 225.330 70.9989   2
  -5   1 -15 8.98155 7.60454   3
  -5  -1 -15 3.67032 17.6289   3
  -5   1 -15 55.6429 47.3880   2
  -5  -1 -15-19.3109 31.2436   2
  -5   1 -16 14.2406 19.5178   3
  -5  -1 -16-8.68932 19.0881   3
  -5  -1 -16-22.2504 17.9567   2
  -5   1 -17 33.5151 21.8659   3
  -5  -1 -17 25.8223 15.6750   3
  -5   1 -17 65.0508 45.0741   2
  -5  -1 -17 58.0288 27.7571   2
  -5  -1 -18 24.8586 23.1945   3
  -5   1 -18 88.0263 67.7183   2
  -5  -1 -18 20.7499 34.5066   2
  -5  -1 -19 31.0204 33.5098   3
  -5  -1 -19 20.6856 17.7279   2
  -5   1 -19 40.5706 49.7094   2
  -5   1 -20 23.5333 2.18996   2
  -5  -1 -20 66.1234 67.2931   2
  -5  -1 -21 61.8228 46.3607   2
  -5   1 -21-7.80197 18.4534   2
  -5  -1 -22 97.5258 60.8585   2
  -5   1 -22 91.3388 78.0255   2
  -5  -1 -23 19.9547 85.8850   2
  -5   1 -23 125.479 80.0606   2
  -5  -1 -24 31.4174 28.9576   2
   5  -2 -25 48.4940 48.6394   3
  -5   2  25 23.9849 23.5033   1
   5   2 -24-36.0429 50.1253   3
   5  -2 -24-45.8251 45.7486   3
  -5   2  24 99.0649 87.5724   1
  -5  -2  23 49.7616 49.0985   4
  -5   2  23 57.8797 76.6613   1
   5   2 -23-39.0530 32.0938   3
   5  -2 -23 27.9779 33.5434   3
  -5  -2  22 3.01130 37.6435   4
   5   2 -22-8.81336 44.6529   3
  -5   2  22 46.7610 42.9546   1
   5  -2 -22 63.4606 50.0127   3
  -5  -2  21-49.3491 24.5711   4
   5  -2 -21-29.2429 54.1843   3
   5   2 -21 28.1092 38.3975   3
  -5   2  21 21.0705 62.0006   1
  -5  -2  20 49.5673 48.0999   4
   5   2 -20-21.3301 44.6915   3
   5  -2 -20-63.4129 48.7462   3
  -5  -2  19 111.710 66.3213   4
  -5   2  19 97.2877 46.4108   4
  -5   2  19 140.455 86.3740   1
   5  -2 -19 70.9444 57.6476   3
   5   2 -19 134.077 46.3962   3
  -5  -2  18 111.070 78.6693   4
  -5   2  18 52.1419 31.9087   4
  -5   2  18 138.457 76.6634   1
  -5  -2  17 48.8340 48.2789   4
  -5   2  17 35.2278 30.7758   4
   5   2 -17 31.6941 29.5244   3
  -5   2  17 97.3938 73.4832   1
   5  -2 -17 0.98320 14.0232   3
  -5   2  17-5.69361 25.5007   2
  -5  -2  16 54.7007 38.3664   4
  -5   2  16 48.5639 28.2586   4
   5   2 -16 28.9412 27.2943   3
   5  -2 -16 14.8086 19.4411   3
  -5   2  16-4.16210 41.1026   1
  -5   2  16-24.3539 20.3512   2
  -5  -2  15 101.544 48.9637   4
  -5   2  15 68.2587 35.2220   4
   5  -2 -15 72.3452 38.7602   3
  -5   2  15 92.9860 36.0976   2
   5   2 -15 85.1161 49.5995   3
  -5   2  15 53.1348 42.8260   1
  -5  -2  15 123.260 58.0820   2
  -5  -2  14 118.103 41.2105   4
  -5   2  14 281.221 59.3829   4
   5   2 -14 269.501 82.9161   3
  -5   2  14 262.851 55.6567   2
  -5  -2  14 295.130 84.0941   2
  -5   2  14 350.125 94.9708   1
   5  -2 -14 205.034 78.1421   3
  -5  -2  13 912.248 156.390   3
   5   2 -13 750.305 134.981   3
  -5  -2  13 846.076 140.359   4
  -5   2  13 977.856 104.400   4
   5  -2 -13 814.815 152.665   3
  -5   2  13 953.144 100.741   2
  -5   2  13 914.403 143.043   1
  -5  -2  13 908.204 142.973   2
  -5  -2  12 87.2584 20.0752   4
  -5   2  12 167.145 47.7161   4
  -5  -2  12 178.957 74.1468   3
  -5  -2  12 141.234 49.5639   2
  -5   2  12 55.6602 22.3163   2
   5   2 -12 136.382 53.3278   3
   5  -2 -12 85.4714 42.7835   3
  -5   2  12 170.390 65.9553   1
  -5  -2  11 66.1048 39.0447   4
  -5   2  11 27.6114 14.9155   3
  -5   2  11 15.5535 5.53862   4
   5   2 -11 13.3446 28.3920   3
  -5  -2  11 37.7148 30.0489   2
   5  -2 -11 50.4911 48.9850   3
  -5   2  11 37.3768 19.7375   2
  -5  -2  11 80.2870 53.1458   3
  -5   2  10 1005.35 165.611   3
   5   2 -10 857.681 136.609   3
  -5  -2  10 1017.22 155.555   3
  -5  -2  10 1051.82 147.278   4
   5  -2 -10 929.690 150.948   3
  -5   2  10 1009.94 92.7559   4
  -5  -2  10 983.752 141.163   2
  -5   2  10 987.573 95.9789   2
  -5  -2   9 1072.03 147.436   4
   5   2  -9 977.761 143.502   3
   5  -2  -9 924.615 147.474   3
  -5  -2   9 1036.84 152.644   3
  -5   2   9 979.249 88.8808   4
  -5   2   9 930.009 93.3386   2
  -5  -2   9 853.829 131.010   2
  -5  -2   8 301.589 74.5727   4
  -5   2   8 260.845 48.1656   4
   5   2  -8 247.955 67.2817   4
   5   2  -8 171.306 51.2710   3
  -5   2   8 304.349 64.1769   1
   5  -2  -8 156.536 60.5791   3
  -5  -2   8 247.295 67.5699   3
  -5   2   7 465.106 59.8061   4
   5  -2  -7 512.599 64.2807   4
   5   2  -7 578.199 102.675   3
  -5  -2   7 595.730 103.649   4
   5  -2  -7 577.839 111.730   3
   5   2  -7 610.758 107.702   4
  -5  -2   7 594.652 47.4808   1
  -5  -2   7 510.500 102.271   3
  -5   2   6 902.631 84.8995   4
   5   2  -6 832.044 126.965   4
   5  -2  -6 817.812 82.2627   4
  -5  -2   6 908.647 134.332   4
   5  -2  -6 833.898 127.286   3
   5   2  -6 867.862 124.981   3
  -5   2   5 1628.43 118.159   4
   5   2  -5 1751.63 175.959   4
   5  -2  -5 1590.69 116.876   4
  -5  -2   5 1880.02 183.998   4
   5  -2  -5 1683.48 174.526   3
   5  -2  -5 1674.86 142.712   1
   5   2  -4 118.747 38.5544   4
   5  -2  -4 112.232 30.2195   4
  -5  -2   4 76.8197 37.1225   4
  -5   2   4 115.798 33.6869   4
   5  -2  -4 117.245 34.2411   1
   5  -2  -4 81.8139 40.3811   3
   5  -2  -3 804.146 112.186   3
  -5   2   3 899.209 132.897   3
   5   2  -3 777.168 114.938   4
  -5  -2   3 804.891 121.297   4
   5  -2  -3 756.502 87.3160   4
   5  -2  -3 763.708 93.4610   1
  -5   2   3 754.624 98.1839   2
   5  -2  -2 1251.06 118.434   4
   5  -2  -2 1256.96 137.753   3
  -5   2   2 1353.89 144.868   3
  -5  -2   2 1260.64 147.308   4
  -5   2   2 1319.34 130.956   2
   5  -2  -1 1019.31 117.560   3
  -5   2   1 1170.69 130.225   3
   5  -2  -1 1062.29 110.992   4
  -5  -2   1 1061.65 135.804   4
  -5   2   1 1050.75 118.178   2
  -5  -2   0 9560.35 408.309   4
   5  -2   0 9662.50 361.813   4
   5  -2   0 9881.29 359.397   3
  -5   2   0 9866.77 364.374   3
  -5   2   0 9619.67 365.332   2
  -5  -2  -1 2435.44 209.040   4
   5  -2   1 2566.84 197.113   4
  -5   2  -1 2672.81 181.605   3
   5  -2   1 2721.61 184.457   3
  -5   2  -1 2634.47 200.037   2
  -5  -2  -2 3396.12 252.821   4
   5  -2   2 3329.12 234.905   4
  -5   2  -2 3343.17 197.022   3
   5  -2   2 3290.68 195.262   3
  -5   2  -2 3545.45 234.415   2
  -5  -2  -3 1013.36 136.997   4
   5  -2   3 1123.32 146.264   4
  -5   2  -3 1047.37 106.687   3
   5  -2   3 1091.37 107.325   3
  -5   2  -3 1048.80 130.315   2
   5  -2   4 1033.51 142.886   4
  -5  -2  -4 975.038 141.984   4
  -5   2  -4 1073.02 102.253   3
   5  -2   4 1062.49 101.074   3
  -5   2  -4 1048.19 133.300   2
  -5  -2  -5 35.9773 21.8837   4
  -5   2  -5 51.8450 48.3846   2
  -5   2  -5 67.1089 26.4750   3
  -5  -2  -6 808.911 141.773   4
  -5   2  -6 819.550 81.4553   3
  -5  -2  -6 849.217 134.529   2
  -5   2  -6 758.418 118.913   2
  -5   2  -7 38.7746 20.1866   3
  -5   2  -7 20.6401 19.9385   2
   5   2   8 1154.72 163.447   4
  -5   2  -8 966.196 77.0447   3
  -5  -2  -8 996.953 151.037   2
  -5   2  -8 1029.13 146.343   2
  -5   2  -9 270.260 37.4026   3
   5   2   9 275.123 86.3845   4
  -5   2  -9 216.734 67.4012   2
  -5  -2  -9 287.045 84.9789   2
   5   2  10-70.7911 44.0947   4
  -5  -2 -10 35.1384 48.2059   2
  -5   2 -10 21.9773 11.7438   3
  -5   2 -10-14.5966 26.9683   2
  -5   2 -11 205.550 26.2087   3
   5   2  11 250.817 95.0369   4
  -5  -2 -11 273.252 100.284   2
  -5   2 -11 184.466 64.5413   2
  -5   2 -12 137.132 46.2423   2
  -5  -2 -12 204.632 80.9162   2
  -5   2 -13 472.338 113.589   2
  -5  -2 -13 453.528 104.750   2
  -5   2 -14 64.5809 48.1389   2
  -5  -2 -14 39.9637 31.6032   2
  -5   2 -15 310.081 104.431   2
  -5  -2 -15 216.776 74.1687   2
  -5  -2 -16 1.50219 19.4575   3
  -5   2 -16 34.0521 39.2578   2
  -5  -2 -16-6.17740 11.7475   2
  -5  -2 -17 95.2913 51.4162   3
  -5  -2 -17 64.9278 39.0672   2
  -5   2 -17 7.68135 12.3926   2
  -5  -2 -18 9.03876 19.7299   3
  -5   2 -18 12.0574 30.5089   2
  -5  -2 -18 18.4114 17.3715   2
  -5  -2 -19 48.6853 41.2836   3
  -5  -2 -19 35.2599 37.9778   2
  -5   2 -19 20.9213 34.4879   2
  -5  -2 -20 53.2670 43.8197   3
  -5  -2 -20 46.9406 38.0866   2
  -5   2 -20 36.8728 22.9987   2
  -5   2 -21-42.0930 37.1771   2
  -5  -2 -21 137.414 122.344   2
  -5  -2 -22 76.9083 55.4460   2
  -5   2 -22-1.29274 37.3758   2
  -5  -2 -23 17.7282 66.0457   2
  -5   2 -23 5.59735 30.9822   2
  -5  -2 -24 43.9145 16.8249   2
  -5   3  25 178.637 98.3258   1
  -5  -3  24 126.016 83.6903   4
   5  -3 -24 17.1250 19.4407   3
  -5   3  24 35.4170 74.9668   1
  -5  -3  23 108.622 87.8366   4
  -5   3  23 158.346 85.5663   1
   5  -3 -23 27.1659 43.0719   3
  -5  -3  22 14.5697 49.9129   4
   5   3 -22-34.1005 40.4419   3
  -5   3  22 80.2845 70.1860   1
   5  -3 -22 96.3758 72.8279   3
  -5  -3  21 114.752 73.2396   4
   5   3 -21 57.8586 46.3890   3
   5  -3 -21 15.1881 20.9167   3
  -5  -3  20 0.72421 27.9516   4
   5   3 -20-40.9845 54.6550   3
  -5  -3  19-17.9687 4.45805   4
   5   3 -19-1.68527 18.4008   3
  -5   3  19 29.4652 53.6285   1
   5  -3 -19 64.0610 55.3278   3
  -5  -3  18 107.315 75.6789   4
   5  -3 -18 4.86974 28.8160   3
   5   3 -18-55.6308 43.1433   3
  -5   3  18 125.590 77.9449   1
  -5  -3  17 116.672 65.6551   4
  -5   3  17 61.4596 32.2604   4
   5  -3 -17 6.17253 10.2788   3
   5   3 -17 27.5480 42.2736   3
  -5   3  17 130.449 65.1382   1
  -5  -3  16 89.7534 62.7086   4
  -5   3  16 171.161 42.8733   4
   5   3 -16 44.3623 27.8977   3
  -5   3  16 40.6163 36.1124   1
  -5   3  16 92.7744 29.1292   2
   5  -3 -16 100.120 56.3024   3
  -5  -3  15 138.555 59.5792   4
  -5   3  15 191.801 39.5640   4
  -5   3  15 195.198 87.2855   1
   5   3 -15 179.900 63.2117   3
  -5   3  15 174.314 36.8219   2
   5  -3 -15 216.394 82.6417   3
  -5  -3  14-13.6581 23.2700   4
  -5   3  14 154.745 30.2984   4
   5   3 -14 89.0138 42.7820   3
  -5   3  14 137.132 28.2302   2
   5  -3 -14 173.989 73.4359   3
  -5   3  14 224.839 77.3824   1
  -5  -3  13 201.051 68.5671   4
  -5   3  13 218.386 31.2719   4
  -5  -3  13 241.509 81.3365   3
   5   3 -13 126.542 40.4198   3
  -5   3  13 293.731 85.0873   1
   5  -3 -13 180.317 68.7472   3
  -5   3  13 212.346 36.9193   2
  -5  -3  12 44.0951 37.5000   4
  -5   3  12 66.4746 19.8370   4
  -5   3  12 71.6670 21.7465   2
   5   3 -12-27.9719 36.5121   3
  -5   3  12 10.9922 30.3130   1
   5  -3 -12 54.1718 49.2472   3
  -5  -3  12 57.3467 48.9181   3
  -5  -3  12 11.7685 37.1404   2
  -5   3  11 427.219 39.0062   4
  -5  -3  11 352.357 97.1442   4
  -5  -3  11 429.884 106.148   2
  -5   3  11 436.784 95.7310   1
  -5   3  11 436.032 49.4210   2
   5  -3 -11 382.112 101.775   3
  -5  -3  11 564.732 125.568   3
   5   3 -11 375.425 90.6890   3
  -5  -3  10 602.373 118.882   4
  -5   3  10 928.458 56.2122   4
  -5   3  10 672.405 145.909   3
   5  -3 -10 778.478 154.044   3
  -5  -3  10 611.495 122.829   3
  -5  -3  10 593.641 123.108   2
  -5   3  10 493.889 98.6159   1
  -5   3  10 597.093 58.1678   2
  -5  -3   9 67.3449 43.3186   4
  -5   3   9 96.4361 51.2503   3
   5  -3  -9 239.529 90.9745   3
  -5   3   9 82.2129 22.3680   2
  -5  -3   9 87.1243 39.5483   3
  -5  -3   9 152.270 60.0881   2
   5  -3  -8 556.865 122.132   3
  -5  -3   8 699.681 122.372   4
   5   3  -8 559.983 109.858   4
  -5  -3   8 515.975 103.414   3
  -5  -3   7 3297.15 257.610   3
   5  -3  -7 3143.70 265.558   3
   5  -3  -7 2785.24 113.271   4
   5   3  -7 3176.07 267.274   4
  -5  -3   7 3291.53 261.391   4
  -5   3   7 3041.99 152.407   2
  -5  -3   6 1024.40 145.766   3
   5  -3  -6 1061.96 147.373   3
   5   3  -6 1022.51 146.673   4
   5  -3  -6 947.845 72.7463   4
  -5  -3   6 1143.51 156.788   4
  -5   3   6 915.490 88.6592   2
   5  -3  -6 1036.68 129.384   1
   5  -3  -5 1318.81 161.272   3
   5   3  -5 1325.21 170.046   4
   5  -3  -5 1125.95 88.0681   4
  -5  -3   5 1113.43 152.609   4
  -5   3   5 1086.44 98.9302   2
   5  -3  -5 1233.63 140.725   1
  -5  -3   4 390.662 96.6804   4
   5  -3  -4 346.003 52.8979   4
   5  -3  -4 316.639 69.7961   1
  -5   3   4 340.681 59.0549   2
   5  -3  -4 283.857 76.3380   3
   5  -3  -3 833.698 87.0339   4
   5  -3  -3 782.303 119.754   3
  -5  -3   3 744.642 119.053   4
  -5   3   3 813.047 92.7980   2
   5  -3  -3 776.613 108.344   1
  -5  -3   2 73.0731 35.5781   4
  -5   3   2 84.9183 39.2370   3
   5  -3  -2 78.2338 29.6182   4
   5  -3  -2 42.8321 34.0709   3
  -5   3   2 106.523 44.0284   2
   5  -3  -1 543.416 80.9599   4
   5  -3  -1 593.626 97.5025   3
  -5   3   1 560.514 92.9961   3
  -5  -3   1 570.522 111.855   4
  -5   3   1 618.150 87.3205   2
   5  -3   0 410.705 78.2554   4
  -5  -3   0 327.193 79.5479   4
  -5   3   0 400.810 77.4253   3
   5  -3   0 406.393 75.2321   3
  -5   3   0 394.151 74.1931   2
   5   3   0 409.308 50.9434   1
   5  -3   1 14.4378 23.1859   4
  -5  -3  -1 100.062 59.0674   4
  -5   3  -1 54.8648 32.9176   3
  -5   3  -1 40.7848 38.4729   2
   5  -3   1 48.1741 26.4015   3
  -5   3  -2 119.875 39.3239   3
  -5  -3  -2 185.541 72.3898   4
   5  -3   2 151.404 59.4709   2
  -5   3  -2 151.569 53.0325   2
   5  -3   2 156.688 49.6776   3
  -5   3  -3 3140.66 189.656   3
   5  -3   3 3164.75 184.366   3
  -5  -3  -3 3003.09 252.008   4
   5  -3   3 3346.90 250.564   2
  -5   3  -3 3026.48 221.197   2
   5  -3   4 742.266 85.9012   3
  -5  -3  -4 793.888 141.482   4
  -5   3  -4 739.681 87.7273   3
   5  -3   4 671.531 114.330   2
  -5   3  -4 774.705 118.891   2
  -5  -3  -5 28.3481 24.8441   4
  -5   3  -5 59.8807 28.1696   3
   5  -3   5 41.9226 19.4713   3
   5  -3   5 22.1002 33.1680   2
  -5   3  -5 47.9185 17.2240   2
  -5  -3  -6 170.212 71.8023   4
  -5   3  -6 92.4627 28.7457   3
   5   3   6 91.4519 55.3996   4
   5  -3   6 104.663 54.9395   2
  -5   3  -6 42.2850 23.3406   2
  -5  -3  -7 650.155 127.619   4
   5   3   7 747.418 132.485   4
  -5   3  -7 712.497 67.2853   3
   5  -3   7 770.086 139.599   2
  -5   3  -7 577.679 109.410   2
  -5  -3  -8 6.04461 29.4594   4
  -5   3  -8 12.4809 6.17491   3
   5   3   8 19.7654 51.0981   4
  -5  -3  -8 14.5052 41.0239   2
   5  -3   8 29.8912 39.6895   2
  -5   3  -8-26.1826 44.7545   2
   5   3   9 715.299 135.176   4
  -5  -3  -9 487.210 111.881   2
   5  -3   9 563.848 124.419   2
  -5   3  -9 493.219 106.872   2
   5   3  10 85.3148 64.6239   4
  -5   3 -10 76.4655 57.1808   2
  -5  -3 -10 31.3745 38.0189   2
   5   3  11 101.811 52.8030   4
  -5   3 -11 213.759 78.0625   2
  -5  -3 -11 190.977 65.2815   2
  -5   3 -12 123.965 68.9893   2
  -5  -3 -12 94.5093 68.6988   2
  -5  -3 -13 1407.54 191.591   2
  -5   3 -13 1464.45 208.998   2
  -5   3 -14 18.7426 51.2259   2
  -5  -3 -14 51.7599 55.5090   2
  -5   3 -15 200.723 86.6179   2
  -5  -3 -15 258.110 88.8745   2
  -5   3 -16-32.8454 30.2660   2
  -5  -3 -16 40.2546 36.1134   2
  -5  -3 -17 83.2239 42.4337   3
  -5   3 -17 163.574 79.4957   2
  -5  -3 -17 105.813 47.0995   2
  -5  -3 -18 32.3427 37.1441   3
  -5   3 -18 101.785 61.7805   2
  -5  -3 -18-47.9511 56.9047   2
  -5  -3 -19-6.09716 22.0001   3
  -5   3 -19-61.1444 48.6624   2
  -5  -3 -19-2.83624 19.2554   2
  -5  -3 -20 56.0635 44.3307   3
  -5  -3 -20 40.8829 29.1553   2
  -5   3 -20 10.4637 15.4239   2
  -5  -3 -21 113.275 69.1113   2
  -5   3 -21 9.86083 30.0928   2
  -5  -3 -22-4.03244 34.7618   2
  -5   3 -22 33.8134 65.8408   2
  -5  -3 -23 46.6567 5.17417   2
  -5  -3 -24-17.8413 27.0846   2
  -5  -4  24-82.0043 62.1849   4
  -5   4  24 189.532 119.745   1
  -5  -4  23 19.0173 37.5865   4
  -5   4  23 25.6839 53.4272   1
   5  -4 -23 17.5851 28.5030   3
  -5  -4  22-88.3810 61.8879   4
  -5   4  22 121.132 86.8670   1
   5  -4 -22 21.2121 67.0673   3
  -5  -4  21 30.7449 60.8790   4
  -5   4  21 48.4449 70.5841   1
   5  -4 -21 25.7965 57.2366   3
  -5  -4  20 70.3506 57.5130   4
   5  -4 -20 60.3840 63.2971   3
  -5   4  20 107.614 69.3064   1
  -5  -4  19 103.360 52.2060   4
  -5   4  19 165.512 80.7990   1
   5  -4 -19 212.860 93.9475   3
  -5  -4  18 215.590 94.1923   4
   5  -4 -18 370.532 125.886   3
  -5   4  18 234.259 95.3737   1
   5  -4 -17-24.6795 25.1253   3
  -5   4  17 33.2466 41.0341   1
  -5  -4  16 40.2478 66.5184   4
   5  -4 -16-10.4023 7.92428   3
  -5   4  16 23.2714 58.2332   1
  -5  -4  15 49.1093 53.0317   4
   5  -4 -15 57.6434 50.1012   3
  -5   4  15-7.33469 29.9287   1
  -5  -4  14 202.439 76.8466   4
   5  -4 -14 328.084 100.687   3
  -5   4  14 276.064 90.9975   1
  -5  -4  13-8.35593 41.1601   4
   5  -4 -13 122.520 59.3470   3
  -5   4  13 147.499 63.8874   1
  -5  -4  12 75.8042 47.2485   4
   5  -4 -12 200.995 82.7757   3
  -5  -4  12 212.558 84.8359   3
  -5   4  12 93.4600 47.4559   1
  -5  -4  11-63.7371 55.8296   4
   5  -4 -11-30.7808 42.3421   3
  -5   4  11-16.3734 38.4081   1
  -5  -4  11-6.77713 22.5175   3
  -5  -4  10 61.0655 40.5539   4
   5  -4 -10 69.9718 54.0689   3
  -5   4  10 54.8843 40.7691   1
  -5  -4  10 157.928 65.3011   2
  -5  -4  10 136.479 61.7385   3
   5  -4  -9 180.484 69.7745   3
  -5  -4   9 130.878 48.4719   4
  -5   4   9 212.415 78.3531   3
  -5  -4   9 189.368 80.8023   2
  -5  -4   9 218.315 70.2230   3
  -5   4   8 1701.38 215.265   3
   5  -4  -8 1390.07 185.083   3
  -5  -4   8 1724.23 193.073   3
   5   4  -8 1713.42 215.630   4
  -5  -4   8 1464.98 192.530   4
  -5  -4   8 1672.00 200.721   2
  -5   4   8 1521.03 66.2192   2
  -5  -4   7 24.0608 28.7844   4
   5   4  -7 66.1947 37.4049   4
  -5   4   7 122.923 74.1945   3
   5  -4  -7 151.943 71.6892   3
  -5   4   7 185.966 49.4613   2
  -5  -4   7 56.5551 36.5729   3
  -5   4   6 450.992 105.363   3
   5  -4  -6 468.933 108.500   3
  -5  -4   6 333.969 97.5089   4
   5   4  -6 385.119 101.734   4
  -5  -4   6 348.250 86.6189   3
  -5   4   6 287.061 40.5611   2
   5  -4  -6 343.133 91.1250   1
  -5  -4   6 256.794 30.2611   1
  -5   4   5 882.746 141.509   3
   5  -4  -5 896.631 132.287   3
  -5  -4   5 877.113 132.546   3
  -5  -4   5 998.442 149.129   4
   5   4  -5 987.683 152.858   4
   5  -4  -5 841.400 67.4942   4
  -5   4   5 967.265 83.0206   2
   5  -4  -5 946.487 133.802   1
   5  -4  -4 821.431 78.2161   4
  -5   4   4 195.847 69.5684   3
   5  -4  -4 787.699 126.819   3
  -5  -4   4 902.182 148.793   4
  -5   4   4 852.970 85.7097   2
   5  -4  -4 855.408 123.484   1
  -5  -4   3 111.567 61.4441   4
   5  -4  -3 48.8886 20.0326   3
   5  -4  -3 82.4052 30.7185   4
   5  -4  -3 37.8823 35.4605   1
  -5   4   3 98.2623 30.3577   2
   5  -4  -2 223.507 51.5558   4
  -5  -4   2 257.483 71.8971   4
   5  -4  -2 299.400 73.7047   3
  -5   4   2 234.760 50.8411   2
  -5   4   1 39.5984 28.7586   3
   5  -4  -1 65.1220 24.1108   4
   5  -4  -1 50.9958 24.2732   3
  -5  -4   1 66.2857 52.8641   4
  -5   4   1 43.4052 14.6701   2
  -5   4   0-18.1373 18.9329   3
  -5  -4   0-9.30357 17.7435   4
   5  -4   0-4.97038 16.4509   3
  -5   4   0-1.61164 19.7180   2
   5  -4   0 31.9171 35.0264   2
   5   4   0 6.30621 7.49169   1
  -5   4  -1 224.897 55.9831   3
  -5  -4  -1 170.343 66.0859   4
   5   4   1 188.460 45.9483   1
  -5   4  -1 219.980 52.5435   2
   5  -4   1 217.457 63.3052   2
   5  -4   1 195.915 58.5095   3
  -5  -4  -2 655.525 123.372   4
  -5   4  -2 663.675 95.6806   3
   5  -4   2 758.960 101.592   3
   5  -4   2 667.577 112.756   2
  -5   4  -2 710.970 107.082   2
   5   4   2 737.313 90.1180   1
  -5  -4  -3 154.483 69.4204   4
  -5   4  -3 164.745 47.7302   3
   5  -4   3 201.207 72.5020   2
   5  -4   3 233.433 56.1309   3
  -5   4  -3 95.1448 31.0533   2
   5   4   4 22.6983 45.3199   4
  -5  -4  -4 16.9649 45.4385   4
  -5   4  -4 11.2555 18.5341   3
   5  -4   4-5.10939 21.3949   2
  -5   4  -4 43.0900 35.0947   2
   5  -4   4 39.1141 30.6485   3
  -5  -4  -5 710.952 142.936   4
  -5   4  -5 583.089 74.3279   3
   5   4   5 628.013 116.226   4
   5  -4   5 636.052 77.6290   3
  -5   4  -5 557.766 103.276   2
   5  -4   5 561.468 112.835   2
   5   4   6 78.8005 49.7284   4
  -5   4  -6 73.9389 20.7091   3
  -5  -4  -6 127.533 49.5487   4
  -5   4  -6 136.947 67.0960   2
   5  -4   6 80.5888 24.3840   3
   5  -4   6 67.5780 43.8744   2
  -5  -4  -7 12.5447 26.9327   4
   5   4   7 46.2952 42.2467   4
   5  -4   7 47.3495 52.9314   2
  -5   4  -7 3.23197 15.0724   2
  -5  -4  -8 1320.49 192.651   4
   5   4   8 1644.28 206.205   4
   5  -4   8 1413.60 200.776   2
  -5   4  -8 1403.87 184.565   2
  -5  -4  -9-27.0973 40.7690   4
   5   4   9 61.4465 53.0475   4
  -5   4  -9 88.4195 59.9707   2
  -5  -4  -9 77.3860 56.5659   2
   5   4  10 1422.83 192.168   4
  -5  -4 -10 1264.87 181.745   2
  -5   4 -10 1217.03 181.985   2
  -5   4 -11-11.7297 31.1222   2
  -5  -4 -11 100.842 55.9280   2
  -5   4 -12 672.928 145.649   2
  -5  -4 -12 609.488 124.835   2
  -5   4 -13 447.215 118.344   2
  -5  -4 -13 560.256 128.491   2
  -5   4 -14 546.958 133.353   2
  -5  -4 -14 552.543 122.763   2
  -5   4 -15 30.2184 38.3057   2
  -5  -4 -15 220.253 91.4433   2
  -5   4 -16 94.0176 64.6938   2
  -5  -4 -16 55.3440 27.7449   2
  -5  -4 -17 260.199 90.5997   3
  -5   4 -17 395.894 126.897   2
  -5  -4 -17 416.296 113.440   2
  -5  -4 -18 79.5009 57.9720   3
  -5   4 -18 9.31901 42.6833   2
  -5  -4 -18 41.8206 21.8362   2
  -5  -4 -19-20.8128 30.5205   3
  -5   4 -19 10.2076 2.35575   2
  -5  -4 -19-11.7052 39.7066   2
  -5  -4 -20 56.3242 58.2741   3
  -5   4 -20-31.0504 67.7314   2
  -5  -4 -20-50.2312 56.9292   2
  -5  -4 -21-14.2635 40.2441   3
  -5   4 -21-81.2987 83.0114   2
  -5  -4 -22 118.234 69.4030   2
  -5  -4 -23 69.2498 68.3240   2
  -5  -5  23 22.6170 29.7522   4
  -5   5  23 93.5889 58.3743   1
  -5  -5  22 39.6342 67.8395   4
   5  -5 -22 17.7227 50.3437   3
  -5   5  22-8.00128 8.14663   1
  -5  -5  21 116.119 87.3161   4
   5  -5 -21 94.2308 41.7977   3
  -5   5  21 20.3778 25.8741   1
  -5  -5  20 146.669 73.2198   4
   5  -5 -20 150.426 96.9948   3
  -5   5  20 198.077 76.3205   1
  -5  -5  19 73.2126 70.7385   4
   5  -5 -19 114.533 89.3187   3
  -5   5  19 26.7325 30.8850   1
  -5  -5  18 20.1425 30.7733   4
   5  -5 -18 104.123 63.4321   3
  -5   5  18-28.2903 60.3512   1
  -5  -5  17 124.718 64.9228   4
   5  -5 -17 93.4998 74.1761   3
  -5   5  17-13.5309 11.8017   1
  -5  -5  16 20.2013 43.7804   4
   5  -5 -16 53.2034 62.7548   3
  -5   5  16-30.0518 20.9940   1
  -5  -5  15-33.8025 51.7131   4
   5  -5 -15 49.8017 56.2190   3
  -5   5  15 3.07308 14.6735   1
  -5  -5  14 15.6526 31.2642   4
   5  -5 -14 15.8679 19.6427   3
  -5   5  14-2.91304 20.2762   1
  -5  -5  13 50.8686 27.7353   4
   5  -5 -13 98.4710 75.9910   3
  -5   5  13 11.9268 35.3825   1
  -5  -5  12-44.9633 34.7257   4
  -5   5  12 41.8595 12.2751   1
  -5  -5  11 96.6791 45.3908   4
   5  -5 -11 271.305 103.971   3
  -5  -5  11 196.244 71.7533   3
  -5  -5  10 235.109 84.0616   4
   5  -5 -10 400.465 114.239   3
  -5  -5  10 197.280 77.2827   3
   5  -5  -9 123.591 68.2060   3
  -5  -5   9 85.3807 63.9875   4
  -5  -5   9 168.291 69.7775   3
   5  -5  -8 513.538 117.816   3
  -5  -5   8 336.945 96.6049   4
  -5  -5   8 414.078 100.779   3
  -5  -5   7-35.0996 35.0797   4
  -5   5   7 8.33800 22.3270   3
   5   5  -7-20.9684 23.9826   4
  -5  -5   7 18.1946 3.06116   3
  -5  -5   6 121.845 58.5246   4
  -5   5   6 150.738 65.8679   3
   5   5  -6 122.375 67.5463   4
   5  -5  -6 125.995 68.1849   3
  -5  -5   6 182.251 58.1403   3
  -5  -5   6 113.645 25.5803   1
  -5   5   6 135.493 27.8398   2
   5  -5  -6 174.031 69.5752   1
  -5  -5   5 128.880 59.9306   4
   5  -5  -5 164.680 31.2943   4
  -5   5   5 125.199 48.6820   3
   5  -5  -5 216.355 83.7713   3
   5   5  -5 188.872 71.7769   4
  -5   5   5 151.001 36.5689   2
  -5  -5   5 165.761 36.7588   1
  -5  -5   5 115.548 45.0516   3
   5  -5  -5 151.943 69.9261   1
   5  -5  -4 508.873 106.849   3
   5  -5  -4 544.001 65.1147   4
  -5   5   4 563.597 118.759   3
  -5  -5   4 618.419 124.896   4
  -5   5   4 616.536 77.5823   2
   5  -5  -4 640.696 117.241   1
  -5  -5   4 441.760 95.7744   3
   5  -5  -3 399.286 97.9700   3
   5  -5  -3 373.457 61.5269   4
  -5  -5   3 355.621 93.5334   4
  -5   5   3 412.066 93.5201   3
   5  -5  -3 309.731 73.0364   1
  -5   5   3 413.978 68.4586   2
  -5  -5   2 676.409 121.804   4
   5  -5  -2 944.681 139.278   3
  -5   5   2 842.606 101.638   2
   5  -5  -1 263.107 76.3013   3
  -5  -5   1 67.6610 31.8797   4
  -5   5   1 138.857 46.1004   2
   5  -5  -1 166.608 62.8401   2
  -5  -5   0 330.248 91.9130   4
   5  -5   0 296.303 70.5046   3
  -5   5   0 337.903 73.9708   2
   5  -5   0 381.607 86.5260   2
   5  -5   1 248.149 56.0394   3
  -5  -5  -1 441.310 98.3701   4
  -5   5  -1 320.202 69.9944   3
  -5   5  -1 371.368 80.2321   2
   5  -5   1 325.073 74.4410   2
   5   5   1 287.893 57.1682   1
  -5  -5  -2 1366.20 179.564   4
   5   5   2 1549.79 196.737   4
  -5   5  -2 1306.56 141.642   3
   5  -5   2 1376.31 138.937   3
   5  -5   2 1274.91 156.455   2
  -5   5  -2 1309.59 148.891   2
   5   5   2 1404.88 133.990   1
   5   5   3 478.595 107.673   4
  -5  -5  -3 446.772 108.327   4
   5   5   3 388.381 79.4835   1
   5  -5   3 383.055 86.4834   2
   5  -5   3 396.141 71.4609   3
  -5   5  -3 354.575 83.8880   2
  -5  -5  -4 1229.34 173.834   4
   5   5   4 1345.43 175.527   4
   5  -5   4 1318.72 123.795   3
   5  -5   4 1425.49 179.277   2
  -5   5  -4 1300.73 161.416   2
   5   5   4 1339.35 144.366   1
   5   5   5 388.848 107.164   4
  -5  -5  -5 328.424 87.5088   4
  -5   5  -5 352.286 91.2463   2
   5  -5   5 323.940 101.009   2
   5  -5   5 265.591 52.3946   3
   5   5   6 103.924 59.3283   4
  -5  -5  -6 160.300 67.2790   4
  -5   5  -6 143.690 62.5260   2
   5  -5   6 172.639 82.0654   2
   5  -5   6 114.050 33.1340   3
   5  -5   7 397.268 51.6528   3
   5   5   7 552.686 112.123   4
  -5  -5  -7 369.169 102.673   4
  -5   5  -7 397.286 102.533   2
   5  -5   7 490.660 123.910   2
  -5  -5  -8 1011.41 173.883   4
   5   5   8 1069.08 169.791   4
  -5   5  -8 1060.39 162.007   2
  -5  -5  -9 740.628 154.945   4
   5   5   9 753.346 142.073   4
  -5   5  -9 719.329 137.236   2
  -5  -5 -10-62.3559 59.4912   4
  -5   5 -10 30.0667 40.9172   2
  -5  -5 -10 1.58833 26.9350   2
  -5   5 -11 497.805 120.859   2
  -5  -5 -11 419.425 124.954   2
  -5  -5 -12 1412.89 203.481   2
  -5   5 -12 1176.61 188.482   2
  -5  -5 -13 1112.62 179.604   2
  -5   5 -13 909.253 170.844   2
  -5   5 -14-12.4922 24.5631   2
  -5  -5 -14 69.0657 46.0710   2
  -5   5 -15 43.1677 18.8731   2
  -5  -5 -15 171.761 98.0108   2
  -5   5 -16 565.760 146.178   2
  -5  -5 -16 634.433 139.146   2
  -5  -5 -17-94.0587 58.1074   3
  -5   5 -17-31.9156 47.3284   2
  -5  -5 -17-7.81526 27.6814   2
  -5  -5 -18 96.5661 63.2973   3
  -5   5 -18 103.899 78.3772   2
  -5  -5 -18-50.2646 46.7469   2
  -5  -5 -19 52.6050 43.4295   2
  -5   5 -19 81.1377 30.7148   2
  -5  -5 -20 47.2175 68.5404   3
  -5   5 -20 8.89358 47.8257   2
  -5  -5 -20-76.6417 56.4422   2
  -5  -5 -21 73.5229 57.8717   3
  -5  -5 -21-36.7064 15.8313   2
  -5  -5 -22 70.1830 46.4195   2
  -5  -6  22-37.1752 43.5805   4
  -5   6  22-36.9474 32.7590   1
   5  -6 -21 64.1308 66.4072   3
  -5   6  21-23.4552 46.6242   1
  -5  -6  20 83.7735 78.3293   4
   5  -6 -20 116.297 93.2921   3
  -5   6  20 150.043 93.8840   1
  -5  -6  19 131.344 92.7236   4
   5  -6 -19 130.059 92.5557   3
  -5   6  19 64.0255 69.1283   1
  -5  -6  18-73.0506 47.7695   4
   5  -6 -18 33.6193 62.4249   3
  -5   6  18-60.5155 26.6904   1
  -5  -6  17-24.4225 50.0945   4
   5  -6 -17 21.0784 59.9289   3
  -5   6  17 89.4656 64.6796   1
  -5  -6  16 151.523 87.1664   4
   5  -6 -16 162.949 111.485   3
  -5   6  16 241.117 94.0275   1
  -5  -6  15 134.440 71.5046   4
   5  -6 -15 150.102 84.7621   3
  -5   6  15 111.385 46.2737   1
  -5  -6  14-18.2371 30.0876   4
   5  -6 -14 2.39245 7.85828   3
  -5   6  14-56.9445 73.6178   1
   5  -6 -13 229.427 107.262   3
  -5  -6  13 114.462 41.0949   4
  -5  -6  12-13.1926 44.1777   4
   5  -6 -12 61.9492 52.0514   3
  -5  -6  11 125.776 71.7702   4
   5  -6 -11 218.252 111.271   3
  -5  -6  10 14.7668 50.8593   4
   5  -6 -10 97.1659 58.2582   3
  -5  -6   9 379.356 112.434   4
   5  -6  -9 309.586 114.004   3
  -5  -6   8 1327.79 180.204   3
   5  -6  -8 1176.10 200.529   3
  -5  -6   8 1269.09 195.658   4
  -5  -6   7 44.9122 15.1330   4
   5  -6  -7 30.4336 46.5389   3
  -5  -6   7 19.3322 39.1831   3
  -5  -6   7 5.90589 21.5723   1
  -5  -6   6-1.94968 32.8154   4
   5  -6  -6 26.8484 36.1623   3
  -5  -6   6 23.3096 6.04212   3
  -5  -6   6-12.0453 14.1531   1
  -5   6   6 5.11868 7.00584   2
  -5  -6   5 102.695 54.9906   4
   5  -6  -5 109.191 61.5991   3
   5  -6  -5 131.103 30.0649   4
   5  -6  -5 85.7107 27.5080   4
   5  -6  -5 85.4827 45.6586   1
  -5  -6   5 58.4265 36.1173   3
  -5   6   5 91.9252 30.7315   2
  -5  -6   5 111.942 37.9564   1
   5  -6  -4 995.353 93.9707   4
   5  -6  -4 1052.70 160.348   3
  -5  -6   4 1016.81 170.649   4
   5  -6  -4 1209.09 174.587   1
  -5   6   4 1003.62 97.5704   2
   5   6  -3 599.374 131.120   4
  -5  -6   3 552.114 135.727   4
   5  -6  -3 667.513 128.417   3
   5  -6  -3 562.794 120.248   1
   5  -6  -3 644.148 96.9295   2
  -5   6   3 560.901 79.0921   2
   5   6  -2 360.067 109.547   4
  -5  -6   2 332.624 102.242   4
   5  -6  -2 388.523 94.5876   3
   5  -6  -2 355.369 76.6419   2
   5  -6  -2 313.144 78.7741   1
  -5   6   2 339.162 63.8935   2
   5  -6  -1 883.536 142.884   3
  -5  -6   1 766.491 139.802   4
   5   6  -1 1054.19 171.677   4
   5  -6  -1 831.084 121.933   2
  -5   6   1 903.603 112.939   2
   5  -6   0 958.453 141.096   3
  -5  -6   0 793.715 143.245   4
   5   6   0 883.006 150.625   4
   5  -6   0 786.429 120.214   2
  -5   6   0 827.360 111.557   2
   5  -6   1 1678.28 174.054   3
   5   6   1 2065.27 233.723   4
  -5  -6  -1 1646.43 207.852   4
   5  -6   1 1745.05 182.026   2
  -5   6  -1 1697.95 169.283   2
   5  -6   2 812.260 115.780   3
   5   6   2 952.098 160.818   4
  -5  -6  -2 773.365 147.487   4
   5  -6   2 859.248 138.957   2
  -5   6  -2 784.878 121.261   2
   5   6   2 767.654 106.398   1
   5  -6   3 38.5311 14.1839   3
   5   6   3 132.127 62.8724   4
  -5  -6  -3 89.5054 57.6768   4
   5   6   3 85.4646 29.7525   1
  -5   6  -3 79.0315 38.3049   2
   5  -6   3 194.689 75.8319   2
   5   6   4 127.441 71.9569   4
  -5  -6  -4 137.096 82.7855   4
   5  -6   4 103.838 38.4863   3
   5   6   4 97.5810 41.1977   1
  -5   6  -4 113.493 45.8422   2
   5  -6   4 218.505 80.1207   2
  -5  -6  -5 1626.35 216.443   4
   5   6   5 1952.60 227.912   4
   5  -6   5 1594.66 139.358   3
   5  -6   5 1790.34 214.284   2
  -5   6  -5 1802.59 201.159   2
   5   6   5 1774.79 185.842   1
   5   6   6 710.678 137.279   4
  -5  -6  -6 621.374 136.519   4
   5  -6   6 532.458 74.8910   3
   5  -6   6 709.981 139.076   2
  -5   6  -6 526.954 108.075   2
   5   6   6 598.279 115.267   1
   5  -6   7 771.937 76.9845   3
  -5  -6  -7 823.133 157.626   4
  -5   6  -7 856.153 148.356   2
   5   6   7 922.922 149.837   1
  -5  -6  -8 594.672 141.280   4
   5  -6   8 445.124 48.7175   3
  -5   6  -8 499.146 117.794   2
   5   6   8 541.472 119.820   1
  -5  -6  -9 1623.56 226.789   4
  -5   6  -9 1755.30 222.948   2
  -5  -6 -10 1095.57 192.379   4
  -5   6 -10 1187.44 189.668   2
  -5  -6 -11 173.855 78.9064   4
  -5  -6 -11 307.135 94.9344   2
  -5   6 -11 265.738 89.8653   2
  -5  -6 -12 356.749 155.444   2
  -5   6 -12-15.3400 29.5353   2
  -5  -6 -13-56.5849 29.3476   2
  -5   6 -13 61.6515 49.9035   2
  -5   6 -14 256.595 72.6889   2
  -5  -6 -14 181.648 76.0160   2
  -5   6 -15 36.7226 23.7901   2
  -5  -6 -15 148.690 74.3934   2
  -5   6 -16 1.73553 26.7490   2
  -5  -6 -16 117.788 73.4866   2
  -5   6 -17 46.2692 5.37774   2
  -5  -6 -17 106.151 60.3476   2
  -5  -6 -18-45.2768 45.4462   3
  -5   6 -18-27.0539 21.2481   2
  -5  -6 -18 55.1406 55.7019   2
  -5  -6 -19-68.3941 83.4412   3
  -5   6 -19-18.8338 29.0406   2
  -5  -6 -19-8.56414 35.0103   2
  -5  -6 -20-0.58243 15.1217   3
  -5  -6 -20-23.6721 44.2418   2
  -5  -6 -21 5.20766 19.2724   3
  -5  -6 -22 100.395 58.7265   3
  -5  -7  20 39.8550 45.0965   4
  -5   7  20 17.6853 50.3848   1
   5  -7 -19 25.9799 67.3559   3
  -5  -7  19-39.7778 75.7097   4
  -5   7  19-15.2847 44.9300   1
  -5  -7  18-62.7662 62.3284   4
   5  -7 -18-0.16029 39.1376   3
  -5   7  18-16.7909 31.2890   1
  -5  -7  17-11.0696 26.3777   4
   5  -7 -17 52.7576 46.1702   3
  -5   7  17 27.4928 17.1705   1
  -5  -7  16 37.9008 38.0150   4
   5  -7 -16 226.381 109.917   3
  -5  -7  15-97.4985 85.9589   4
   5  -7 -15-5.99879 53.9934   3
  -5  -7  14 63.3659 37.5702   4
   5  -7 -14 32.2898 35.9114   3
  -5  -7  13 9.41873 28.0074   4
   5  -7 -13 58.8367 67.1178   3
  -5  -7  12 268.783 118.486   4
   5  -7 -12 149.007 92.6082   3
  -5  -7  11 44.6539 45.8511   4
   5  -7 -11 120.734 89.1368   3
  -5  -7  10 40.8065 40.1206   4
   5  -7 -10 25.5851 56.8720   3
  -5  -7   9 158.319 76.7428   4
   5  -7  -9 349.712 120.326   3
   5  -7  -8 50.7466 56.6026   3
  -5  -7   8 91.6787 73.7595   4
  -5  -7   8 49.7207 20.2831   1
   5  -7  -7 496.985 133.630   3
  -5  -7   7 469.389 124.585   4
  -5  -7   7 451.234 74.5526   1
   5  -7  -6 1346.59 207.130   3
  -5  -7   6 1301.02 206.874   4
  -5  -7   6 1296.03 125.801   1
   5  -7  -5 46.7258 27.5819   4
   5  -7  -5 12.5324 10.3669   4
   5  -7  -5-26.2878 31.4531   3
  -5  -7   5 10.9158 39.1456   4
  -5   7   5 28.8894 18.1233   2
  -5  -7   5 61.8071 27.9127   1
   5  -7  -4 31.0504 33.5020   3
  -5  -7   4 52.1073 55.4298   4
   5  -7  -4 48.0035 28.1079   4
  -5   7   4 54.1253 30.1001   2
   5  -7  -3 1195.04 122.333   4
   5  -7  -3 985.523 166.811   3
  -5  -7   3 1100.40 184.269   4
   5  -7  -3 1184.39 132.766   2
  -5   7   3 1144.46 118.945   2
  -5  -7   2 655.786 141.978   4
   5  -7  -2 676.496 133.549   3
   5  -7  -2 622.592 101.935   2
  -5   7   2 611.060 92.3084   2
   5  -7  -1 2121.70 218.747   3
  -5  -7   1 2033.46 242.964   4
   5  -7  -1 2216.00 197.442   2
  -5   7   1 2187.07 184.397   2
   5  -7   0 66.9129 49.5251   3
  -5  -7   0-53.6042 42.8710   4
   5  -7   0 99.2829 57.2955   2
  -5   7   0 3.36181 11.9144   2
   5  -7   1 43.9003 30.0870   3
  -5  -7  -1 28.7507 32.5417   4
   5  -7   1 55.4401 58.0803   2
  -5   7  -1 19.2383 16.7216   2
   5  -7   2 143.258 56.2588   3
  -5  -7  -2 76.1973 63.2715   4
  -5   7  -2 103.906 47.3697   2
   5  -7   2 158.590 76.5003   2
  -5  -7  -3 2039.15 243.137   4
   5  -7   3 2131.30 195.557   3
   5  -7   3 1936.53 224.548   2
  -5   7  -3 1933.96 204.179   2
   5  -7   4 182.781 56.7887   3
  -5  -7  -4 179.966 82.0418   4
   5   7   4 145.602 50.2761   1
  -5   7  -4 117.581 36.8526   2
   5  -7   4 148.698 74.8166   2
   5  -7   5 596.445 94.7455   3
  -5  -7  -5 588.025 145.590   4
   5   7   5 554.865 106.240   1
  -5   7  -5 488.629 114.926   2
   5  -7   5 527.192 130.308   2
   5  -7   6 152.992 49.9665   3
  -5  -7  -6 155.356 77.7480   4
  -5   7  -6 68.5790 14.8191   2
   5   7   6 66.1505 34.4142   1
  -5  -7  -7 1180.19 189.321   4
   5  -7   7 1216.56 111.692   3
  -5   7  -7 1181.47 180.764   2
   5   7   7 1336.63 176.021   1
  -5  -7  -8-15.9617 25.1869   4
   5  -7   8-2.45645 8.82128   3
  -5   7  -8 54.4175 37.1712   2
   5   7   8 69.6388 54.9144   1
  -5  -7  -9 711.528 158.563   4
   5  -7   9 541.862 41.2550   3
  -5   7  -9 706.546 146.409   2
   5   7   9 987.783 193.156   1
  -5  -7 -10 173.034 90.5464   4
  -5   7 -10 157.581 76.8231   2
   5   7  10 221.113 91.4441   1
  -5  -7 -11 71.8279 48.0129   4
  -5  -7 -11 76.2402 61.6918   2
   5   7  11 152.997 88.5778   1
  -5   7 -11 69.8805 45.1272   2
  -5  -7 -12 173.826 91.7275   2
  -5   7 -12 122.869 75.2250   2
   5   7  12 204.742 98.7451   1
  -5  -7 -13 196.611 83.0567   2
  -5   7 -13 45.8866 58.4628   2
   5   7  13 250.039 111.133   1
  -5  -7 -14-24.6408 47.2770   2
  -5   7 -14-43.4040 43.5403   2
  -5  -7 -15 3.64374 20.9369   2
  -5   7 -15 46.0669 39.4261   2
  -5  -7 -16 68.6746 63.5392   2
  -5   7 -16 98.5898 68.0127   2
  -5  -7 -17 263.195 91.2136   2
  -5   7 -17 230.945 108.798   2
  -5  -7 -18-18.2229 51.5074   3
  -5   7 -18 127.841 82.9537   2
  -5  -7 -18 67.2444 55.6513   2
  -5  -7 -19 13.5985 8.97295   3
  -5  -7 -19 76.9952 69.7755   2
  -5  -7 -20 70.5410 41.4401   3
  -5  -7 -21 7.08699 41.4383   3
  -5  -8  18 34.3234 36.3809   4
   5  -8 -17 43.3693 67.3514   3
  -5  -8  17 71.2155 14.0110   4
  -5  -8  16 30.5536 37.5652   4
   5  -8 -16 87.2094 61.4342   3
  -5  -8  15-53.3708 32.3871   4
   5  -8 -15 105.087 89.8074   3
   5  -8 -14 82.3289 70.8476   3
  -5  -8  14 56.2573 71.7553   4
  -5  -8  13 64.0304 56.0475   4
   5  -8 -13 33.5651 76.4476   3
  -5  -8  12-3.31546 35.6267   4
   5  -8 -12 62.1972 78.6420   3
  -5  -8  11-58.8348 44.2179   4
   5  -8 -11 62.2128 51.4638   3
   5  -8 -10 62.2607 52.2047   3
  -5  -8  10-12.5993 37.6332   4
   5  -8  -9 44.4435 49.5182   3
  -5  -8   9 44.2680 27.2162   4
  -5  -8   9-14.8304 17.9302   1
  -5  -8   8 120.471 69.8456   4
  -5  -8   8 64.6495 23.6292   1
   5  -8  -7 97.7576 68.3431   3
  -5  -8   7 96.8291 56.0417   4
  -5  -8   7 85.0290 43.9272   1
   5  -8  -6 44.2616 41.1111   3
  -5  -8   6 128.855 72.9640   4
   5  -8  -6 78.4787 16.0668   4
   5  -8  -6 74.9671 19.3759   4
  -5  -8   6 63.0749 39.9238   1
   5  -8  -5 17.6903 17.8241   4
  -5  -8   5 38.4031 48.3730   4
   5  -8  -5-1.97566 37.1040   3
  -5  -8   5 34.0125 29.3654   1
   5  -8  -4 98.6394 38.4269   4
  -5  -8   4 183.967 80.7340   4
   5  -8  -4 108.039 82.1602   3
   5  -8  -4 87.8421 42.3114   2
  -5  -8   3 315.181 103.059   4
   5  -8  -3 273.420 67.0403   4
   5  -8  -3 260.854 100.333   3
   5  -8  -3 396.262 83.0986   2
  -5   8   3 261.030 64.3710   2
  -5  -8   2 284.711 96.5820   4
   5  -8  -2 460.993 117.110   3
   5  -8  -2 277.553 70.9639   4
  -5   8   2 306.919 71.4830   2
   5  -8  -2 241.239 60.9004   2
   5  -8  -1 18.0501 12.6511   3
  -5  -8   1-22.9991 60.5670   4
   5  -8  -1 107.697 50.2679   2
  -5   8   1 69.6939 38.8335   2
   5  -8   0 329.966 93.1454   3
  -5  -8   0 189.829 72.0713   4
   5  -8   0 435.192 103.577   2
  -5   8   0 354.422 82.2540   2
   5  -8   1 307.432 81.9677   3
  -5  -8  -1 267.094 89.1027   4
  -5   8  -1 278.601 70.9681   2
   5  -8   1 284.592 94.7148   2
   5  -8   2 113.199 51.8633   3
  -5  -8  -2 88.8452 51.3882   4
   5  -8   2 130.884 89.4646   2
  -5   8  -2 74.8841 38.4210   2
   5  -8   3-1.45380 19.9100   3
  -5  -8  -3 61.7087 53.4308   4
   5  -8   3 69.4004 58.2655   2
  -5   8  -3 12.4589 18.0626   2
   5  -8   4 522.428 101.504   3
  -5  -8  -4 540.859 133.128   4
  -5   8  -4 540.648 118.059   2
   5  -8   5 27.7999 37.1356   3
  -5   8  -5 8.90267 24.7932   2
   5   8   5 38.5322 33.7410   1
   5  -8   6 805.609 112.971   3
  -5  -8  -6 716.959 160.646   4
   5   8   6 1082.86 163.577   1
  -5   8  -6 863.769 156.311   2
  -5  -8  -7 114.045 66.7409   4
   5  -8   7 221.682 60.4742   3
   5   8   7 149.367 75.8087   1
  -5   8  -7 185.352 75.4103   2
  -5  -8  -8 61.3030 52.3239   4
   5  -8   8 59.9979 27.0515   3
   5   8   8 13.9848 31.6905   1
  -5   8  -8 15.7093 23.8605   2
  -5  -8  -9 5771.62 479.508   4
   5   8   9 4618.39 365.907   1
  -5  -8 -10-11.1535 45.9978   4
   5   8  10 1.22259 33.6448   1
  -5   8 -10 12.1146 18.9241   2
  -5  -8 -11 91.1566 60.6313   4
   5   8  11 241.269 101.744   1
  -5   8 -11 183.899 95.4869   2
  -5  -8 -12-18.9961 30.7172   4
  -5  -8 -12 57.4743 62.5683   2
   5   8  12 108.475 86.5907   1
  -5   8 -12 87.2429 57.9909   2
  -5  -8 -13-44.0696 40.8038   2
  -5   8 -13 59.8011 60.5335   2
   5   8  13 45.7836 84.4531   1
   5   8  14 81.5349 84.7513   1
  -5  -8 -14 17.7680 22.6589   2
  -5   8 -14 103.205 67.5868   2
   5   8  15 133.153 97.4221   1
  -5  -8 -15 48.9953 32.8932   2
  -5   8 -15 21.6726 42.2537   2
  -5  -8 -16 135.402 76.3288   2
   5   8  16 30.1468 80.2868   1
  -5   8 -16 165.968 95.5926   2
  -5  -8 -17 60.5023 56.5085   2
  -5   8 -17 90.1422 68.4011   2
   5   8  17 15.3389 40.0716   1
  -5  -8 -18-40.0311 44.5407   3
   5   8  18 157.707 119.420   1
  -5  -8 -19-3.58324 20.2475   3
  -5  -9  16 37.9829 53.3648   4
   5  -9 -16 197.428 112.707   3
  -5  -9  15 57.1587 63.9703   4
   5  -9 -15 158.583 109.999   3
  -5  -9  14-60.8615 31.8596   4
   5  -9 -14 132.978 88.0489   3
  -5  -9  13 90.2533 35.7321   4
   5  -9 -13 136.067 102.130   3
  -5  -9  12-8.70717 16.0180   4
   5  -9 -12 21.6413 82.4616   3
   5  -9 -11-4.95983 54.2132   3
  -5  -9  11 78.5009 67.1410   4
   5  -9 -10 45.5458 65.6051   3
  -5  -9  10-49.9191 51.8346   4
   5  -9  -9 58.9142 70.6315   3
  -5  -9   9 94.3190 56.3211   4
  -5  -9   8 165.549 99.1824   4
   5  -9  -8 69.6763 62.1040   3
  -5  -9   7 108.344 73.9687   4
   5  -9  -7 45.2752 63.1401   3
  -5  -9   6 432.646 130.240   4
   5  -9  -6 372.742 45.7222   4
   5  -9  -6 362.927 126.341   3
  -5  -9   6 523.493 101.929   1
   5  -9  -5 49.1843 30.4010   4
  -5  -9   5 40.5099 32.6118   4
   5  -9  -5 131.142 91.6983   3
   5  -9  -5 35.9077 33.3780   2
  -5  -9   5 86.8620 45.7434   1
   5  -9  -4 18.6173 17.4744   4
  -5  -9   4 78.5785 66.1612   4
   5  -9  -4 38.0465 44.6912   3
   5  -9  -4 18.3524 30.7740   2
   5  -9  -3 133.631 51.1163   4
  -5  -9   3 57.5710 58.7406   4
   5  -9  -3 77.6742 53.0237   3
   5  -9  -3 45.3905 23.5582   2
  -5  -9   2 194.965 78.8670   4
   5  -9  -2 196.608 77.1231   3
   5  -9  -2 237.935 68.2549   4
  -5   9   2 182.377 57.6197   2
   5  -9  -2 177.452 63.1946   2
  -5  -9   1 195.428 83.1738   4
   5  -9  -1 265.062 78.5736   4
  -5   9   1 178.291 59.9506   2
   5  -9  -1 341.964 95.2621   2
  -5  -9   0 394.687 113.476   4
   5  -9   0 382.888 88.6159   4
   5  -9   0 439.631 107.859   3
  -5   9   0 433.314 97.8953   2
   5  -9   0 534.257 119.515   2
  -5  -9  -1-37.8873 28.4485   4
   5  -9   1 29.7416 27.9610   4
   5  -9   1 22.7561 36.7764   3
  -5   9  -1 12.2784 16.9721   2
   5  -9   1 48.5695 58.3986   2
   5  -9   2 17.4880 45.2720   3
  -5  -9  -2-22.7361 12.6342   4
   5  -9   2 29.9138 55.4935   2
  -5   9  -2 21.5022 15.4901   2
   5  -9   3 333.526 86.9998   3
  -5  -9  -3 385.513 118.624   4
  -5   9  -3 319.394 92.3858   2
   5  -9   4 697.133 123.810   3
  -5  -9  -4 651.293 151.985   4
  -5   9  -4 508.735 113.733   2
   5  -9   5 62.9608 49.3316   3
  -5  -9  -5 84.3237 66.6112   4
  -5   9  -5 57.7252 63.2612   2
   5  -9   6 47.9859 54.2795   3
  -5  -9  -6 85.9506 54.2773   4
  -5   9  -6 10.7338 15.5286   2
   5  -9   7 245.956 67.2636   3
  -5  -9  -7 172.401 77.3314   4
  -5   9  -7 137.366 59.0608   2
   5   9   7 135.087 57.6993   1
   5  -9   8 150.561 50.2250   3
  -5  -9  -8 61.3048 72.7894   4
   5   9   8 92.9351 58.5159   1
  -5   9  -8 105.818 58.8391   2
  -5  -9  -9 291.994 113.162   4
  -5   9  -9 324.350 108.382   2
   5   9   9 248.690 89.7885   1
  -5  -9 -10 163.890 78.5412   4
  -5   9 -10 84.4991 37.2007   2
   5   9  10 161.147 71.7370   1
  -5  -9 -11 30.9337 66.6488   4
   5   9  11 1.41383 57.2462   1
  -5   9 -11 52.3042 55.3687   2
  -5  -9 -12-16.6886 32.1867   4
  -5  -9 -12 63.2497 66.5046   2
  -5   9 -12-0.13275 14.7124   2
   5   9  12 21.4734 43.3051   1
  -5  -9 -13 156.337 76.3805   2
   5   9  13 50.7616 64.7679   1
  -5   9 -13 143.451 98.1745   2
   5   9  14 124.153 98.4628   1
  -5  -9 -14 90.2256 51.7030   2
  -5   9 -14 288.963 122.102   2
   5   9  15 95.1996 81.6098   1
  -5  -9 -15 128.791 65.9946   2
  -5   9 -15 20.8292 71.9250   2
   5   9  16 12.1682 79.1253   1
  -5  -9 -17 64.3523 65.5418   3
   5   9  17 71.3155 101.712   1
  -5 -10  13 94.3816 84.3462   4
   5 -10 -13 49.5835 88.9676   3
   5 -10 -12 11.1937 67.6661   3
  -5 -10  12 47.6163 41.7215   4
   5 -10 -11 228.648 127.167   3
  -5 -10  11 250.499 124.721   4
   5 -10 -10 73.1603 68.1377   3
  -5 -10  10 80.2454 76.4338   4
  -5 -10   9 53.7720 57.7525   4
   5 -10  -9 4.88665 32.4209   3
  -5 -10   8 191.866 98.9115   4
   5 -10  -8 32.7503 45.2398   3
  -5 -10   7 104.302 71.4332   4
   5 -10  -7 54.1157 78.1089   3
  -5 -10   6 77.5713 63.8343   4
   5 -10  -6-26.8130 26.9899   3
  -5 -10   5 186.555 104.757   4
   5 -10  -5 34.3398 59.2485   3
   5 -10  -4 199.924 55.2520   4
  -5 -10   4 323.963 117.802   4
   5 -10  -4 325.306 115.513   3
   5 -10  -3-1.89380 18.7944   4
   5 -10  -3-11.7732 46.1101   3
   5 -10  -2 13.3222 42.6393   4
   5 -10  -2 45.5831 60.2888   3
  -5 -10   2 9.81498 48.0509   4
  -5 -10   1 91.1415 51.5391   4
   5 -10  -1 92.3823 48.7837   3
   5 -10  -1 99.8933 54.8562   4
  -5 -10   0 296.470 107.445   4
   5 -10   0 259.496 91.8049   3
   5 -10   0 267.671 82.5794   4
  -5  10   0 336.141 91.3649   2
  -5 -10  -1 46.7041 39.2459   4
   5 -10   1 63.7495 43.3789   3
   5 -10   1 31.4562 31.4167   4
  -5  10  -1 32.3429 28.6315   2
  -5 -10  -2 182.854 85.4333   4
   5 -10   2 110.813 58.7639   4
   5 -10   2 33.5264 37.5592   3
  -5  10  -2 93.8566 62.3636   2
   5 -10   3 65.5737 58.9928   3
  -5 -10  -3 44.4371 79.4927   4
   5 -10   3-24.2567 49.5970   4
  -5  10  -3-27.4673 37.2789   2
   5 -10   4 246.233 81.1885   3
  -5 -10  -4 326.265 112.270   4
   5 -10   4 197.927 92.7361   4
  -5  10  -4 246.458 86.2432   2
   5 -10   5 72.0450 61.2828   3
  -5 -10  -5 127.841 91.7837   4
  -5  10  -5 86.1932 61.0589   2
  -5 -10  -6-11.4265 12.0365   4
  -5  10  -6 13.4243 38.5912   2
   5 -10   7 120.046 60.7023   3
  -5 -10  -7 98.4693 71.1759   4
  -5  10  -7 86.3190 59.8443   2
  -5 -10  -8 23.9771 35.8896   4
  -5  10  -8 13.9109 23.1921   2
  -5 -10  -9 30.0390 75.4930   4
   5  10   9-67.6290 76.1409   1
  -5  10  -9-6.23725 30.6117   2
  -5 -10 -10 66.5144 55.7713   4
  -5  10 -10 52.6944 55.6678   2
   5  10  10-8.92281 53.2386   1
   5  10  11 1.16185 14.6524   1
  -5  10 -11 11.0915 32.4975   2
  -5 -10 -12 105.493 59.8653   4
   5  10  12 42.3793 66.1116   1
  -5  10 -12 114.478 93.9436   2
  -5 -10 -13 3.02499 8.98968   4
   5  10  13-38.2578 59.8324   1
  -5  10 -13 4.04430 31.4344   2
   5  10  14-59.5833 51.2465   1
  -5  10 -14-60.3969 49.0492   2
   5  10  15 76.1243 50.5372   1
   5 -11 -11 48.1183 79.4311   3
  -5 -11  11 222.372 115.247   4
   5 -11 -10 146.035 92.0030   3
  -5 -11  10 126.846 90.0036   4
  -5 -11   9 81.7089 76.3313   4
[truncated: 257,807 more chars]
