# Supplementary material for: Crystal structure of the tetra­ethyl­ammonium salt of the non-steroidal anti-inflammatory drug nimesulide (polymorph II)
Source: Acta Crystallogr E Crystallogr Commun. 2024 Feb 20;80(Pt 3):314–7. doi: 10.1107/S2056989024001300 (PMC10915663; doi:10.1107/S2056989024001300)
Supplement: Supplementary file 2 [file e-80-00314-Isup2.hkl]

data_I                                                                          
_shelx_title ' exp_7590 in P2(1)/c'                                             
_shelx_refln_list_code          4                                               
_shelx_F_calc_maximum      274.07                                               
_exptl_crystal_F_000       936.00                                               
_reflns_d_resolution_high  0.8408                                               
                                                                                
loop_                                                                           
 _space_group_symop_operation_xyz                                               
 'x, y, z'                                                                      
 '-x, y+1/2, -z+1/2'                                                            
 '-x, -y, -z'                                                                   
 'x, -y-1/2, z-1/2'                                                             
                                                                                
_cell_length_a    11.0276                                                       
_cell_length_b    10.7661                                                       
_cell_length_c    19.6352                                                       
_cell_angle_alpha  90.000                                                       
_cell_angle_beta   91.792                                                       
_cell_angle_gamma  90.000                                                       
                                                                                
_shelx_F_squared_multiplier     1.000                                           
                                                                                
loop_                                                                           
 _refln_index_h                                                                 
 _refln_index_k                                                                 
 _refln_index_l                                                                 
 _refln_F_squared_calc                                                          
 _refln_F_squared_meas                                                          
 _refln_F_squared_sigma                                                         
 _refln_observed_status                                                         
   2   0   0       1371.81       1493.73        51.50 o                         
   3   0   0       7803.59       7712.70       146.02 o                         
   4   0   0       2878.60       2868.92       103.18 o                         
   5   0   0        485.97        431.59        31.54 o                         
   6   0   0       1126.32       1015.34        61.95 o                         
   7   0   0        297.47        306.25        37.62 o                         
   8   0   0       1799.88       1931.12       101.33 o                         
   9   0   0          7.62         15.35        11.61 o                         
  10   0   0          0.62         14.82        26.93 o                         
  11   0   0         21.09         -9.28        24.85 o                         
  12   0   0          0.38        106.49        71.60 o                         
  13   0   0         16.84         32.09        41.29 o                         
   2   1   0       7406.22       7307.59        96.03 o                         
   3   1   0       2997.70       3099.04        65.58 o                         
   4   1   0        930.50        847.44        32.16 o                         
   5   1   0         40.18         61.35        10.72 o                         
   6   1   0        281.14        278.91        20.90 o                         
   7   1   0       1179.34       1168.38        48.17 o                         
   8   1   0        135.20        144.85        18.66 o                         
   9   1   0       1081.07       1102.52        70.57 o                         
  10   1   0        102.30         93.49        33.54 o                         
  11   1   0         20.73         19.55        31.89 o                         
  12   1   0        118.30        125.80        34.62 o                         
  13   1   0         15.11          9.22        54.59 o                         
   0   2   0      20824.66      20796.06       261.82 o                         
   1   2   0         39.62         47.74         6.52 o                         
   2   2   0       1844.59       1728.43        36.32 o                         
   3   2   0      11223.60      11325.03       115.77 o                         
   4   2   0        200.43        225.50        22.72 o                         
   5   2   0       6121.90       6352.02       108.23 o                         
   6   2   0        741.23        756.40        41.32 o                         
   7   2   0        124.56        122.52        17.91 o                         
   8   2   0        291.29        299.88        26.31 o                         
   9   2   0        410.57        396.75        37.29 o                         
  10   2   0         66.65         36.11        15.88 o                         
  11   2   0         92.79         89.30        33.07 o                         
  12   2   0         35.33         -2.93        15.24 o                         
   1   3   0       1704.31       1655.07        43.77 o                         
   2   3   0       1547.47       1466.52        38.44 o                         
   3   3   0       1117.75       1142.45        33.87 o                         
   4   3   0       2155.64       2244.09        50.43 o                         
   5   3   0        239.15        259.21        18.61 o                         
   6   3   0         87.88        102.37        18.16 o                         
   7   3   0        163.88        152.70        18.37 o                         
   8   3   0         12.68          9.74         9.62 o                         
   9   3   0        905.55        846.79        54.91 o                         
  10   3   0         85.29         85.23        22.45 o                         
  11   3   0          0.56         22.49        29.89 o                         
  12   3   0         11.09         84.42        33.86 o                         
   0   4   0        711.30        657.70        45.25 o                         
   1   4   0       1002.28       1043.62        33.40 o                         
   2   4   0       4116.88       3960.44        71.81 o                         
   3   4   0         88.94         73.46        11.53 o                         
   4   4   0        422.23        445.76        24.46 o                         
   5   4   0          1.23         -0.19         3.72 o                         
   6   4   0       2041.41       1931.21        59.50 o                         
   7   4   0          7.12         12.12         4.85 o                         
   8   4   0         18.73         29.26         7.37 o                         
   9   4   0        192.82        217.55        28.30 o                         
  10   4   0          0.31         -2.24        25.58 o                         
  11   4   0          3.62         34.31        19.58 o                         
  12   4   0         68.99         44.10        24.64 o                         
   1   5   0          6.53         13.18         4.27 o                         
   2   5   0        174.07        151.94        14.82 o                         
   3   5   0        432.66        461.92        31.82 o                         
   4   5   0          3.78          7.55         8.96 o                         
   5   5   0        232.57        218.95        25.90 o                         
   6   5   0       1000.38       1009.08        51.68 o                         
   7   5   0        455.02        474.23        36.70 o                         
   8   5   0          9.64         23.02        12.69 o                         
   9   5   0         14.67         23.26        11.85 o                         
  10   5   0        139.60        101.61        30.94 o                         
  11   5   0          0.26          0.57        11.14 o                         
  12   5   0         32.83         42.31        17.39 o                         
   0   6   0         25.77         27.32        18.84 o                         
   1   6   0       1443.64       1556.79        51.01 o                         
   2   6   0       1994.67       2144.63        59.06 o                         
   3   6   0        481.23        474.07        31.83 o                         
   4   6   0         81.15         59.65        17.81 o                         
   5   6   0        527.84        553.37        38.18 o                         
   6   6   0        402.60        427.58        34.23 o                         
   7   6   0        172.18        176.72        23.27 o                         
   8   6   0         99.54         87.95        18.67 o                         
   9   6   0         59.19        107.34        24.50 o                         
  10   6   0         31.54        -18.14        18.14 o                         
  11   6   0         18.97         33.00        11.62 o                         
   1   7   0       1865.09       1949.21        62.57 o                         
   2   7   0        136.58        121.41        14.38 o                         
   3   7   0          5.34         25.98         8.73 o                         
   4   7   0          1.91          6.35         9.85 o                         
   5   7   0         21.26          9.53        20.40 o                         
   6   7   0        291.59        318.62        35.00 o                         
   7   7   0         98.71        103.90        20.19 o                         
   8   7   0         53.08         51.13        13.34 o                         
   9   7   0          2.93         27.87        14.55 o                         
  10   7   0         25.67         60.84        21.60 o                         
   0   8   0         91.83         99.99        24.75 o                         
   1   8   0        559.26        556.49        35.86 o                         
   2   8   0        143.91        151.57        18.45 o                         
   3   8   0        392.61        428.58        28.93 o                         
   4   8   0         10.08         -1.94        13.09 o                         
   5   8   0        246.25        214.40        27.87 o                         
   6   8   0         54.72         45.86        14.61 o                         
   7   8   0        119.67        124.33        24.43 o                         
   8   8   0         30.45         43.20        18.40 o                         
   9   8   0         66.80         65.98        24.33 o                         
  10   8   0         10.61         35.69        32.53 o                         
   1   9   0        671.62        681.92        50.66 o                         
   2   9   0        490.27        524.79        38.08 o                         
   3   9   0        187.27        209.23        25.41 o                         
   4   9   0        815.52        841.94        51.13 o                         
   5   9   0        247.51        284.17        30.27 o                         
   6   9   0        320.52        277.29        35.74 o                         
   7   9   0         36.14         39.31        21.22 o                         
   8   9   0          2.35         31.28        20.54 o                         
   9   9   0          2.83         66.88        30.16 o                         
   0  10   0        105.08        108.55        30.65 o                         
   1  10   0          0.01          2.71        13.25 o                         
   2  10   0        300.54        291.14        35.17 o                         
   3  10   0         76.42         45.71        17.69 o                         
   4  10   0        125.26         91.64        17.86 o                         
   5  10   0        189.51        190.14        30.07 o                         
   6  10   0         96.80        121.56        21.97 o                         
   7  10   0          0.00         -3.82         9.03 o                         
   8  10   0         81.98        123.28        32.83 o                         
   1  11   0        174.00        154.12        30.83 o                         
   2  11   0        277.07        284.31        45.36 o                         
   3  11   0          6.74         -2.75         6.14 o                         
   4  11   0         15.63          6.75         6.14 o                         
   5  11   0         28.66         53.62        22.11 o                         
   6  11   0          6.84         -6.28        19.76 o                         
   0  12   0         27.69         71.48        41.65 o                         
   1  12   0          9.99         20.07        21.75 o                         
   2  12   0          3.72         15.61        10.06 o                         
   3  12   0          3.14        -17.12        17.12 o                         
   4  12   0          1.61         34.23        17.11 o                         
 -13   1   1         39.65         70.34        27.12 o                         
 -12   1   1          0.15         75.88        32.68 o                         
 -11   1   1          4.09          9.63        14.68 o                         
 -10   1   1         60.10         45.63        15.67 o                         
  -9   1   1        319.02        300.94        35.80 o                         
  -8   1   1         37.40         44.23        11.06 o                         
  -7   1   1         90.67         89.26        14.12 o                         
  -6   1   1        770.28        774.50        41.63 o                         
  -5   1   1          4.84          9.80         5.64 o                         
  -4   1   1         15.29         22.01         7.36 o                         
  -3   1   1       3239.13       3153.91        63.76 o                         
  -2   1   1        146.49        175.65        20.23 o                         
   2   1   1        115.19        153.24        14.59 o                         
   3   1   1      10346.63       9204.30       229.74 o                         
   4   1   1       1459.90       1346.89        44.54 o                         
   5   1   1         36.41         25.11         6.99 o                         
   6   1   1         39.61         38.98         8.08 o                         
   7   1   1        153.10        149.73        18.34 o                         
   8   1   1         38.54         77.36        17.07 o                         
   9   1   1       1285.68       1272.32        76.41 o                         
  10   1   1          0.07         34.12        24.70 o                         
  11   1   1         99.79        103.70        36.44 o                         
  12   1   1         48.30         42.02        22.67 o                         
  13   1   1         56.21         61.39        34.65 o                         
 -12   2   1        210.70        217.27        69.55 o                         
 -11   2   1          9.75          5.69        12.90 o                         
 -10   2   1          0.18         12.23        13.26 o                         
  -9   2   1        647.75        652.76        54.03 o                         
  -8   2   1          3.04         13.36         8.04 o                         
  -7   2   1        454.22        449.99        29.96 o                         
  -6   2   1        512.11        497.06        34.64 o                         
  -5   2   1        683.55        699.83        35.50 o                         
  -4   2   1       7934.76       7737.04        77.56 o                         
  -3   2   1        937.93        989.62        27.51 o                         
  -2   2   1         76.06         63.37         6.69 o                         
  -1   2   1       2274.10       2309.92        39.97 o                         
   0   2   1      26208.69      26055.18       268.84 o                         
   1   2   1         40.90         38.03         6.58 o                         
   2   2   1      19363.20      18662.63       226.33 o                         
   3   2   1        736.76        757.70        30.03 o                         
   4   2   1        915.50       1024.85        39.49 o                         
   5   2   1       1563.22       1710.05        56.55 o                         
   7   2   1          2.00          8.94         5.33 o                         
   8   2   1        808.01        792.45        42.38 o                         
   9   2   1        261.80        330.48        37.29 o                         
  10   2   1         29.20         16.92        31.73 o                         
  11   2   1         10.87         47.72        26.97 o                         
  12   2   1         10.94          3.98        24.09 o                         
 -12   3   1          1.03         11.23        21.39 o                         
 -11   3   1          3.85         22.11        33.64 o                         
 -10   3   1         17.97          9.05        15.84 o                         
  -9   3   1        357.68        340.63        38.47 o                         
  -8   3   1        142.97        180.46        25.22 o                         
  -7   3   1        366.83        366.84        19.17 o                         
  -6   3   1        384.78        354.55        21.36 o                         
  -5   3   1        408.78        377.22        27.01 o                         
  -4   3   1        304.59        322.12        22.75 o                         
  -3   3   1        750.77        683.79        29.60 o                         
  -2   3   1       1087.15       1195.10        33.17 o                         
  -1   3   1        535.15        528.14        22.54 o                         
   0   3   1       3161.65       2966.76        48.80 o                         
   1   3   1       6909.00       6654.83        92.13 o                         
   2   3   1        147.90        155.12        12.66 o                         
   3   3   1        592.13        530.19        23.56 o                         
   4   3   1        800.27        848.89        37.22 o                         
   5   3   1         10.39         29.07         9.07 o                         
   6   3   1       1140.40       1003.45        48.22 o                         
   7   3   1        635.97        687.18        40.83 o                         
   8   3   1        920.12        887.42        52.33 o                         
   9   3   1        286.40        348.88        35.76 o                         
  10   3   1        528.37        449.81        59.91 o                         
  11   3   1         77.76         66.46        30.74 o                         
  12   3   1         60.03        104.23        40.40 o                         
 -12   4   1         12.33         -0.69        18.54 o                         
 -11   4   1         18.22         50.67        24.10 o                         
 -10   4   1         98.98         89.10        26.40 o                         
  -9   4   1          3.38         16.86         9.11 o                         
  -8   4   1        881.17        884.79        52.24 o                         
  -7   4   1        825.06        826.14        41.10 o                         
  -6   4   1         35.58         27.47        10.76 o                         
  -5   4   1         39.47         33.18         6.65 o                         
  -4   4   1       2759.81       3026.72        72.70 o                         
  -3   4   1       2558.06       2574.35        54.44 o                         
  -2   4   1          1.39          2.80         3.69 o                         
  -1   4   1         37.65         37.12         3.00 o                         
   0   4   1       3690.34       4115.53        66.67 o                         
   1   4   1        639.08        594.77        28.19 o                         
   2   4   1       1022.49        997.19        34.73 o                         
   3   4   1       2011.27       2111.84        55.98 o                         
   4   4   1       2233.29       2408.02        57.66 o                         
   5   4   1        133.88        133.42        14.88 o                         
   6   4   1        830.97        841.79        37.90 o                         
   7   4   1          4.89         15.79         4.99 o                         
   8   4   1        215.14        214.16        21.29 o                         
   9   4   1         93.38        109.12        16.18 o                         
  10   4   1          0.01         19.11        11.00 o                         
  11   4   1          0.31         18.27        10.05 o                         
  12   4   1          5.37         18.63        36.87 o                         
 -12   5   1          8.00         -8.41        12.33 o                         
 -11   5   1         12.00          6.80         7.71 o                         
 -10   5   1          6.38         55.96        30.50 o                         
  -9   5   1         89.09        120.83        24.35 o                         
  -8   5   1         18.02         18.29         4.87 o                         
  -7   5   1          0.66         15.02         9.83 o                         
  -6   5   1        411.33        441.88        31.09 o                         
  -5   5   1         78.33         91.30        21.04 o                         
  -4   5   1        138.51        139.30        18.94 o                         
  -3   5   1       3426.56       3460.12        73.84 o                         
  -2   5   1        247.21        266.77        18.05 o                         
  -1   5   1        493.54        539.40        25.22 o                         
   0   5   1        249.15        277.35        18.69 o                         
   1   5   1       4787.34       4934.75        83.84 o                         
   2   5   1        158.20        206.37        18.07 o                         
   3   5   1        117.68         91.13        13.27 o                         
   4   5   1        162.43        157.75        17.10 o                         
   5   5   1        234.11        209.46        18.34 o                         
   6   5   1         58.48         88.27        13.93 o                         
   7   5   1        249.00        232.10        21.59 o                         
   8   5   1         23.06         31.32        13.06 o                         
   9   5   1         62.10         45.54        10.98 o                         
  10   5   1         63.52         40.84        16.64 o                         
  11   5   1          3.57         -5.03        16.46 o                         
  12   5   1          0.32        -14.41        16.89 o                         
 -11   6   1        101.27        105.88        30.24 o                         
 -10   6   1         10.76         21.14        12.10 o                         
  -9   6   1         29.16         25.15        12.05 o                         
  -8   6   1        356.40       1037.63       104.85 o                         
  -7   6   1        153.87        188.44        23.28 o                         
  -6   6   1        430.99        415.61        34.47 o                         
  -5   6   1        557.44        576.96        39.04 o                         
  -4   6   1         77.22         94.18        16.06 o                         
  -3   6   1       1204.93       1143.80        44.05 o                         
  -2   6   1        290.43        360.77        20.95 o                         
  -1   6   1         31.14         25.79         5.92 o                         
   0   6   1        177.94        192.95        19.20 o                         
   1   6   1        145.30        160.72        16.19 o                         
   2   6   1       1229.22       1302.56        47.31 o                         
   3   6   1          6.32         -8.79        10.23 o                         
   4   6   1        144.13        150.58        18.77 o                         
   5   6   1       1171.69       1144.51        55.28 o                         
   6   6   1        197.68        222.68        28.79 o                         
   7   6   1        148.85        162.43        24.04 o                         
   8   6   1        446.75        396.50        37.46 o                         
   9   6   1         27.93         51.83        16.08 o                         
  10   6   1        117.77         77.92        36.19 o                         
  11   6   1         26.78         40.30        17.72 o                         
 -10   7   1         39.24         38.71        20.90 o                         
  -9   7   1          3.90         17.88        15.20 o                         
  -8   7   1        166.92        199.94        30.20 o                         
  -7   7   1        353.93        345.14        36.36 o                         
  -6   7   1         29.82         48.97        15.17 o                         
  -5   7   1       1327.21       1406.79        67.75 o                         
  -4   7   1        768.24        754.65        44.08 o                         
  -3   7   1        219.20        230.62        18.10 o                         
  -2   7   1       1202.46       1220.26        43.73 o                         
  -1   7   1         10.13       2867.07       454.83 o                         
   0   7   1         16.03         16.04         6.35 o                         
   1   7   1       1093.37       1165.82        52.42 o                         
   2   7   1         30.33         44.30         9.15 o                         
   3   7   1       1025.92        994.88        50.68 o                         
   4   7   1        998.57        994.85        51.53 o                         
   5   7   1          5.64         20.60         8.49 o                         
   6   7   1       2205.53       2090.01        89.97 o                         
   7   7   1         95.68        107.51        22.15 o                         
   8   7   1         59.88         77.00        20.70 o                         
   9   7   1         77.28         93.71        27.09 o                         
  10   7   1         18.46         34.00        17.96 o                         
 -10   8   1          1.73         -5.12        26.56 o                         
  -9   8   1         93.13         86.07        29.60 o                         
  -8   8   1          3.80          7.70        13.94 o                         
  -7   8   1         19.19          7.85         8.85 o                         
  -6   8   1        394.70        388.99        39.43 o                         
  -5   8   1         18.34         23.05        17.19 o                         
  -4   8   1         53.57         48.60        11.91 o                         
  -3   8   1       1493.41       1495.29        58.50 o                         
  -2   8   1        406.22        417.26        29.27 o                         
  -1   8   1        135.48        142.27        16.87 o                         
   0   8   1       1032.82       1046.52        49.03 o                         
   1   8   1        420.21        394.71        30.66 o                         
   2   8   1       1709.05       1718.59        59.71 o                         
   3   8   1         33.99         37.48         9.96 o                         
   4   8   1        138.60        118.89        18.78 o                         
   5   8   1        177.86        186.33        27.00 o                         
   6   8   1        178.75        149.37        24.97 o                         
   7   8   1        334.33        365.52        41.60 o                         
   8   8   1        114.84        143.86        30.78 o                         
   9   8   1         14.89         47.65        19.14 o                         
  10   8   1         35.14         54.70        20.40 o                         
  -9   9   1         51.78         72.13        21.67 o                         
  -8   9   1         33.36         36.59        17.08 o                         
  -7   9   1        132.74        122.53        30.30 o                         
  -6   9   1         34.87         50.58        15.09 o                         
  -5   9   1        148.10        157.59        24.77 o                         
  -4   9   1         38.26         14.85        21.39 o                         
  -3   9   1        604.97        592.77        42.61 o                         
  -2   9   1        981.30        974.81        54.69 o                         
  -1   9   1         28.65         43.97         7.73 o                         
   0   9   1          8.18          7.29        12.69 o                         
   1   9   1         76.80         86.58        18.95 o                         
   2   9   1          0.78         12.57        11.87 o                         
   3   9   1         73.08         27.71        14.44 o                         
   4   9   1        184.96        162.75        22.94 o                         
   5   9   1          5.22          7.15         7.79 o                         
   6   9   1        140.41        163.50        27.27 o                         
   7   9   1          6.79         15.38        16.27 o                         
   8   9   1         21.99         55.15        20.22 o                         
   9   9   1         80.28         80.07        25.76 o                         
  -8  10   1          2.92          1.24        20.98 o                         
  -7  10   1         20.28         34.43        13.70 o                         
  -6  10   1         12.10         30.41        16.07 o                         
  -5  10   1         57.18         61.59        19.43 o                         
  -4  10   1          0.45          5.54        12.33 o                         
  -3  10   1         11.65         37.70        24.81 o                         
  -2  10   1          2.57         -5.07        12.27 o                         
  -1  10   1        206.26        180.32        30.44 o                         
   0  10   1         17.76         12.50        12.53 o                         
   1  10   1         24.04         23.67        20.37 o                         
   2  10   1        286.96        258.65        36.74 o                         
   3  10   1         27.83         11.92        16.31 o                         
   4  10   1        113.36         92.22        19.06 o                         
   5  10   1         31.63         27.13        11.18 o                         
   6  10   1         10.03          9.97        14.25 o                         
   7  10   1         27.59         20.33        21.97 o                         
   8  10   1          6.61         10.22        18.68 o                         
  -6  11   1          9.92         11.80        39.74 o                         
  -5  11   1         26.28         15.15        16.02 o                         
  -4  11   1          9.08         -6.49        25.27 o                         
  -3  11   1         48.18         72.48        23.97 o                         
  -2  11   1        126.48        153.43        33.06 o                         
  -1  11   1          0.10        -11.89        11.91 o                         
   0  11   1         10.14          6.54        30.54 o                         
   1  11   1         84.47        137.41        57.42 o                         
   2  11   1          5.58         -5.26        33.62 o                         
   3  11   1          3.00         19.50        23.29 o                         
   4  11   1         85.04         85.84        25.80 o                         
   5  11   1          0.66         -3.37        12.78 o                         
   6  11   1          0.88         18.46        13.56 o                         
  -4  12   1         16.14         -8.62        23.41 o                         
  -3  12   1          6.06         22.94        12.61 o                         
  -2  12   1          1.76         49.47        20.47 o                         
  -1  12   1         26.46         97.14        29.86 o                         
   0  12   1        202.76        266.46        67.05 o                         
   1  12   1         50.85         47.58        18.04 o                         
   2  12   1         60.63         30.94        16.33 o                         
   3  12   1         12.76          4.37        16.67 o                         
   4  12   1         48.36         42.25        26.73 o                         
 -13   0   2         18.47         48.81        41.08 o                         
 -12   0   2         56.86         97.34        40.09 o                         
 -11   0   2         37.52          4.12        17.63 o                         
 -10   0   2         24.13         19.88        17.57 o                         
  -9   0   2       1040.43       1071.97       141.88 o                         
  -8   0   2          0.20         -2.23         4.69 o                         
  -7   0   2         53.44         51.40        18.68 o                         
  -6   0   2        135.74        176.82        24.56 o                         
  -5   0   2        546.53        564.34        40.86 o                         
  -4   0   2         97.98         85.91        16.99 o                         
  -3   0   2         34.24         30.21         7.88 o                         
  -2   0   2      26725.20      25472.46       353.91 o                         
   2   0   2      28302.04      26823.67       365.72 o                         
   3   0   2        214.36        361.01        52.73 o                         
   4   0   2          6.41         13.00         8.74 o                         
   5   0   2       2283.13       2605.48       111.96 o                         
   6   0   2        190.58        315.38        36.32 o                         
   7   0   2        534.80        564.48        52.89 o                         
   8   0   2        211.90        271.95        35.80 o                         
   9   0   2        558.86        619.68        74.43 o                         
  10   0   2       1148.69       1139.05       164.31 o                         
  11   0   2         12.66         56.40        43.95 o                         
  12   0   2         46.23        181.10        74.55 o                         
  13   0   2        149.54        120.60        61.91 o                         
 -13   1   2         44.66         52.64        34.74 o                         
 -12   1   2          0.00         -7.49         7.49 o                         
 -11   1   2         82.21         86.76        20.60 o                         
 -10   1   2        141.77        111.69        16.49 o                         
  -9   1   2        222.85        219.00        40.63 o                         
  -8   1   2        333.00        330.29        26.81 o                         
  -7   1   2        265.67        286.20        24.16 o                         
  -6   1   2         36.63         68.34        14.42 o                         
  -5   1   2       4170.23       4030.44        78.60 o                         
  -4   1   2        161.64        148.36        13.40 o                         
  -3   1   2       4530.75       4413.58        67.43 o                         
  -2   1   2       5566.29       5658.35        55.41 o                         
  -1   1   2        328.23        356.38        24.47 o                         
   1   1   2        951.98       1093.10        42.74 o                         
   2   1   2      10739.23      10486.04       113.44 o                         
   3   1   2      12696.78      12144.79       125.39 o                         
   4   1   2        284.39        309.59        23.46 o                         
   5   1   2       6712.89       6601.32       101.79 o                         
   6   1   2       3088.56       2924.00        97.55 o                         
   7   1   2         28.89         42.75        13.27 o                         
   8   1   2       1173.10       1230.60        58.06 o                         
   9   1   2        165.23        223.00        36.85 o                         
  10   1   2        125.89        123.08        35.67 o                         
  11   1   2        154.63        197.74        38.68 o                         
  12   1   2         25.76         76.93        37.59 o                         
 -12   2   2          4.17         30.27        22.12 o                         
 -11   2   2         36.19         27.96        33.79 o                         
 -10   2   2        115.90        106.71        21.50 o                         
  -9   2   2         17.15         16.52        13.40 o                         
  -8   2   2         42.93         54.41        11.71 o                         
  -7   2   2         32.81         38.66         9.66 o                         
  -6   2   2          7.56         27.98        11.05 o                         
  -5   2   2        862.86        840.56        39.30 o                         
  -4   2   2       1672.61       1779.39        55.27 o                         
  -3   2   2       2528.89       2600.93        57.12 o                         
  -2   2   2       1797.74       1877.50        43.09 o                         
  -1   2   2        834.74        768.17        35.38 o                         
   0   2   2         79.58         93.21         8.97 o                         
   1   2   2       2436.27       2420.58        71.78 o                         
   2   2   2       2564.89       2511.53        49.33 o                         
   3   2   2       1598.04       1625.54        46.70 o                         
   4   2   2          4.16         22.73         7.45 o                         
   5   2   2       2173.95       2202.64        64.05 o                         
   6   2   2        172.83        159.39        21.21 o                         
   7   2   2        148.74        128.42        17.73 o                         
   8   2   2        118.70        116.68        16.41 o                         
   9   2   2        222.68        182.64        27.10 o                         
  10   2   2        186.76        185.27        43.49 o                         
  11   2   2         76.50         72.85        24.46 o                         
  12   2   2         18.64         43.84        26.87 o                         
 -12   3   2          4.42         -6.28        43.80 o                         
 -11   3   2         58.53         91.05        26.34 o                         
 -10   3   2         44.63         30.92        10.45 o                         
  -9   3   2        112.09        126.05        23.89 o                         
  -8   3   2          2.59         18.73        10.60 o                         
  -7   3   2        361.36        378.35        27.67 o                         
  -6   3   2         18.44         31.91         9.38 o                         
  -5   3   2         48.91         49.35        10.38 o                         
  -4   3   2       5343.85       5396.62        89.69 o                         
  -3   3   2        648.32        587.20        22.69 o                         
  -2   3   2        674.88        649.35        23.99 o                         
  -1   3   2        985.46       1121.96        31.50 o                         
   0   3   2         59.02         64.70         9.30 o                         
   1   3   2        521.17        535.01        31.01 o                         
   2   3   2       1386.53       1322.83        38.82 o                         
   3   3   2         40.71         34.35        10.55 o                         
   4   3   2       1246.74       1261.79        44.76 o                         
   5   3   2         60.24         97.32        15.06 o                         
   6   3   2       1860.41       1711.54        71.78 o                         
   7   3   2        139.26        179.60        20.48 o                         
   8   3   2         43.22         72.85        15.98 o                         
   9   3   2         79.36        101.11        19.71 o                         
  10   3   2         92.77        101.27        25.67 o                         
  11   3   2          8.24         20.62        27.14 o                         
  12   3   2         22.88         47.64        37.79 o                         
 -12   4   2         45.93         35.71        23.39 o                         
 -11   4   2         45.35         47.35        18.19 o                         
 -10   4   2         95.57        112.13        23.74 o                         
  -9   4   2          8.31         16.40        12.25 o                         
  -8   4   2         12.44         21.84         7.41 o                         
  -7   4   2          0.20          3.83         7.11 o                         
  -6   4   2         90.17        111.27        15.48 o                         
  -5   4   2        158.98        162.05        19.33 o                         
  -4   4   2       1437.67       1549.97        51.70 o                         
  -3   4   2         30.98         34.77         6.40 o                         
  -2   4   2         32.21         26.51         7.81 o                         
  -1   4   2        122.77        116.88        13.27 o                         
   0   4   2         13.59          7.14         3.25 o                         
   1   4   2        780.02        709.85        29.37 o                         
   2   4   2        377.94        446.13        23.51 o                         
   3   4   2        164.54        183.65        17.01 o                         
   4   4   2       7989.69       8092.40       106.63 o                         
   5   4   2        424.96        460.67        27.57 o                         
   6   4   2          2.97         11.15         9.95 o                         
   7   4   2         49.35         58.06        13.01 o                         
   8   4   2        508.95        438.95        37.56 o                         
   9   4   2        156.69        137.63        22.55 o                         
  10   4   2        232.16        241.93        41.45 o                         
  11   4   2          0.81         30.50        14.95 o                         
  12   4   2         29.66        109.54        39.50 o                         
 -12   5   2         28.27         -6.76        10.22 o                         
 -11   5   2         35.40         31.69        25.44 o                         
 -10   5   2          0.58         -6.82        12.13 o                         
  -9   5   2          4.97         41.12        12.27 o                         
  -8   5   2        112.15        148.97        22.71 o                         
  -7   5   2        459.74        444.76        34.50 o                         
  -6   5   2        417.18        431.30        30.52 o                         
  -5   5   2        542.92        540.55        44.46 o                         
  -4   5   2        390.15        423.50        31.44 o                         
  -3   5   2        127.24        112.66        12.69 o                         
  -2   5   2         17.11          9.11         4.60 o                         
  -1   5   2       1540.54       1622.27        50.38 o                         
   0   5   2         20.06         28.20         7.53 o                         
   1   5   2        344.62        368.43        23.62 o                         
   2   5   2        270.94        266.04        20.02 o                         
   3   5   2        680.19        692.64        35.73 o                         
   4   5   2          6.86         10.24         5.81 o                         
   5   5   2        949.15        890.72        37.69 o                         
   6   5   2        291.11        295.56        23.29 o                         
   7   5   2          1.28          5.74        10.05 o                         
   8   5   2        648.83        641.21        38.33 o                         
   9   5   2         35.56         38.58         7.81 o                         
  10   5   2         51.28         53.19        13.74 o                         
  11   5   2          1.00         -1.37        17.54 o                         
 -11   6   2          4.54         10.75        13.14 o                         
 -10   6   2         23.88         25.86        18.23 o                         
  -9   6   2          5.60         14.17        13.37 o                         
  -8   6   2        192.78        215.52        28.45 o                         
  -7   6   2        214.49        207.49        24.97 o                         
  -6   6   2          2.03         10.95         7.15 o                         
  -5   6   2        204.44        226.34        22.18 o                         
  -4   6   2        432.95        452.52        26.34 o                         
  -3   6   2        878.30        883.34        32.54 o                         
  -2   6   2        311.09        334.78        44.86 o                         
  -1   6   2         53.58         61.60        10.88 o                         
   0   6   2        286.29        308.33        22.34 o                         
   1   6   2          6.53          1.94         6.10 o                         
   2   6   2        462.03        494.74        36.32 o                         
   3   6   2          6.36         10.11         6.72 o                         
   4   6   2        702.81        792.53        43.84 o                         
   5   6   2        544.07        533.40        34.07 o                         
   6   6   2         22.92         25.61        11.45 o                         
   7   6   2        324.92        293.55        26.21 o                         
   8   6   2        614.32        610.60        39.08 o                         
   9   6   2         10.62         27.29        14.74 o                         
  10   6   2          5.78        -14.52        14.52 o                         
  11   6   2         23.92         25.69        27.98 o                         
 -10   7   2         73.87         87.95        29.30 o                         
  -9   7   2          2.87         24.07        39.44 o                         
  -8   7   2        228.63        203.14        30.27 o                         
  -7   7   2        497.50        477.17        42.43 o                         
  -6   7   2        123.72        158.01        25.92 o                         
  -5   7   2        375.27        413.98        36.55 o                         
  -4   7   2         22.95         39.06        10.20 o                         
  -3   7   2        153.77        167.69        14.70 o                         
  -2   7   2          0.00          2.33         4.66 o                         
  -1   7   2        230.89        240.28        20.98 o                         
   0   7   2          5.38         12.60         8.79 o                         
   1   7   2       1478.53       1472.32        59.82 o                         
   2   7   2        488.34        492.59        31.43 o                         
   3   7   2          1.86          7.87         9.33 o                         
   4   7   2        147.17        151.99        20.26 o                         
   5   7   2         82.82         77.26        18.99 o                         
   6   7   2        500.94        477.47        44.43 o                         
   7   7   2        291.98        256.64        34.73 o                         
   8   7   2          1.10         23.19        15.27 o                         
   9   7   2          5.05         20.10        30.22 o                         
  10   7   2        105.80        135.47        32.44 o                         
 -10   8   2          0.32         10.79        43.46 o                         
  -9   8   2          0.60         18.99        10.82 o                         
  -8   8   2          0.14         -7.30         8.36 o                         
  -7   8   2          1.62          9.44        10.50 o                         
  -6   8   2        365.17        326.19        34.85 o                         
  -5   8   2        212.18        196.68        22.48 o                         
  -4   8   2        297.95        315.65        26.01 o                         
  -3   8   2         88.34         89.40        18.72 o                         
  -2   8   2         26.83         21.50         8.00 o                         
  -1   8   2         19.14         20.01         9.64 o                         
   0   8   2        102.36        121.66        18.12 o                         
   1   8   2         67.32         86.90        14.18 o                         
   2   8   2        285.26        329.87        26.46 o                         
   3   8   2        175.03        202.26        21.41 o                         
   4   8   2       1016.30        935.48        59.54 o                         
   5   8   2         74.82         62.97        16.57 o                         
   6   8   2        220.75        198.31        29.08 o                         
   7   8   2        319.15        275.36        40.78 o                         
   8   8   2         19.15         21.20        19.77 o                         
   9   8   2          2.56         24.02        13.37 o                         
  10   8   2         87.74        103.46        27.15 o                         
  -9   9   2         21.16         16.12        23.56 o                         
  -8   9   2        181.09        203.90        38.35 o                         
  -7   9   2         22.61         19.21         9.63 o                         
  -6   9   2        278.83        325.87        31.85 o                         
  -5   9   2         86.77        129.40        19.73 o                         
  -4   9   2         11.80         23.85         9.30 o                         
  -3   9   2        840.89        810.88        49.14 o                         
  -2   9   2         33.58         19.31        11.04 o                         
  -1   9   2         28.34         42.53        11.96 o                         
   0   9   2        567.78        594.66        46.96 o                         
   1   9   2          1.06         12.82        11.80 o                         
   2   9   2         37.21         51.54        13.08 o                         
   3   9   2        592.60        532.86        40.99 o                         
   4   9   2          2.21          6.49         6.60 o                         
   5   9   2          0.87          1.83         8.11 o                         
   6   9   2        279.48        283.91        41.08 o                         
   7   9   2         14.92         20.28        11.21 o                         
   8   9   2         34.56         52.47        24.68 o                         
   9   9   2         12.03         25.42        30.83 o                         
  -8  10   2          7.32        412.45       319.43 o                         
  -7  10   2        140.13        150.07        32.33 o                         
  -6  10   2         17.82          5.09        14.68 o                         
  -5  10   2          1.61         13.66        18.41 o                         
  -4  10   2         23.08         31.49        11.55 o                         
  -3  10   2        465.44        477.00        45.04 o                         
  -2  10   2         48.18         31.92        15.83 o                         
  -1  10   2        529.56        507.07        46.51 o                         
   0  10   2          7.23          1.70         9.23 o                         
   1  10   2        130.29        182.95        45.46 o                         
   2  10   2        938.39        873.81        73.60 o                         
   3  10   2        455.69        504.00        57.58 o                         
   4  10   2        134.98        127.47        25.39 o                         
   5  10   2         63.94         58.76        17.50 o                         
   6  10   2          0.08         13.85        12.96 o                         
   7  10   2        394.77        443.90        56.76 o                         
   8  10   2         51.30         78.14        27.98 o                         
  -6  11   2         47.26        113.54        45.42 o                         
  -5  11   2          0.15         -3.51        27.76 o                         
  -4  11   2         16.48          5.85        22.43 o                         
  -3  11   2         27.57         52.66        28.76 o                         
  -2  11   2          0.06          1.13         6.98 o                         
  -1  11   2         33.36         46.21        18.59 o                         
   0  11   2         61.25        112.34        37.52 o                         
   1  11   2          6.99         23.14        18.26 o                         
   2  11   2          5.93          8.57         8.11 o                         
   3  11   2          1.22         10.74        19.01 o                         
   4  11   2          2.13         31.74        17.82 o                         
   5  11   2          4.89         18.39        13.65 o                         
   6  11   2          0.95         12.71         6.39 o                         
  -4  12   2          0.20         -6.65        23.98 o                         
  -3  12   2         27.07         86.59        29.07 o                         
  -2  12   2         14.70        -10.39        10.39 o                         
  -1  12   2         11.52        -13.27        13.85 o                         
   0  12   2          1.36        -14.81        69.04 o                         
   1  12   2          9.54         14.22        38.88 o                         
   2  12   2         24.78          9.43        11.15 o                         
   3  12   2          1.07         16.53        12.55 o                         
   4  12   2         16.95         31.13        21.10 o                         
 -13   1   3          0.43          9.97        34.56 o                         
 -12   1   3          1.64         44.35        33.43 o                         
 -11   1   3        121.59        152.87        29.51 o                         
 -10   1   3        455.87        369.99        33.79 o                         
  -9   1   3        546.33        559.75        28.18 o                         
  -8   1   3         21.24         22.03         7.24 o                         
  -7   1   3         97.73        100.39         9.68 o                         
  -6   1   3        175.07        205.24        16.88 o                         
  -5   1   3         94.55         78.33        10.76 o                         
  -4   1   3          6.56          6.34         3.26 o                         
  -3   1   3       3504.84       3282.53        51.93 o                         
  -2   1   3       1409.39       1375.39        27.34 o                         
  -1   1   3       1618.06       1643.95        45.99 o                         
   0   1   3       1895.63       2185.53        35.60 o                         
   1   1   3       1854.70       1794.57        61.14 o                         
   2   1   3       4074.00       4044.95        66.84 o                         
   3   1   3       1255.70       1149.97        46.29 o                         
   4   1   3        952.90       1004.51        50.00 o                         
   5   1   3         93.38         66.56        10.12 o                         
   6   1   3        125.45        128.52        19.11 o                         
   7   1   3        611.55        606.54        43.53 o                         
   8   1   3        146.03        149.36        20.78 o                         
   9   1   3         77.54         69.72        16.40 o                         
  10   1   3        339.86        333.36        50.95 o                         
  11   1   3         86.57        138.89        40.70 o                         
  12   1   3          0.11         15.85        28.52 o                         
 -12   2   3         40.69         67.81        25.08 o                         
 -11   2   3         34.90          2.83        16.05 o                         
 -10   2   3          5.11         -5.04         7.27 o                         
  -9   2   3         42.23         35.13         9.39 o                         
  -8   2   3        343.87        366.01        27.56 o                         
  -7   2   3         38.26         64.07        12.02 o                         
  -6   2   3        193.80        192.18        21.23 o                         
  -5   2   3        546.55        513.40        26.03 o                         
  -4   2   3        109.72        164.82        14.95 o                         
  -3   2   3        792.10        827.88        27.86 o                         
  -2   2   3      13179.41      12812.42       163.01 o                         
  -1   2   3       9713.15       9618.59       133.50 o                         
   0   2   3      12892.03      12181.39       135.58 o                         
   1   2   3       5417.01       5177.74       112.25 o                         
   2   2   3        109.87        121.51         9.90 o                         
   3   2   3        433.20        517.76        25.61 o                         
   4   2   3        891.14        879.18        38.44 o                         
   5   2   3        655.92        695.72        35.75 o                         
   6   2   3       1060.58        956.24        46.53 o                         
   7   2   3         63.24         78.27        13.07 o                         
   8   2   3        232.04        222.66        27.13 o                         
   9   2   3        551.85        530.81        56.88 o                         
  10   2   3        108.71         30.08        81.08 o                         
  11   2   3         22.57         72.47        23.96 o                         
  12   2   3        168.83        169.15        42.96 o                         
 -12   3   3          0.45        -11.81        11.81 o                         
 -11   3   3        378.20        319.11        50.15 o                         
 -10   3   3         44.11         42.97        17.61 o                         
  -9   3   3         35.77          9.12        16.77 o                         
  -8   3   3        584.63        610.75        39.00 o                         
  -7   3   3         66.25         45.60         8.62 o                         
  -6   3   3         11.51         10.43         7.24 o                         
  -5   3   3        527.72        521.57        30.01 o                         
  -4   3   3        243.17        270.11        17.89 o                         
  -3   3   3       1584.00       1722.93        41.13 o                         
  -2   3   3       3633.30       3511.17        42.53 o                         
  -1   3   3        637.41        548.21        17.96 o                         
   0   3   3        239.15        205.91        17.57 o                         
   1   3   3          7.30          0.98         8.52 o                         
   2   3   3         13.91         27.86         5.42 o                         
   3   3   3       2661.03       2563.53        56.28 o                         
   4   3   3        396.32        428.98        25.92 o                         
   5   3   3       2066.17       2050.23        62.45 o                         
   6   3   3         36.02         35.28        10.77 o                         
   7   3   3        566.22        604.83        37.89 o                         
   8   3   3       1458.04       1411.99        65.92 o                         
   9   3   3          9.91         40.51        26.32 o                         
  10   3   3        234.35        225.25        38.50 o                         
  11   3   3         49.87         58.88        22.85 o                         
  12   3   3          0.99         75.83        88.74 o                         
 -12   4   3          3.71         16.12        18.54 o                         
 -11   4   3          9.64         -8.90        20.52 o                         
 -10   4   3          0.48         46.09        20.56 o                         
  -9   4   3        184.32        186.46        23.96 o                         
  -8   4   3          1.46          7.86         9.37 o                         
  -7   4   3        341.35        334.18        25.83 o                         
  -6   4   3         69.17         77.48        12.08 o                         
  -5   4   3         43.26         46.21         8.80 o                         
  -4   4   3       2735.14       2842.18        54.57 o                         
  -3   4   3          4.23          2.36         2.56 o                         
  -2   4   3        798.88        802.01        25.41 o                         
  -1   4   3         13.79         23.45         6.88 o                         
   0   4   3        234.67        241.81        18.32 o                         
   1   4   3        130.44        173.87        18.42 o                         
   2   4   3       1396.94       1458.56        42.81 o                         
   3   4   3        174.04        191.16        16.74 o                         
   4   4   3        738.05        726.84        35.59 o                         
   5   4   3        126.08        106.17        13.95 o                         
   6   4   3         43.80         37.38        10.20 o                         
   7   4   3         31.64         34.81        10.79 o                         
   8   4   3         65.31         55.10        13.27 o                         
   9   4   3        553.16        519.42        47.71 o                         
  10   4   3         40.37         23.44        10.86 o                         
  11   4   3         44.90         30.59        24.52 o                         
  12   4   3         70.08         87.77        39.80 o                         
 -12   5   3          0.00        -10.43        18.83 o                         
 -11   5   3          0.15         -2.30        19.74 o                         
 -10   5   3        152.63        166.82        31.52 o                         
  -9   5   3          7.03         -2.23        15.78 o                         
  -8   5   3         33.54         31.27        10.25 o                         
  -7   5   3         12.05         17.32         5.21 o                         
  -6   5   3         29.93         21.63         6.58 o                         
  -5   5   3        258.59        247.44        20.67 o                         
  -4   5   3          1.46          7.93         7.01 o                         
  -3   5   3        950.63        940.90        30.28 o                         
  -2   5   3       2538.42       2646.51        62.43 o                         
  -1   5   3         89.78        111.67        14.17 o                         
   0   5   3        363.73        395.41        21.80 o                         
   1   5   3        138.60        152.53        16.50 o                         
   2   5   3        903.41        990.69        39.02 o                         
   3   5   3        159.47        169.89        18.03 o                         
   4   5   3         53.42         46.59        10.14 o                         
   5   5   3        248.99        262.95        23.07 o                         
   6   5   3        337.36        394.24        26.86 o                         
   7   5   3         38.29         36.95        11.58 o                         
   8   5   3        148.91        203.01        22.48 o                         
   9   5   3          0.15         10.54        16.22 o                         
  10   5   3         44.42         42.88        15.88 o                         
  11   5   3          3.74         -5.96        12.71 o                         
 -11   6   3          7.59          1.47         4.15 o                         
 -10   6   3        157.46        177.54        42.87 o                         
  -9   6   3         72.57         76.16        17.29 o                         
  -8   6   3        255.73        298.70        33.88 o                         
  -7   6   3        165.90        202.05        26.29 o                         
  -6   6   3        466.64        432.70        32.51 o                         
  -5   6   3        356.36        390.40        28.96 o                         
  -4   6   3        186.23        176.51        13.89 o                         
  -3   6   3         65.34         56.06         8.68 o                         
  -2   6   3       1054.19        981.16        64.15 o                         
  -1   6   3          3.59         16.33         6.92 o                         
   0   6   3        559.65        526.86        29.20 o                         
   1   6   3        926.58        974.14        42.38 o                         
   2   6   3        328.24        331.66        26.86 o                         
   3   6   3       1245.00       1229.18        52.11 o                         
   4   6   3       3611.03       3651.44        85.82 o                         
   5   6   3         53.92         51.28        11.10 o                         
   6   6   3       1113.43       1105.29        55.23 o                         
   7   6   3        122.02        121.52        19.99 o                         
   8   6   3          8.73         15.90        13.33 o                         
   9   6   3        176.37        210.68        26.47 o                         
  10   6   3        111.33        126.33        31.61 o                         
  11   6   3         43.32         12.47        14.96 o                         
 -10   7   3          0.38         14.89        10.81 o                         
  -9   7   3         51.20         45.42        31.72 o                         
  -8   7   3          6.25         13.98         9.82 o                         
  -7   7   3        337.73        316.25        33.52 o                         
  -6   7   3        987.89       1007.41        55.91 o                         
  -5   7   3        758.32        746.60        40.53 o                         
  -4   7   3        305.59        305.33        22.19 o                         
  -3   7   3        509.68        505.38        27.44 o                         
  -2   7   3        273.40        272.56        21.14 o                         
  -1   7   3         70.69         88.57        14.76 o                         
   0   7   3         44.96         59.34        13.49 o                         
   1   7   3        113.20        105.51        14.64 o                         
   2   7   3        389.23        370.20        37.70 o                         
   3   7   3        144.06        140.86        18.92 o                         
   4   7   3        344.03        323.24        28.82 o                         
   5   7   3       1388.15       1317.82        70.06 o                         
   6   7   3          8.84         25.34         8.84 o                         
   7   7   3         50.33         34.19        14.79 o                         
   8   7   3        117.23        136.24        31.16 o                         
   9   7   3         43.26         55.40        23.08 o                         
  10   7   3         88.56        107.65        31.98 o                         
 -10   8   3         93.95         75.49        28.77 o                         
  -9   8   3          4.22         31.60        18.31 o                         
  -8   8   3          5.86          1.57        10.00 o                         
  -7   8   3        489.22        536.73        44.64 o                         
  -6   8   3         41.54         43.70        19.97 o                         
  -5   8   3        193.45        197.89        23.06 o                         
  -4   8   3         36.07         58.16        12.05 o                         
  -3   8   3         61.97         59.72        12.51 o                         
  -2   8   3        290.49        328.48        26.10 o                         
  -1   8   3        437.66        447.66        37.29 o                         
   0   8   3       1028.80       1089.68        54.96 o                         
   1   8   3       1058.95        992.40        48.47 o                         
   2   8   3        312.17        337.68        29.12 o                         
   3   8   3        640.84        602.06        38.82 o                         
   4   8   3        523.82        510.35        43.73 o                         
   5   8   3          6.45         13.68        11.32 o                         
   6   8   3        440.98        422.31        48.71 o                         
   7   8   3         10.99         26.65         7.51 o                         
   8   8   3          1.79          2.06        18.12 o                         
   9   8   3        137.28        119.15        27.71 o                         
  10   8   3         72.94        103.27        29.91 o                         
  -9   9   3          3.78         27.77        39.95 o                         
  -8   9   3          0.06         31.36        18.23 o                         
  -7   9   3          4.70          7.00         5.80 o                         
  -6   9   3         40.53         53.01        16.14 o                         
  -5   9   3         54.39         46.60        12.27 o                         
  -4   9   3          4.83          9.28         7.35 o                         
  -3   9   3          7.37         27.26         9.58 o                         
  -2   9   3        147.71        136.99        20.29 o                         
  -1   9   3         14.90          8.41        10.28 o                         
   0   9   3          3.28          9.35        27.45 o                         
   1   9   3        147.07        115.78        20.42 o                         
   2   9   3        670.33        610.14        72.35 o                         
   3   9   3        146.14        146.65        21.50 o                         
   4   9   3          4.91          9.66         8.60 o                         
   5   9   3        244.35        223.16        36.48 o                         
   6   9   3         39.90         59.30        21.90 o                         
   7   9   3         30.70         20.19        17.14 o                         
   8   9   3        111.02        192.00        38.25 o                         
   9   9   3          0.19         42.77        30.70 o                         
  -8  10   3          1.20          8.24        15.82 o                         
  -7  10   3          4.59         31.53        34.14 o                         
  -6  10   3          0.90         15.69        19.64 o                         
  -5  10   3          5.84         -3.10        11.36 o                         
  -4  10   3        173.73        149.84        27.75 o                         
  -3  10   3          0.27         -3.15         7.24 o                         
  -2  10   3        267.64        206.19        28.19 o                         
  -1  10   3        265.33        291.23        35.01 o                         
   0  10   3          4.38          7.29        16.89 o                         
   1  10   3        185.82        227.54        35.23 o                         
   2  10   3          2.05         12.00        18.25 o                         
   3  10   3        125.46        113.11        29.59 o                         
   4  10   3         23.26         35.29        12.26 o                         
   5  10   3          1.49          3.79        16.47 o                         
   6  10   3          0.83          1.40        11.56 o                         
   7  10   3          2.35          8.56        11.50 o                         
  -6  11   3         23.31         38.89        31.51 o                         
  -5  11   3         60.61        103.70        42.43 o                         
  -4  11   3        152.77        140.36        31.37 o                         
  -3  11   3         16.98         53.48        24.56 o                         
  -2  11   3          2.04         15.39         7.75 o                         
  -1  11   3        200.31        247.74        42.48 o                         
   0  11   3          0.02          6.15        23.81 o                         
   1  11   3          2.11         -8.97         8.97 o                         
   2  11   3        299.92        344.19        51.24 o                         
   3  11   3         52.54         72.84        26.99 o                         
   4  11   3          2.24         12.13         5.00 o                         
   5  11   3          9.05          2.58        10.70 o                         
   6  11   3         17.83         17.11        14.64 o                         
  -4  12   3          2.56         49.80        36.27 o                         
  -3  12   3          6.30         13.29        20.76 o                         
  -2  12   3         34.38         50.85        22.69 o                         
  -1  12   3         40.01         46.36        30.72 o                         
   0  12   3          2.13         16.95        17.26 o                         
   1  12   3         46.25         27.39        15.78 o                         
   2  12   3          5.87          0.97        20.37 o                         
   3  12   3         52.88        113.97        31.73 o                         
   4  12   3          0.81          2.43        19.14 o                         
 -12   0   4          6.52        -14.38        14.38 o                         
 -11   0   4        118.36        159.26        57.58 o                         
 -10   0   4         57.56         55.52        22.78 o                         
  -9   0   4          2.96          5.06         9.65 o                         
  -8   0   4        237.57        256.42        24.04 o                         
  -7   0   4        256.45        249.19        22.31 o                         
  -6   0   4          6.12         25.42         8.19 o                         
  -5   0   4          0.43         12.02         7.42 o                         
  -4   0   4       2727.00       2538.83        79.35 o                         
  -3   0   4         24.06         29.96         7.00 o                         
  -2   0   4       1716.08       1670.36        49.28 o                         
  -1   0   4      54881.94      55984.26       310.98 o                         
   0   0   4      75113.24      74045.98      1193.69 o                         
   1   0   4       9154.62       8551.27       185.22 o                         
   2   0   4       6300.90       6165.21       191.23 o                         
   3   0   4         88.07         83.54        24.98 o                         
   4   0   4        481.10        439.44        41.51 o                         
   5   0   4        905.73        941.00        68.04 o                         
   6   0   4        179.75        198.26        35.76 o                         
   7   0   4         40.60         80.15        27.30 o                         
   8   0   4       3153.11       3251.28       134.05 o                         
   9   0   4        340.01        458.81        66.39 o                         
  10   0   4          0.56         53.33        42.57 o                         
  11   0   4        139.67        136.34        61.16 o                         
  12   0   4         48.33         71.33        54.54 o                         
 -12   1   4         45.64         70.54        28.87 o                         
 -11   1   4        248.87        229.54        37.05 o                         
 -10   1   4        399.72        404.37        34.68 o                         
  -9   1   4        645.26        647.62        42.64 o                         
  -8   1   4        146.73        173.40        18.38 o                         
  -7   1   4        676.52        696.55        30.90 o                         
  -6   1   4        119.63        111.07        13.27 o                         
  -5   1   4         84.48         88.99         9.91 o                         
  -4   1   4       2308.35       2122.92        45.50 o                         
  -3   1   4         39.99         37.36         8.98 o                         
  -2   1   4       1115.44       1140.84        30.87 o                         
  -1   1   4       8055.56       7972.39        62.97 o                         
   0   1   4      12322.30      12117.24       139.61 o                         
   1   1   4       4350.35       4261.98        98.18 o                         
   2   1   4       1160.08       1095.54        48.14 o                         
   3   1   4        359.51        341.97        23.20 o                         
   4   1   4       6213.55       6268.96       126.90 o                         
   5   1   4         54.53         42.95        12.49 o                         
   6   1   4        394.54        400.40        30.75 o                         
   7   1   4       2220.33       2079.10        85.00 o                         
   8   1   4        355.54        346.68        30.57 o                         
   9   1   4        332.98        334.94        40.16 o                         
  10   1   4        258.76        211.91        53.38 o                         
  11   1   4         75.86         84.12        41.28 o                         
  12   1   4         38.23         33.35        19.28 o                         
 -12   2   4         42.23         37.37        19.34 o                         
 -11   2   4        165.30        194.68        31.32 o                         
 -10   2   4        290.49        242.24        30.06 o                         
  -9   2   4        128.58        153.51        22.96 o                         
  -8   2   4        143.06        177.57        19.67 o                         
  -7   2   4         49.98         51.75         9.16 o                         
  -6   2   4        815.58        827.14        35.37 o                         
  -5   2   4         68.84         68.93         9.39 o                         
  -4   2   4       2217.50       2200.78        48.96 o                         
  -3   2   4         28.78         29.37         6.49 o                         
  -2   2   4        285.60        309.86        27.06 o                         
  -1   2   4        399.41        323.55        22.22 o                         
   0   2   4        353.59        346.88        17.56 o                         
   1   2   4        513.92        553.08        31.94 o                         
   2   2   4       1667.78       1653.17        76.62 o                         
   3   2   4       3187.95       3147.73        58.07 o                         
   4   2   4       4020.62       3991.36        79.50 o                         
   5   2   4        694.70        684.03        34.99 o                         
   6   2   4          7.62         16.39        14.36 o                         
   7   2   4        434.74        421.70        32.51 o                         
   8   2   4        414.46        440.93        44.73 o                         
   9   2   4        116.21         60.76        50.44 o                         
  10   2   4          5.16         28.49        16.29 o                         
  11   2   4        146.05        214.75        43.99 o                         
  12   2   4         47.33        125.00        50.03 o                         
 -12   3   4          4.51          2.07         7.09 o                         
 -11   3   4          3.88         24.82        15.73 o                         
 -10   3   4        189.16        207.34        27.14 o                         
  -9   3   4        315.39        305.79        30.28 o                         
  -8   3   4         59.91         60.58        20.21 o                         
  -7   3   4          1.18          3.77         3.56 o                         
  -6   3   4       1218.03       1282.13        47.71 o                         
  -5   3   4        202.93        219.72        19.44 o                         
  -4   3   4        283.99        323.34        15.12 o                         
  -3   3   4          9.18         50.55        23.70 o                         
  -2   3   4         49.84         28.47        10.95 o                         
  -1   3   4        339.77        342.00        17.44 o                         
   0   3   4         64.75         63.09        11.01 o                         
   1   3   4         42.26         41.92        11.23 o                         
   2   3   4         11.41         27.31        14.43 o                         
   3   3   4        728.10        730.49        37.27 o                         
   4   3   4        960.66       1024.87        38.57 o                         
   5   3   4        520.53        484.59        30.36 o                         
   6   3   4        634.02        614.48        34.77 o                         
   7   3   4          1.19          7.83         8.43 o                         
   8   3   4        268.32        244.81        40.33 o                         
   9   3   4        862.54        859.04        75.01 o                         
  10   3   4         35.50         37.44        15.84 o                         
  11   3   4         70.44         37.19        27.85 o                         
  12   3   4          0.65          0.43        28.55 o                         
 -12   4   4         25.82         22.48        34.12 o                         
 -11   4   4          3.53        -12.15        13.73 o                         
 -10   4   4        302.41        296.31        37.74 o                         
  -9   4   4        172.54        194.56        25.85 o                         
  -8   4   4        150.63        134.10        18.45 o                         
  -7   4   4          7.89          4.64         6.13 o                         
  -6   4   4         47.89         49.37         7.24 o                         
  -5   4   4        500.51        507.01        44.69 o                         
  -4   4   4         60.10         64.62         6.89 o                         
  -3   4   4        603.65        554.92        22.46 o                         
  -2   4   4       1961.86       1835.03        39.30 o                         
  -1   4   4         14.44         22.57         3.07 o                         
   0   4   4        162.80        122.51        15.35 o                         
   1   4   4        491.25        498.98        35.02 o                         
   2   4   4        703.61        747.94        30.83 o                         
   3   4   4        266.90        281.78        22.36 o                         
   4   4   4          0.16          6.34         9.00 o                         
   5   4   4          0.22         11.88         7.33 o                         
   6   4   4        364.77        336.60        26.01 o                         
   7   4   4          0.19         -0.12        11.17 o                         
   8   4   4         21.71         15.58         9.56 o                         
   9   4   4          0.65         -4.55         6.30 o                         
  10   4   4          5.10         38.56        12.98 o                         
  11   4   4         29.19         41.90        20.05 o                         
  12   4   4          8.11         20.58        51.31 o                         
 -11   5   4         99.08        109.76        37.61 o                         
 -10   5   4         32.19         66.68        23.72 o                         
  -9   5   4        264.25        255.25        31.13 o                         
  -8   5   4          0.39         56.97        21.54 o                         
  -7   5   4          1.13          0.87        11.87 o                         
  -6   5   4        784.10        809.70        34.95 o                         
  -5   5   4        322.27        368.57        23.00 o                         
  -4   5   4        797.29        749.10        59.21 o                         
  -3   5   4        284.95        313.46        17.46 o                         
  -2   5   4       1209.02       1243.34        40.27 o                         
  -1   5   4        251.90        306.21        21.66 o                         
   0   5   4        235.88        242.05        22.18 o                         
   1   5   4       1428.05       1435.75        51.80 o                         
   2   5   4         89.08         76.56        10.58 o                         
   3   5   4         19.62         28.45        12.51 o                         
   4   5   4        492.93        473.60        29.56 o                         
   5   5   4        875.50        866.48        41.44 o                         
   6   5   4       1165.64       1180.95        46.35 o                         
   7   5   4        532.42        562.66        40.20 o                         
   8   5   4         12.71          7.99        12.71 o                         
   9   5   4          0.31          2.71         9.96 o                         
  10   5   4        211.53        192.79        29.46 o                         
  11   5   4         13.51         -6.48        13.61 o                         
 -11   6   4          9.24         21.36        14.54 o                         
 -10   6   4          0.21         -3.63         7.75 o                         
  -9   6   4        277.91        242.47        38.90 o                         
  -8   6   4         47.14         73.41        17.40 o                         
  -7   6   4         60.57         59.40        14.31 o                         
  -6   6   4         11.63          4.83         5.71 o                         
  -5   6   4        665.51        674.33        36.26 o                         
  -4   6   4         98.84         84.05         9.33 o                         
  -3   6   4         87.29         71.01        10.81 o                         
  -2   6   4          5.51          3.91         4.72 o                         
  -1   6   4        597.75        607.89        31.37 o                         
   0   6   4         33.54         40.74         8.44 o                         
   1   6   4        383.35        427.39        28.21 o                         
   2   6   4        426.77        433.06        30.74 o                         
   3   6   4       1027.94       1044.62        48.53 o                         
   4   6   4        120.15        129.41        16.45 o                         
   5   6   4         85.32         80.92        13.81 o                         
   6   6   4        667.94        693.43        44.40 o                         
   7   6   4        274.96        287.75        33.07 o                         
   8   6   4         39.23         24.96        14.34 o                         
   9   6   4         11.50         43.43        14.21 o                         
  10   6   4          9.60          8.80        12.24 o                         
  11   6   4         92.75         75.77        25.23 o                         
 -10   7   4          6.01         12.46        16.01 o                         
  -9   7   4         84.78         44.11        17.36 o                         
  -8   7   4          4.91          8.26        13.03 o                         
  -7   7   4        140.76        157.07        21.59 o                         
  -6   7   4         36.25         34.42        10.82 o                         
  -5   7   4         29.92         30.07        10.90 o                         
  -4   7   4          6.51          4.13         5.67 o                         
  -3   7   4        101.59         99.55        11.87 o                         
  -2   7   4        584.25        525.88        31.43 o                         
  -1   7   4        386.24        421.71        28.40 o                         
   0   7   4        168.27        191.91        17.56 o                         
   1   7   4         53.19         45.41         9.38 o                         
   2   7   4         34.03         12.69        12.08 o                         
   3   7   4        118.66        106.22        14.15 o                         
   4   7   4        142.42        158.75        18.84 o                         
   5   7   4        103.62         97.56        15.52 o                         
   6   7   4         27.13         16.21         9.74 o                         
   7   7   4          0.02         -6.79         6.79 o                         
   8   7   4         14.88         19.68        10.92 o                         
   9   7   4         22.39         23.71        22.00 o                         
  10   7   4          3.78         14.14         7.95 o                         
 -10   8   4         61.66         58.83        34.37 o                         
  -9   8   4          2.72         10.84        27.66 o                         
  -8   8   4        121.58        100.85        24.93 o                         
  -7   8   4         41.34         48.50        13.36 o                         
  -6   8   4         75.40         88.99        13.26 o                         
  -5   8   4         64.69         72.47        16.65 o                         
  -4   8   4        941.91        881.88        44.58 o                         
  -3   8   4        657.37        667.57        39.15 o                         
  -2   8   4         31.24         60.97        20.11 o                         
  -1   8   4        113.73        125.83        17.80 o                         
   0   8   4         73.17         61.59        15.46 o                         
   1   8   4        463.98        413.51        35.13 o                         
   2   8   4         16.96         13.98         6.17 o                         
   3   8   4        714.88        793.29        48.86 o                         
   4   8   4        230.51        213.46        29.46 o                         
   5   8   4        371.21        348.05        43.51 o                         
   6   8   4          0.60         -2.66        13.19 o                         
   7   8   4         25.08         34.36        28.17 o                         
   8   8   4         11.15          3.80        26.85 o                         
   9   8   4          7.49         -9.63        25.89 o                         
  -9   9   4         28.14         29.02        21.54 o                         
  -8   9   4          0.20         28.97        25.37 o                         
  -7   9   4          4.14          6.53        10.34 o                         
  -6   9   4        171.83        188.15        30.98 o                         
  -5   9   4         12.85         19.00         9.18 o                         
  -4   9   4          0.04          0.91        11.42 o                         
  -3   9   4        496.06        532.06        37.50 o                         
  -2   9   4        234.21        222.56        24.96 o                         
  -1   9   4         19.86         14.11        14.71 o                         
   0   9   4        216.98        192.50        26.80 o                         
   1   9   4         66.11         77.57        18.96 o                         
   2   9   4        361.38        428.39        36.98 o                         
   3   9   4        116.33        103.78        19.90 o                         
   4   9   4        387.47        399.80        48.95 o                         
   5   9   4        448.73        404.94        47.90 o                         
   6   9   4          4.86          8.31         5.79 o                         
   7   9   4        136.74        166.28        34.57 o                         
   8   9   4          1.94         -8.97        17.20 o                         
  -7  10   4         70.16         88.43        40.17 o                         
  -6  10   4         22.65         41.29        28.27 o                         
  -5  10   4        132.27        166.38        29.98 o                         
  -4  10   4         13.26         40.40        21.61 o                         
  -3  10   4         88.30        115.45        20.94 o                         
  -2  10   4        206.72        229.63        28.94 o                         
  -1  10   4         35.56         36.68         7.49 o                         
   0  10   4        146.47        150.05        24.79 o                         
   1  10   4        289.03        288.37        40.94 o                         
   2  10   4        891.04        915.94        64.69 o                         
   3  10   4          4.60         35.77        14.70 o                         
   4  10   4         14.55          8.18         7.29 o                         
   5  10   4        156.37        163.70        29.75 o                         
   6  10   4        129.22        155.41        32.56 o                         
   7  10   4         16.97         26.61        17.71 o                         
  -6  11   4         10.41         40.68        18.94 o                         
  -5  11   4          4.53         58.49        36.52 o                         
  -4  11   4          9.55         44.88        21.47 o                         
  -3  11   4        160.46        155.30        35.11 o                         
  -2  11   4          2.38          0.67         9.18 o                         
  -1  11   4          4.73         14.94         9.48 o                         
   0  11   4         22.65         28.47        21.21 o                         
   1  11   4          0.24          5.22        20.04 o                         
   2  11   4        175.52        137.46        33.94 o                         
   3  11   4         14.77         13.84        17.62 o                         
   4  11   4          5.68         16.56        18.05 o                         
   5  11   4         14.33         32.73        18.42 o                         
   6  11   4          0.50         14.70        14.09 o                         
  -4  12   4          0.13          9.77        35.14 o                         
  -3  12   4         15.44        -15.26        48.44 o                         
  -2  12   4          0.93          3.16        23.77 o                         
  -1  12   4          4.07          8.54        19.83 o                         
   0  12   4         10.43         11.28        18.50 o                         
   1  12   4          9.91          1.00         7.93 o                         
   2  12   4         36.63         44.92        18.14 o                         
   3  12   4         24.68         13.00        22.82 o                         
 -12   1   5          3.19         -9.37        26.65 o                         
 -11   1   5          7.23         -0.28        10.81 o                         
 -10   1   5          3.16          8.63        10.67 o                         
  -9   1   5        272.43        282.63        26.08 o                         
  -8   1   5          2.48         15.23        14.79 o                         
  -7   1   5        430.62        421.34        24.43 o                         
  -6   1   5        747.30        805.03        33.86 o                         
  -5   1   5        719.64        684.83        32.24 o                         
  -4   1   5        102.41        116.79         9.72 o                         
  -3   1   5          0.32          7.41         4.76 o                         
  -2   1   5        704.17        678.41        23.75 o                         
  -1   1   5       5855.75       5886.26       123.97 o                         
   0   1   5       2488.61       2436.37        37.27 o                         
   1   1   5        155.52        164.89        19.53 o                         
   2   1   5         27.51         42.17        14.31 o                         
   3   1   5         22.18         30.59         6.97 o                         
   4   1   5        722.84        753.09        44.53 o                         
   5   1   5          2.27         21.42         9.20 o                         
   6   1   5          4.40         17.54         7.40 o                         
   7   1   5        162.96        207.34        24.52 o                         
   8   1   5          8.83         27.81        16.89 o                         
   9   1   5        360.91        364.97        40.69 o                         
  10   1   5         36.17         51.03        13.97 o                         
  11   1   5          3.17         28.78        14.86 o                         
  12   1   5          0.26          9.16        20.60 o                         
 -12   2   5         35.51         46.80        23.98 o                         
 -11   2   5         47.41         55.08        20.51 o                         
 -10   2   5        366.43        384.27        35.92 o                         
  -9   2   5         59.68         95.72        18.34 o                         
  -8   2   5        286.86        319.10        27.29 o                         
  -7   2   5         34.61         56.25         9.77 o                         
  -6   2   5         43.81         51.79         9.90 o                         
  -5   2   5       1104.80       1095.04        38.44 o                         
  -4   2   5        393.33        397.39        19.38 o                         
  -3   2   5          2.72         15.27         8.03 o                         
  -2   2   5       5184.85       5234.55        96.84 o                         
  -1   2   5        490.14        582.03        24.18 o                         
   0   2   5       1068.34        985.24        28.39 o                         
   1   2   5       1333.28       1272.84        43.16 o                         
   2   2   5       2365.94       2201.46        75.25 o                         
   3   2   5        536.76        623.03        30.87 o                         
   4   2   5       1456.51       1461.11        57.73 o                         
   5   2   5         14.95         32.92        10.40 o                         
   6   2   5          1.79          4.71        12.13 o                         
   7   2   5        130.33        120.22        17.14 o                         
   8   2   5       2239.99       2169.50       113.77 o                         
   9   2   5          0.04         34.78        12.48 o                         
  10   2   5        433.42        449.69        49.84 o                         
  11   2   5         95.59        117.89        42.41 o                         
  12   2   5          0.44         -9.34        28.32 o                         
 -12   3   5          3.42        -11.55        11.55 o                         
 -11   3   5          1.13         -5.55        14.40 o                         
 -10   3   5         14.30         51.11        14.61 o                         
  -9   3   5        352.33        357.94        33.43 o                         
  -8   3   5          4.24         22.55         9.02 o                         
  -7   3   5        157.68        175.11        17.57 o                         
  -6   3   5          0.68         17.12         8.21 o                         
  -5   3   5        728.97        764.36        32.75 o                         
  -4   3   5         41.27         30.91        10.06 o                         
  -3   3   5        261.75        264.88        25.57 o                         
  -2   3   5        278.10        237.68        25.44 o                         
  -1   3   5        947.89       1067.53        31.95 o                         
   0   3   5       3222.28       3257.80        75.59 o                         
   1   3   5        849.26        786.54        42.15 o                         
   2   3   5         30.30         34.99         6.32 o                         
   3   3   5        143.53        131.01        14.70 o                         
   4   3   5        683.32        670.71        31.95 o                         
   5   3   5         34.85         26.90         6.60 o                         
   6   3   5        127.41        141.07        16.38 o                         
   7   3   5        342.47        389.52        37.14 o                         
   8   3   5        378.85        383.21        61.81 o                         
   9   3   5          6.71         19.42        11.35 o                         
  10   3   5        170.21        143.24        28.58 o                         
  11   3   5          0.12         35.90        20.55 o                         
  12   3   5          8.71         67.55        42.13 o                         
 -12   4   5          1.19         22.24        15.99 o                         
 -11   4   5         37.85         18.22        15.35 o                         
 -10   4   5          0.29         22.10        14.90 o                         
  -9   4   5        114.95        133.10        22.70 o                         
  -8   4   5         17.21         27.75        10.42 o                         
  -7   4   5        141.61        144.78        17.32 o                         
  -6   4   5        124.46        125.28        13.02 o                         
  -5   4   5        587.23        595.33        25.19 o                         
  -4   4   5        415.75        387.89        24.50 o                         
  -3   4   5       1249.43       1148.64        56.02 o                         
  -2   4   5       1941.58       1932.72        83.28 o                         
  -1   4   5          4.22          9.97         3.04 o                         
   0   4   5       1617.82       1736.35        60.19 o                         
   1   4   5        192.58        210.15        29.94 o                         
   2   4   5          9.41          3.54         7.80 o                         
   3   4   5       3817.86       4029.29        79.75 o                         
   4   4   5        101.56        135.73        17.74 o                         
   5   4   5        357.73        397.30        25.77 o                         
   6   4   5        534.97        519.56        32.32 o                         
   7   4   5          0.05         10.89         8.34 o                         
   8   4   5         96.91         84.67        11.80 o                         
   9   4   5          0.56          5.04        14.87 o                         
  10   4   5         99.91        167.41        33.57 o                         
  11   4   5         34.09         23.60        37.88 o                         
  12   4   5          0.55         62.80        30.71 o                         
 -11   5   5         24.39         48.82        29.31 o                         
 -10   5   5          5.60         49.49        20.60 o                         
  -9   5   5          0.96         17.26        10.44 o                         
  -8   5   5          0.65          2.21         5.87 o                         
  -7   5   5        132.99        120.14        14.91 o                         
  -6   5   5         56.72         52.74         8.72 o                         
  -5   5   5         69.26        101.41        10.02 o                         
  -4   5   5        890.41        818.77        32.09 o                         
  -3   5   5        195.94        185.97        16.30 o                         
  -2   5   5          0.28          3.51         8.07 o                         
  -1   5   5       1707.41       1725.65        45.43 o                         
   0   5   5       1690.90       1817.12        62.22 o                         
   1   5   5       2216.30       2151.33        80.62 o                         
   2   5   5         59.13         57.73        10.06 o                         
   3   5   5        624.86        655.39        35.62 o                         
   4   5   5        668.45        711.74        35.97 o                         
   5   5   5        177.29        206.11        23.09 o                         
   6   5   5        123.77        111.08        18.60 o                         
   7   5   5        733.44        680.14        46.87 o                         
   8   5   5          4.22          2.67        14.52 o                         
   9   5   5        116.58         90.57        18.35 o                         
  10   5   5         38.70         55.06        34.69 o                         
  11   5   5          0.96          3.63        84.01 o                         
 -11   6   5         41.88         46.72        29.60 o                         
 -10   6   5          0.13        -18.58        18.58 o                         
  -9   6   5          3.45          9.24        19.05 o                         
  -8   6   5        295.82        268.07        28.08 o                         
  -7   6   5         39.29         43.22        12.12 o                         
  -6   6   5          0.08          1.16         6.57 o                         
  -5   6   5         56.74         64.57         8.42 o                         
  -4   6   5        132.12        124.13        11.83 o                         
  -3   6   5         78.51         83.65        11.86 o                         
  -2   6   5         87.20         94.60        12.43 o                         
  -1   6   5       1184.62       1266.30        44.53 o                         
   0   6   5         50.41         47.77         8.04 o                         
   1   6   5          7.54         10.83        10.87 o                         
   2   6   5        260.77        304.45        26.17 o                         
   3   6   5         82.19         70.39        11.36 o                         
   4   6   5         29.12         41.91         7.37 o                         
   5   6   5       1175.46       1133.18        50.45 o                         
   6   6   5        178.86        220.95        26.02 o                         
   7   6   5         25.66         56.22        16.47 o                         
   8   6   5         94.55         80.26        18.76 o                         
   9   6   5         21.74         16.74         8.96 o                         
  10   6   5         35.92         31.00        12.95 o                         
  11   6   5         34.99         27.49        20.52 o                         
 -10   7   5         50.60         68.19        60.86 o                         
  -9   7   5        127.43        144.62        30.39 o                         
  -8   7   5          0.12          8.50         9.05 o                         
  -7   7   5        541.23        583.22        38.79 o                         
  -6   7   5        103.54        100.86        12.86 o                         
  -5   7   5         21.86         14.30         6.83 o                         
  -4   7   5        855.34        840.09        37.14 o                         
  -3   7   5         98.76         57.40        19.03 o                         
  -2   7   5        493.38        537.12        30.90 o                         
  -1   7   5        120.52        131.73        15.75 o                         
   0   7   5         19.09         14.79         7.10 o                         
   1   7   5        163.22        177.76        25.63 o                         
   2   7   5        159.47        160.34        20.59 o                         
   3   7   5        205.31        219.73        21.82 o                         
   4   7   5       1068.43       1111.56        51.07 o                         
   5   7   5        326.70        363.48        33.42 o                         
   6   7   5       1383.23       1328.69        69.09 o                         
   7   7   5        511.79        570.85        47.72 o                         
   8   7   5          2.20         -1.30         7.50 o                         
   9   7   5        165.29        222.17        33.14 o                         
  10   7   5          0.19          9.49        18.81 o                         
  -9   8   5        101.22         88.03        37.38 o                         
  -8   8   5          0.25          7.44         9.37 o                         
  -7   8   5         24.54         34.33        11.32 o                         
  -6   8   5        116.55        107.35        14.03 o                         
  -5   8   5          3.97         13.70         8.84 o                         
  -4   8   5        785.09        763.25        39.15 o                         
  -3   8   5       1897.20       1778.79        60.91 o                         
  -2   8   5         50.45         54.23        10.01 o                         
  -1   8   5         11.76         11.76         9.73 o                         
   0   8   5        963.20        927.92        54.10 o                         
   1   8   5         65.53         55.42        13.93 o                         
   2   8   5       1076.82       1051.06        51.36 o                         
   3   8   5        733.49        733.89        47.24 o                         
   4   8   5         24.53          3.99        15.07 o                         
   5   8   5          9.49         15.16        11.49 o                         
   6   8   5        135.51        127.56        21.34 o                         
   7   8   5         29.59         17.00        12.15 o                         
   8   8   5         25.76         24.45        22.28 o                         
   9   8   5          0.01         -2.98        14.59 o                         
  -8   9   5         27.57         61.69        37.10 o                         
  -7   9   5        164.61        135.02        42.11 o                         
  -6   9   5          5.96         14.09        16.18 o                         
  -5   9   5          6.74         37.57        11.01 o                         
  -4   9   5          1.27         15.68        11.56 o                         
  -3   9   5        654.31        625.08        39.33 o                         
  -2   9   5         39.80         50.01        11.53 o                         
  -1   9   5         95.72        111.53        17.44 o                         
   0   9   5          2.56         22.87         6.35 o                         
   1   9   5          5.28          4.02         8.65 o                         
   2   9   5         87.03        102.11        20.08 o                         
   3   9   5         86.43        117.66        21.38 o                         
   4   9   5         96.07        107.70        25.99 o                         
   5   9   5         30.32         44.15        21.94 o                         
   6   9   5        202.83        208.50        36.24 o                         
   7   9   5         24.91         77.00        23.98 o                         
   8   9   5          4.46         36.03        44.95 o                         
  -7  10   5         19.49         45.40        31.01 o                         
  -6  10   5         25.29         53.35        85.80 o                         
  -5  10   5         19.18         58.33        49.70 o                         
  -4  10   5          3.92         -0.75        29.60 o                         
  -3  10   5         45.01         44.94        13.31 o                         
  -2  10   5         21.99         10.63        17.85 o                         
  -1  10   5          0.90          0.14         9.76 o                         
   0  10   5         92.21         51.50        17.63 o                         
   1  10   5        859.87        790.89        66.94 o                         
   2  10   5        122.90         83.71        19.46 o                         
   3  10   5         66.35         72.73        17.15 o                         
   4  10   5         23.34          1.10        20.33 o                         
   5  10   5         19.92         59.62        25.55 o                         
   6  10   5         19.76         61.79        22.84 o                         
   7  10   5         50.56         77.05        33.43 o                         
  -6  11   5          0.34         17.18        23.80 o                         
  -5  11   5          0.02          9.10        34.30 o                         
  -4  11   5          8.00         74.50        36.63 o                         
  -3  11   5         19.17         14.95        23.61 o                         
  -2  11   5        106.70        101.93        37.88 o                         
  -1  11   5        105.94        138.06        29.36 o                         
   0  11   5        137.80        112.51        33.66 o                         
   1  11   5         10.31         69.38        33.86 o                         
   2  11   5         74.28        121.19        29.78 o                         
   3  11   5          0.01         13.72        14.82 o                         
   4  11   5         72.27         98.97        23.41 o                         
   5  11   5         12.01         29.15        23.89 o                         
   6  11   5          1.36         27.37        18.88 o                         
  -3  12   5         16.25         20.45        59.32 o                         
  -2  12   5          2.43         40.07        23.40 o                         
  -1  12   5         50.26         27.10        17.01 o                         
   0  12   5        169.94        210.63        41.30 o                         
   1  12   5         11.43         29.78        33.13 o                         
   2  12   5         11.85         65.02        31.63 o                         
   3  12   5          0.26          8.79        16.74 o                         
 -12   0   6         47.79         85.90        49.46 o                         
 -11   0   6         15.54         22.86        17.14 o                         
 -10   0   6        141.72        154.12        32.70 o                         
  -9   0   6        972.10        976.60        75.39 o                         
  -8   0   6        212.76        209.62        31.95 o                         
  -7   0   6        127.47        125.24        20.06 o                         
  -6   0   6       1668.41       1639.66        78.51 o                         
  -5   0   6        285.86        279.85        30.47 o                         
  -4   0   6       1979.26       1906.90        56.61 o                         
  -3   0   6       1790.63       1720.10        77.98 o                         
  -2   0   6          7.14         33.53         8.45 o                         
  -1   0   6      18864.05      18528.99       151.67 o                         
   0   0   6       1798.57       1672.80        44.25 o                         
   1   0   6       4378.23       4380.03       100.58 o                         
   2   0   6        713.67        641.83        66.48 o                         
   3   0   6          2.41         30.46        26.12 o                         
   4   0   6       7346.47       7066.28       276.45 o                         
   5   0   6       1268.39       1510.73        85.35 o                         
   6   0   6        184.53        197.07        34.27 o                         
   7   0   6        923.84        991.77        92.48 o                         
   8   0   6        701.27        755.56        78.17 o                         
   9   0   6          9.08         22.32        31.10 o                         
  10   0   6        782.94        818.38       141.42 o                         
  11   0   6         14.26        -19.09        26.65 o                         
  12   0   6          6.93         -9.73        18.50 o                         
 -12   1   6         42.04         15.50        15.57 o                         
 -11   1   6         17.64          8.31        11.75 o                         
 -10   1   6         61.92          9.39        17.13 o                         
  -9   1   6         90.22         63.41        18.43 o                         
  -8   1   6          1.79         11.04        10.95 o                         
  -7   1   6         84.15         89.19        12.38 o                         
  -6   1   6        456.01        454.50        28.94 o                         
  -5   1   6        937.52        992.13        39.58 o                         
  -4   1   6         55.05         43.63         7.37 o                         
  -3   1   6       1505.84       1552.26        41.81 o                         
  -2   1   6          0.92          9.97         3.90 o                         
  -1   1   6      21691.40      21510.31       124.16 o                         
   0   1   6        904.84        863.23        24.82 o                         
   1   1   6         59.42         61.31         7.99 o                         
   2   1   6       2385.38       2541.83       148.58 o                         
   3   1   6        167.23        175.01        19.27 o                         
   4   1   6       2285.52       2271.18        75.49 o                         
   5   1   6        142.80        184.41        25.63 o                         
   6   1   6       1826.73       1911.79        77.87 o                         
   7   1   6        455.18        530.54        40.92 o                         
   8   1   6        207.46        237.23        38.17 o                         
   9   1   6        656.55        724.34        57.11 o                         
  10   1   6         59.87         98.65        32.05 o                         
  11   1   6         63.36         81.22        40.04 o                         
  12   1   6         66.87        137.79        47.70 o                         
 -12   2   6         14.58         11.20        16.26 o                         
 -11   2   6         42.96         50.65        26.60 o                         
 -10   2   6          4.28         11.71         8.20 o                         
  -9   2   6        210.78        247.52        27.24 o                         
  -8   2   6        108.41         89.47        16.17 o                         
  -7   2   6         72.01         85.86        11.20 o                         
  -6   2   6        828.28        817.44        37.84 o                         
  -5   2   6        611.92        562.07        28.37 o                         
  -4   2   6        289.56        289.05        16.50 o                         
  -3   2   6          0.03          6.81         3.56 o                         
  -2   2   6       1051.16       1024.88        39.64 o                         
  -1   2   6      10750.29      10773.84        73.55 o                         
   0   2   6       1202.13       1118.22        35.41 o                         
   1   2   6        546.48        554.57        33.91 o                         
   2   2   6        294.22        353.43        31.70 o                         
   3   2   6          1.87          8.86         7.59 o                         
   4   2   6        400.75        387.57        26.19 o                         
   5   2   6        540.73        529.45        36.14 o                         
   6   2   6         21.61         32.81        10.61 o                         
   7   2   6          0.16          9.09         6.27 o                         
   8   2   6        419.80        424.75        45.62 o                         
   9   2   6         50.32         58.28        22.67 o                         
  10   2   6        136.54        154.76        34.19 o                         
  11   2   6         12.13         82.23        37.15 o                         
  12   2   6         29.13         87.64        45.20 o                         
 -12   3   6          5.83         17.92        27.28 o                         
 -11   3   6          8.66         15.98        17.07 o                         
 -10   3   6         58.09         61.49        15.59 o                         
  -9   3   6         46.27         36.48        10.74 o                         
  -8   3   6         99.62        122.83        19.54 o                         
  -7   3   6        104.12        121.19        15.99 o                         
  -6   3   6         63.21         69.45        10.67 o                         
  -5   3   6        692.10        647.10        27.69 o                         
  -4   3   6         40.44         34.55         7.20 o                         
  -3   3   6         15.91         28.41         9.98 o                         
  -2   3   6        581.59        536.91        40.55 o                         
  -1   3   6         13.84         11.32         4.24 o                         
   0   3   6        318.26        356.18        29.12 o                         
   1   3   6          0.02          0.40         3.09 o                         
   2   3   6        431.43        439.00        36.11 o                         
   3   3   6        301.64        330.14        34.42 o                         
   4   3   6        723.03        668.94        37.81 o                         
   5   3   6         53.93         56.05        10.46 o                         
   6   3   6         83.95         91.98        14.84 o                         
   7   3   6        296.68        304.44        32.69 o                         
   8   3   6         21.55         54.23        18.87 o                         
   9   3   6         74.91         53.15        22.99 o                         
  10   3   6         37.58         10.02        22.10 o                         
  11   3   6          2.53         31.70        30.29 o                         
  12   3   6         15.80         47.40        31.23 o                         
 -12   4   6         17.40         41.23        22.54 o                         
 -11   4   6         22.39         29.48        20.53 o                         
 -10   4   6         65.94         89.51        27.30 o                         
  -9   4   6          0.05          5.86        11.62 o                         
  -8   4   6         80.85         76.77        19.01 o                         
  -7   4   6        306.84        319.90        26.68 o                         
  -6   4   6          2.26         20.38         8.71 o                         
  -5   4   6        209.51        202.35        16.88 o                         
  -4   4   6        153.42        167.70        14.24 o                         
  -3   4   6        408.83        369.93        37.08 o                         
  -2   4   6        882.04        850.36        54.59 o                         
  -1   4   6        324.75        317.08        19.59 o                         
   0   4   6       2151.17       2141.33        68.65 o                         
   1   4   6       1352.29       1327.59        60.32 o                         
   2   4   6        529.60        559.85        29.79 o                         
   3   4   6         54.91         65.20        10.62 o                         
   4   4   6       1377.96       1458.61        52.97 o                         
   5   4   6         58.15         56.50         8.75 o                         
   6   4   6         69.53         69.21        12.49 o                         
   7   4   6         39.99         25.71         6.36 o                         
   8   4   6        297.14        285.85        38.67 o                         
   9   4   6          1.83        -17.79        17.79 o                         
  10   4   6         72.55        116.27        60.83 o                         
  11   4   6         16.76         32.35        23.55 o                         
 -11   5   6        131.27        131.31        36.31 o                         
 -10   5   6         43.70         90.20        27.03 o                         
  -9   5   6         49.98         74.13        16.89 o                         
  -8   5   6         17.82         19.21         5.67 o                         
  -7   5   6       1006.06        985.40        44.51 o                         
  -6   5   6          0.05         27.57        15.08 o                         
  -5   5   6         92.99         87.84         9.98 o                         
  -4   5   6          3.27          5.64         5.14 o                         
  -3   5   6          0.41         -0.57        10.10 o                         
  -2   5   6         56.48         56.23        10.73 o                         
  -1   5   6        544.65        547.39        24.69 o                         
   0   5   6        163.52        214.60        24.37 o                         
   1   5   6        705.42        677.92        45.89 o                         
   2   5   6        215.18        274.02        20.95 o                         
   3   5   6        335.24        337.42        24.39 o                         
   4   5   6        255.78        267.84        23.67 o                         
   5   5   6         67.29         86.25        15.31 o                         
   6   5   6        398.02        453.23        38.29 o                         
   7   5   6        174.85        181.06        23.58 o                         
   8   5   6        514.16        476.94        41.01 o                         
   9   5   6         52.37         70.54        28.78 o                         
  10   5   6         38.96         38.99        23.91 o                         
  11   5   6          6.38         12.46        34.97 o                         
 -11   6   6         16.10         41.89        32.48 o                         
 -10   6   6         27.24         34.85        24.08 o                         
  -9   6   6         17.50         48.42        18.34 o                         
  -8   6   6        172.16        187.06        23.28 o                         
  -7   6   6        584.22        547.90        33.47 o                         
  -6   6   6        158.30        164.46        23.07 o                         
  -5   6   6          0.01          7.45         4.60 o                         
  -4   6   6          2.12          0.79         5.32 o                         
  -3   6   6       1956.42       1881.91        50.91 o                         
  -2   6   6        189.87        226.90        18.10 o                         
  -1   6   6        196.62        229.29        18.57 o                         
   0   6   6        195.25        192.95        21.21 o                         
   1   6   6        433.22        411.80        31.37 o                         
   2   6   6        253.49        285.45        25.53 o                         
   3   6   6         72.07         59.83        11.14 o                         
   4   6   6          0.62         16.65         9.82 o                         
   5   6   6        331.41        389.88        29.27 o                         
   6   6   6        395.66        416.81        36.55 o                         
   7   6   6        445.88        381.94        37.97 o                         
   8   6   6          6.32         17.56        13.16 o                         
   9   6   6        131.93        141.01        26.35 o                         
  10   6   6          1.52         64.66        27.58 o                         
 -10   7   6         16.27          9.10        35.33 o                         
  -9   7   6         72.34         74.76        37.95 o                         
  -8   7   6        112.33        110.39        22.84 o                         
  -7   7   6        143.11        109.25        23.93 o                         
  -6   7   6        159.67        159.26        23.73 o                         
  -5   7   6        820.88        854.21        62.30 o                         
  -4   7   6         30.28         35.39         6.78 o                         
  -3   7   6          1.47          0.55         9.72 o                         
  -2   7   6        163.32        193.60        19.34 o                         
  -1   7   6         11.96         29.87         9.24 o                         
   0   7   6         80.58         77.37        12.26 o                         
   1   7   6          0.30          6.93         9.36 o                         
   2   7   6        144.35        149.58        20.49 o                         
   3   7   6         20.41         15.45         5.94 o                         
   4   7   6         32.50         35.22        10.00 o                         
   5   7   6         62.97         55.65        16.36 o                         
   6   7   6        636.72        659.14        47.69 o                         
   7   7   6         39.64         75.46        19.05 o                         
   8   7   6          0.06          1.07         9.75 o                         
   9   7   6         13.97         24.36        14.96 o                         
  10   7   6          0.14         94.90        64.99 o                         
  -9   8   6          2.73         14.22        19.22 o                         
  -8   8   6        102.29        121.65        44.98 o                         
  -7   8   6         31.36         23.60        18.18 o                         
  -6   8   6        118.53        163.01        57.37 o                         
  -5   8   6         62.47         49.09         7.33 o                         
  -4   8   6         21.01         30.08         6.23 o                         
  -3   8   6        229.26        206.41        22.12 o                         
  -2   8   6        800.24        810.87        45.50 o                         
  -1   8   6          7.86         22.12        17.12 o                         
   0   8   6        130.37        121.34        18.57 o                         
   1   8   6        107.31        134.51        26.27 o                         
   2   8   6        170.67        211.76        24.49 o                         
   3   8   6        590.91        624.88        42.88 o                         
   4   8   6        101.52        116.67        22.57 o                         
   5   8   6        536.65        568.42        46.71 o                         
   6   8   6        203.07        153.90        25.87 o                         
   7   8   6        219.97        196.34        29.25 o                         
   8   8   6          0.01         27.79        13.16 o                         
   9   8   6          7.89         11.71        11.64 o                         
  -8   9   6        118.79        101.72        41.85 o                         
  -7   9   6        392.74        393.10        80.97 o                         
  -6   9   6          2.70          6.58        15.48 o                         
  -5   9   6        250.92        264.29        24.75 o                         
  -4   9   6         41.87         36.79         9.12 o                         
  -3   9   6        137.00        130.47        16.39 o                         
  -2   9   6         55.50         43.61         8.92 o                         
  -1   9   6        145.76        133.31        21.41 o                         
   0   9   6       1300.77       1391.87        78.88 o                         
   1   9   6          4.90         12.19         8.55 o                         
   2   9   6          0.12         17.46        12.96 o                         
   3   9   6        184.49        155.72        25.23 o                         
   4   9   6         18.18         43.50        15.48 o                         
   5   9   6          7.89         20.37        14.16 o                         
   6   9   6        131.43        113.94        24.69 o                         
   7   9   6          0.30         -1.56        12.42 o                         
   8   9   6         25.61          1.25        13.36 o                         
  -7  10   6         33.73         22.08        27.38 o                         
  -6  10   6          2.96         52.57        28.01 o                         
  -5  10   6          0.32          2.75        34.08 o                         
  -4  10   6          1.59         23.18        14.66 o                         
  -3  10   6         16.77         31.55        10.17 o                         
  -2  10   6        409.69        373.31        36.38 o                         
  -1  10   6        477.88        494.73        43.65 o                         
   0  10   6         15.37         45.91        16.64 o                         
   1  10   6         90.92         94.34        19.94 o                         
   2  10   6        360.73        372.63        40.48 o                         
   3  10   6          0.64         -2.92         2.92 o                         
   4  10   6         11.28          4.25        17.19 o                         
   5  10   6         25.12         -3.60         8.11 o                         
   6  10   6         60.63         58.52        23.30 o                         
   7  10   6        103.99        114.08        34.03 o                         
  -5  11   6         74.78         82.33        41.45 o                         
  -4  11   6          1.15         28.38        34.57 o                         
  -3  11   6          1.97         35.31        30.91 o                         
  -2  11   6          9.32          4.47        21.02 o                         
  -1  11   6          0.12          2.59        10.98 o                         
   0  11   6        131.67        179.26        38.26 o                         
   1  11   6         10.97         51.71        26.67 o                         
   2  11   6         56.52         38.30        15.35 o                         
   3  11   6         31.19         40.42        13.45 o                         
   4  11   6         12.84         23.83        11.19 o                         
   5  11   6          7.93         32.98        23.62 o                         
  -3  12   6          6.77         18.63        24.11 o                         
  -2  12   6         15.29         61.56        31.17 o                         
  -1  12   6         14.16         50.19        29.11 o                         
   0  12   6          0.00         10.26        26.74 o                         
   1  12   6         71.37         73.37        33.53 o                         
   2  12   6         43.09         93.53        32.15 o                         
 -12   1   7          4.31         26.11        13.81 o                         
 -11   1   7          3.34         -7.41        18.87 o                         
 -10   1   7        454.38        427.99        45.20 o                         
  -9   1   7        131.85        140.47        19.80 o                         
  -8   1   7         26.57         14.94         6.81 o                         
  -7   1   7         11.96         28.82         4.59 o                         
  -6   1   7         14.17          3.53         8.54 o                         
  -5   1   7         34.59         40.55         6.72 o                         
  -4   1   7         81.68         85.97        11.43 o                         
  -3   1   7        875.89        865.39        29.30 o                         
  -2   1   7        970.21        915.05        31.44 o                         
  -1   1   7       1124.20       1185.39        28.74 o                         
   0   1   7       4191.02       4024.10        58.05 o                         
   1   1   7        386.31        361.01        19.24 o                         
   2   1   7        267.07        286.45        18.00 o                         
   3   1   7         12.98         -3.68        10.08 o                         
   4   1   7        881.79        874.23        47.36 o                         
   5   1   7         21.49         11.97        20.29 o                         
   6   1   7        460.62        463.01        38.67 o                         
   7   1   7        150.89        171.65        25.52 o                         
   8   1   7        736.85        702.60        66.18 o                         
   9   1   7         20.02          5.26         8.82 o                         
  10   1   7         39.02         25.74        43.52 o                         
  11   1   7        117.32        202.66        69.38 o                         
  12   1   7          6.56         55.42        33.70 o                         
 -12   2   7         92.02         99.44        28.35 o                         
 -11   2   7         20.70         55.41        23.85 o                         
 -10   2   7         67.99         39.28        15.47 o                         
  -9   2   7         84.92         58.30        17.96 o                         
  -8   2   7         78.10         69.04        14.68 o                         
  -7   2   7        260.09        232.25        19.39 o                         
  -6   2   7        310.60        301.47        22.87 o                         
  -5   2   7        368.80        361.46        17.36 o                         
  -4   2   7       1339.98       1245.08        38.43 o                         
  -3   2   7         29.42         25.90         5.15 o                         
  -2   2   7        123.31        129.20        10.18 o                         
  -1   2   7      13201.08      13227.00       100.32 o                         
   0   2   7       1082.67       1084.57        30.09 o                         
   1   2   7        496.43        465.72        21.60 o                         
   2   2   7         80.35         58.06        13.12 o                         
   3   2   7         14.17         12.69        10.21 o                         
   4   2   7        153.45        159.03        17.56 o                         
   5   2   7          5.05         19.36         9.26 o                         
   6   2   7        473.84        488.15        35.11 o                         
   7   2   7         65.37         74.83        17.45 o                         
   8   2   7        154.11        114.50        20.67 o                         
   9   2   7        117.13        142.54        28.93 o                         
  10   2   7          0.89         13.83        16.37 o                         
  11   2   7         20.16         46.27        28.08 o                         
  12   2   7         62.09        136.88        46.90 o                         
 -12   3   7         13.02         17.65        18.93 o                         
 -11   3   7        235.78        240.26        54.23 o                         
 -10   3   7         41.38         61.88        17.30 o                         
  -9   3   7          2.36         21.93         7.84 o                         
  -8   3   7        428.84        419.03        39.35 o                         
  -7   3   7        105.45         89.10        13.63 o                         
  -6   3   7          7.39         26.37         8.18 o                         
  -5   3   7       1925.38       1961.35        56.01 o                         
  -4   3   7        349.21        313.84        33.15 o                         
  -3   3   7         89.94         96.47        16.32 o                         
  -2   3   7        763.39        734.29        49.31 o                         
  -1   3   7          2.37         18.40         4.81 o                         
   0   3   7        175.85        182.70        14.98 o                         
   1   3   7         11.50          9.59         6.95 o                         
   2   3   7         26.68         31.51        11.81 o                         
   3   3   7        867.29        859.98        57.69 o                         
   4   3   7          0.15          9.33        10.72 o                         
   5   3   7        451.22        454.84        29.99 o                         
   6   3   7         58.38         54.04        12.07 o                         
   7   3   7         14.60         55.25        22.58 o                         
   8   3   7        885.86        893.58        61.49 o                         
   9   3   7         47.60         69.28        19.52 o                         
  10   3   7         99.88        150.97        44.00 o                         
  11   3   7        123.01        109.11        43.63 o                         
  12   3   7          0.33         14.23        26.90 o                         
 -11   4   7         18.38         24.70        25.54 o                         
 -10   4   7          0.51         24.15        15.10 o                         
  -9   4   7         51.92         30.82        16.52 o                         
  -8   4   7         28.16       1822.90       944.00 o                         
  -7   4   7        148.63        138.47        27.23 o                         
  -6   4   7        100.15        115.84        16.16 o                         
  -5   4   7         33.54         58.30        15.28 o                         
  -4   4   7        236.46        241.24        28.24 o                         
  -3   4   7          1.38         -2.84         8.94 o                         
  -2   4   7         56.20         84.21        17.77 o                         
  -1   4   7        234.63        267.04        14.91 o                         
   0   4   7          7.00          4.81         5.35 o                         
   1   4   7       1524.72       1487.98        48.38 o                         
   2   4   7        100.58        118.36        11.91 o                         
   3   4   7         31.44         55.78        18.01 o                         
   4   4   7        268.57        285.21        31.27 o                         
   5   4   7          0.15         11.94         7.98 o                         
   6   4   7         22.46         21.98         8.65 o                         
   7   4   7          0.48         -1.38         5.78 o                         
   8   4   7        481.70        445.84        47.05 o                         
   9   4   7        228.24        185.15        47.63 o                         
  10   4   7         14.13          7.01         9.98 o                         
  11   4   7         24.23         38.15        23.91 o                         
 -11   5   7          2.70          0.32        24.41 o                         
 -10   5   7         33.84         40.59        17.33 o                         
  -9   5   7          3.63         -6.22        11.46 o                         
  -8   5   7        263.96        203.36        23.69 o                         
  -7   5   7          9.59         12.58         7.94 o                         
  -6   5   7         48.74         64.81        15.17 o                         
  -5   5   7          2.59          8.80         8.75 o                         
  -4   5   7          4.03          4.51         3.43 o                         
  -3   5   7          0.33          4.63        12.75 o                         
  -2   5   7        920.11        937.47        62.01 o                         
  -1   5   7        289.77        270.72        17.29 o                         
   0   5   7          2.01         12.62         7.80 o                         
   1   5   7        270.66        328.92        33.01 o                         
   2   5   7         48.70         47.28        11.70 o                         
   3   5   7          1.46          7.24         4.85 o                         
   4   5   7         72.45         43.12        17.95 o                         
   5   5   7        286.11        278.80        24.52 o                         
   6   5   7         29.37         33.85        33.81 o                         
   7   5   7         59.40         84.46        30.29 o                         
   8   5   7         68.03         52.57        27.08 o                         
   9   5   7          0.10         27.06        46.18 o                         
  10   5   7          6.10         17.55        61.80 o                         
  11   5   7          0.55         15.91        28.48 o                         
 -11   6   7         16.21         15.77        14.82 o                         
 -10   6   7         55.79         41.66        30.05 o                         
  -9   6   7        113.93        137.50        29.96 o                         
  -8   6   7         22.53          9.58        16.08 o                         
  -7   6   7         15.62         15.62         7.27 o                         
  -6   6   7        842.17        756.95        44.68 o                         
  -5   6   7          8.00         17.97         7.48 o                         
  -4   6   7        435.58        414.98        41.63 o                         
  -3   6   7        132.32        132.56        22.19 o                         
  -2   6   7        139.72        133.88        17.01 o                         
  -1   6   7        324.06        315.62        20.93 o                         
   0   6   7        199.88        206.25        21.05 o                         
   1   6   7        344.59        406.29        31.51 o                         
   2   6   7        744.46        783.03        41.91 o                         
   3   6   7         94.92         96.85        14.10 o                         
   4   6   7        260.86        278.62        27.75 o                         
   5   6   7        629.44        534.07        37.77 o                         
   6   6   7          0.31         33.26        12.37 o                         
   7   6   7         81.40         69.53        17.09 o                         
   8   6   7         11.62         55.15        18.18 o                         
   9   6   7         43.07         25.85        11.76 o                         
  10   6   7         26.17         78.32        30.00 o                         
 -10   7   7          2.48         31.94        32.12 o                         
  -9   7   7         44.87         14.23        32.92 o                         
  -8   7   7          2.21         10.30        13.76 o                         
  -7   7   7        646.10        618.02        44.38 o                         
  -6   7   7         75.93        112.59        23.76 o                         
  -5   7   7        360.81        303.20        37.68 o                         
  -4   7   7         14.78         19.66         3.55 o                         
  -3   7   7        196.17        193.59        18.22 o                         
  -2   7   7          1.26         -6.19         6.23 o                         
  -1   7   7          4.68         17.32         7.54 o                         
   0   7   7        117.58        118.47        13.26 o                         
   1   7   7        429.44        406.50        31.42 o                         
   2   7   7        408.64        405.06        36.24 o                         
   3   7   7        555.76        548.49        37.25 o                         
   4   7   7         24.97         53.18        13.59 o                         
   5   7   7        802.15        802.87        49.95 o                         
   6   7   7        178.76        196.46        25.36 o                         
   7   7   7         18.66         34.17        10.68 o                         
   8   7   7        116.37        131.77        25.00 o                         
   9   7   7         34.29         35.36        18.83 o                         
  10   7   7        109.10        130.15        49.92 o                         
  -9   8   7          9.36         50.33        29.96 o                         
  -8   8   7        157.73        161.64        54.35 o                         
  -7   8   7        192.38        205.14        58.65 o                         
  -6   8   7        269.27        231.55        54.82 o                         
  -5   8   7         48.88         60.21        20.14 o                         
  -4   8   7         19.68         -2.02        12.54 o                         
  -3   8   7        395.36        354.03        23.40 o                         
  -2   8   7          0.59          6.21         6.95 o                         
  -1   8   7        313.40        320.51        29.90 o                         
   0   8   7         76.60         54.88        12.53 o                         
   1   8   7        744.68        752.39        55.60 o                         
   2   8   7        350.15        337.56        30.87 o                         
   3   8   7         17.68         19.07         6.37 o                         
   4   8   7        101.79        106.25        20.89 o                         
   5   8   7        105.79        112.46        22.43 o                         
   6   8   7          0.05          3.20        11.08 o                         
   7   8   7         14.17         21.19        14.28 o                         
   8   8   7          0.28         18.98        20.21 o                         
   9   8   7         56.84         75.39        23.91 o                         
  -8   9   7         18.43         33.05        18.19 o                         
  -7   9   7          5.23        104.59        69.24 o                         
  -6   9   7         44.98         76.47        35.78 o                         
  -5   9   7         30.76         48.53        31.36 o                         
  -4   9   7         33.93         40.58         8.28 o                         
  -3   9   7          0.60          1.41        10.74 o                         
  -2   9   7         87.37         69.77        14.86 o                         
  -1   9   7         24.82         25.34        13.84 o                         
   0   9   7         24.53         58.06        18.25 o                         
   1   9   7        189.28        172.14        25.37 o                         
   2   9   7        502.34        473.99        40.58 o                         
   3   9   7          0.22         18.57        16.06 o                         
   4   9   7         16.73         11.50         9.21 o                         
   5   9   7         98.13        113.51        20.91 o                         
   6   9   7         82.47         90.84        19.40 o                         
   7   9   7          0.07         -0.43         7.13 o                         
   8   9   7         77.73         43.27        20.43 o                         
  -7  10   7         10.25         26.54        32.83 o                         
  -6  10   7          6.71         54.65        36.45 o                         
  -5  10   7         57.80         52.46        34.42 o                         
  -4  10   7         69.15         58.99        52.34 o                         
  -3  10   7         39.22         40.04        10.24 o                         
  -2  10   7         12.60         13.15        12.36 o                         
  -1  10   7        205.06        233.66        39.21 o                         
   0  10   7        126.39         89.41        38.83 o                         
   1  10   7         11.33         16.32        13.21 o                         
   2  10   7         13.47         41.15        16.82 o                         
   3  10   7        163.13        154.38        26.76 o                         
   4  10   7         61.87         47.40        24.45 o                         
   5  10   7         28.95         66.41        23.88 o                         
   6  10   7          0.44         23.70        29.82 o                         
   7  10   7          4.57         17.35        29.72 o                         
  -5  11   7        182.67        225.01        60.90 o                         
  -4  11   7         67.29        122.73        43.10 o                         
  -3  11   7          1.76         13.96        10.32 o                         
  -2  11   7         32.55         37.74        22.84 o                         
  -1  11   7          0.41          0.56        22.56 o                         
   0  11   7         43.29         64.94        24.46 o                         
   1  11   7         74.73        142.31        44.32 o                         
   2  11   7        177.04        232.13        39.52 o                         
   3  11   7          3.98         23.46        17.42 o                         
   4  11   7          4.95         21.18        18.08 o                         
   5  11   7         10.78         20.55        12.52 o                         
  -2  12   7         57.56         93.74        38.23 o                         
  -1  12   7         33.27         41.83        29.17 o                         
   0  12   7         22.77         26.77        22.37 o                         
   1  12   7        135.46        176.51        41.01 o                         
   2  12   7          0.31         34.11        17.26 o                         
 -12   0   8         24.02        -26.15        26.17 o                         
 -11   0   8         29.17         32.50        13.67 o                         
 -10   0   8        376.88        411.71        53.79 o                         
  -9   0   8         40.75         45.18        17.84 o                         
  -8   0   8        147.67        132.43        27.07 o                         
  -7   0   8         56.74         76.01        21.45 o                         
  -6   0   8          9.55         18.66         7.91 o                         
  -5   0   8        155.97        161.74        19.40 o                         
  -4   0   8       1898.83       1864.96        74.23 o                         
  -3   0   8        226.84        220.82        21.21 o                         
  -2   0   8        345.90        324.44        28.63 o                         
  -1   0   8      13594.58      13679.83       149.30 o                         
   0   0   8        256.20        268.04        20.40 o                         
   1   0   8       4135.73       3936.65        92.30 o                         
   2   0   8        177.43        171.34        28.22 o                         
   3   0   8         43.74         28.17        13.51 o                         
   4   0   8        446.76        667.73        89.00 o                         
   5   0   8        504.66        608.75        92.36 o                         
   6   0   8         16.17         13.14        15.61 o                         
   7   0   8        486.09        513.61        96.00 o                         
   8   0   8        233.32        246.45        45.58 o                         
   9   0   8        526.68        586.71        74.16 o                         
  10   0   8         16.99        110.56        50.33 o                         
  11   0   8         93.26        159.19        74.81 o                         
  12   0   8         25.37         57.43        56.46 o                         
 -12   1   8         19.63         21.65        17.06 o                         
 -11   1   8          0.18         -5.58         8.14 o                         
 -10   1   8        527.21        560.71        47.66 o                         
  -9   1   8        106.25        117.32        19.80 o                         
  -8   1   8        141.06        140.09        18.88 o                         
  -7   1   8        141.00        134.09        18.21 o                         
  -6   1   8        153.28        143.57        15.71 o                         
  -5   1   8       1430.63       1530.33        38.70 o                         
  -4   1   8        730.19        714.61        27.75 o                         
  -3   1   8       2129.70       2205.59        48.76 o                         
  -2   1   8       3199.35       3249.98        58.91 o                         
  -1   1   8       1637.40       1556.17        35.18 o                         
   0   1   8         15.78         14.45         4.52 o                         
   1   1   8       1251.05       1256.35        39.33 o                         
   2   1   8       3241.29       3080.43        62.78 o                         
   3   1   8        134.35        108.15        20.36 o                         
   4   1   8        949.74       1067.00        52.30 o                         
   5   1   8        678.11        737.62        48.33 o                         
   6   1   8        144.61        159.45        21.07 o                         
   7   1   8        974.30       1001.46        67.72 o                         
   8   1   8        332.57        321.08        44.43 o                         
   9   1   8          7.55         18.90        13.34 o                         
  10   1   8        182.77        217.70        39.92 o                         
  11   1   8         34.74         59.14        31.85 o                         
  12   1   8          2.14         42.98        30.63 o                         
 -12   2   8         16.93          2.29        25.40 o                         
 -11   2   8         79.74         88.64        23.11 o                         
 -10   2   8         46.29          8.95        12.31 o                         
  -9   2   8         24.35         32.80        13.76 o                         
  -8   2   8        151.63        162.20        22.67 o                         
  -7   2   8          7.71         10.31         9.43 o                         
  -6   2   8        200.15        177.48        15.83 o                         
  -5   2   8        156.88        160.46        14.80 o                         
  -4   2   8        395.09        380.62        20.30 o                         
  -3   2   8          6.05          2.20         5.74 o                         
  -2   2   8          6.77          6.42         2.66 o                         
  -1   2   8       1727.58       1765.66        36.66 o                         
   0   2   8        216.18        226.37        13.28 o                         
   1   2   8       2453.78       2589.77        98.76 o                         
   2   2   8       1088.56       1107.32        59.30 o                         
   3   2   8          3.09         14.24        13.90 o                         
   4   2   8        724.01        721.60        34.00 o                         
   5   2   8        660.83        658.38        37.93 o                         
   6   2   8          2.71         -0.11         8.72 o                         
   7   2   8         16.30         32.64        13.85 o                         
   8   2   8          6.70          1.62         8.72 o                         
   9   2   8         11.79         10.89        23.15 o                         
  10   2   8          5.94         25.38        17.29 o                         
  11   2   8         25.94         90.46        39.69 o                         
  12   2   8         44.65         93.49        45.57 o                         
 -12   3   8          1.43         -7.03        17.14 o                         
 -11   3   8          2.56         16.19        17.06 o                         
 -10   3   8         10.41         33.46        21.10 o                         
  -9   3   8         41.68         58.28        26.62 o                         
  -8   3   8          0.12          9.80         4.87 o                         
  -7   3   8        536.94        501.56        34.93 o                         
  -6   3   8          0.55          9.72         9.48 o                         
  -5   3   8        361.39        381.34        37.08 o                         
  -4   3   8         86.67         64.42        13.32 o                         
  -3   3   8         68.72         77.68        16.94 o                         
  -2   3   8         40.74         43.36         9.10 o                         
  -1   3   8        548.00        490.81        22.13 o                         
   0   3   8         96.72         87.92        10.45 o                         
   1   3   8        263.48        298.24        18.84 o                         
   2   3   8         16.80         14.37         7.86 o                         
   3   3   8         48.22         41.15        18.46 o                         
   4   3   8         21.50         30.56        21.23 o                         
   5   3   8         10.27          7.12         3.80 o                         
   6   3   8         35.12         76.32        29.94 o                         
   7   3   8        182.16        206.91        28.88 o                         
   8   3   8        880.51        803.86        62.13 o                         
   9   3   8        192.56        238.36        51.98 o                         
  10   3   8         16.60        -10.82        46.37 o                         
  11   3   8          9.23         43.92        26.91 o                         
 -11   4   8          0.29         59.64        26.16 o                         
 -10   4   8        229.63        242.12        42.65 o                         
  -9   4   8          8.04         17.07         8.79 o                         
  -8   4   8        193.89        211.00        25.04 o                         
  -7   4   8        134.96        119.97        23.75 o                         
  -6   4   8        146.13        162.23        19.49 o                         
  -5   4   8        974.79       1017.49        33.54 o                         
  -4   4   8        282.53        203.84        32.07 o                         
  -3   4   8          3.19          3.80         8.62 o                         
  -2   4   8       1213.07       1218.96        68.57 o                         
  -1   4   8        447.03        453.47        19.82 o                         
   0   4   8          0.03         -3.20         3.20 o                         
   1   4   8        124.39        125.03        12.65 o                         
   2   4   8         12.24         23.45        10.40 o                         
   3   4   8         60.84         38.71        32.05 o                         
   4   4   8          4.03         26.41        10.81 o                         
   5   4   8        881.47        945.67        63.84 o                         
   6   4   8         47.27         41.67        18.90 o                         
   7   4   8        403.75        339.73        37.32 o                         
   8   4   8        362.47        326.63        36.29 o                         
   9   4   8         13.47          7.20        15.31 o                         
  10   4   8          0.10         34.64        50.55 o                         
  11   4   8         34.58         29.57        31.74 o                         
 -11   5   8        129.09        159.82        54.36 o                         
 -10   5   8         21.76         20.93        20.58 o                         
  -9   5   8        111.38        102.42        23.83 o                         
  -8   5   8         46.89         46.15        13.90 o                         
  -7   5   8         66.57         81.68        16.38 o                         
  -6   5   8        165.65        145.44        12.39 o                         
  -5   5   8        273.09        275.53        39.19 o                         
  -4   5   8        545.23        553.03        41.56 o                         
  -3   5   8        106.98        117.58        18.21 o                         
  -2   5   8        810.17        762.97        56.20 o                         
  -1   5   8         96.61         93.58        10.07 o                         
   0   5   8         15.12         11.65         7.38 o                         
   1   5   8        141.44        146.93        16.40 o                         
   2   5   8        202.22        203.75        19.16 o                         
   3   5   8       1027.43       1019.78        70.48 o                         
   4   5   8        364.87        411.78        40.58 o                         
   5   5   8        707.81        684.69        63.47 o                         
   6   5   8        124.44        138.61        36.86 o                         
   7   5   8         29.10         13.09        24.03 o                         
   8   5   8         53.83         47.83        18.76 o                         
   9   5   8          6.25         13.82        20.52 o                         
  10   5   8         48.37         57.75        69.04 o                         
  11   5   8         12.72          0.71        18.98 o                         
 -10   6   8         65.43         44.81        32.42 o                         
  -9   6   8        110.30         68.42        53.64 o                         
  -8   6   8         22.99         22.86        23.62 o                         
  -7   6   8          9.14         10.11         4.61 o                         
  -6   6   8         15.61         27.51        12.83 o                         
  -5   6   8        893.93        826.70        72.21 o                         
  -4   6   8        565.89        508.83        53.92 o                         
  -3   6   8          0.40        -11.30        15.24 o                         
  -2   6   8         68.56         83.35        15.62 o                         
  -1   6   8          6.38          1.67         3.46 o                         
   0   6   8        164.57        152.79        15.97 o                         
   1   6   8         72.84         92.91        17.63 o                         
   2   6   8        491.58        516.68        33.59 o                         
   3   6   8       1188.11       1213.94        45.73 o                         
   4   6   8         20.97         21.09         8.25 o                         
   5   6   8        311.98        313.18        26.37 o                         
   6   6   8          9.19         15.90         9.26 o                         
   7   6   8         73.31        131.42        44.87 o                         
   8   6   8          2.05         65.26        27.58 o                         
   9   6   8         12.34         61.90        30.57 o                         
  10   6   8          0.71          2.73        21.52 o                         
 -10   7   8         34.66         21.47        12.20 o                         
  -9   7   8          0.90        -14.01        29.17 o                         
  -8   7   8         62.15         43.69        24.41 o                         
  -7   7   8          3.69         16.79         8.32 o                         
  -6   7   8         51.50         56.50        17.78 o                         
  -5   7   8         12.40         37.23        12.07 o                         
  -4   7   8        352.53        319.28        43.92 o                         
  -3   7   8         40.66         13.58         7.91 o                         
  -2   7   8        141.37        130.10        18.05 o                         
  -1   7   8          2.80          2.86         4.81 o                         
   0   7   8         70.14         75.35        10.84 o                         
   1   7   8        180.36        184.00        28.43 o                         
   2   7   8         17.61         25.88        10.13 o                         
   3   7   8         30.36         27.08        10.14 o                         
   4   7   8        220.39        225.28        24.02 o                         
   5   7   8         14.88          6.00        13.43 o                         
   6   7   8         16.06         11.70        11.54 o                         
   7   7   8          5.78          9.82         8.55 o                         
   8   7   8          9.57         20.51        13.18 o                         
   9   7   8          9.84         49.70        24.72 o                         
  -9   8   8         13.67         22.36        33.96 o                         
  -8   8   8          0.04        -11.07        12.19 o                         
  -7   8   8         82.33        105.41       114.46 o                         
  -6   8   8          0.44          4.10        16.13 o                         
  -5   8   8         61.50         51.43        18.23 o                         
  -4   8   8        953.04       1079.83       144.91 o                         
  -3   8   8         65.32         52.40        18.78 o                         
  -2   8   8          0.33         -2.63         6.24 o                         
  -1   8   8         63.65         67.95        13.76 o                         
   0   8   8          0.29         -4.67         4.97 o                         
   1   8   8         24.47         25.26        10.01 o                         
   2   8   8          2.98         -0.92         5.23 o                         
   3   8   8        183.01        182.21        22.46 o                         
   4   8   8        384.72        379.47        36.43 o                         
   5   8   8         14.63         22.63         9.75 o                         
   6   8   8         22.08         22.10        11.96 o                         
   7   8   8          4.03         -2.85         2.85 o                         
   8   8   8          3.17         66.52        28.11 o                         
   9   8   8         20.39         47.56        17.92 o                         
  -8   9   8          3.19         19.94        24.78 o                         
  -7   9   8          5.73         31.30        49.20 o                         
  -6   9   8         85.30         99.40        41.94 o                         
  -5   9   8         46.73         69.61        34.37 o                         
  -4   9   8          6.97         -2.12        12.57 o                         
  -3   9   8        302.34        287.46        39.26 o                         
  -2   9   8        584.11        546.34        34.66 o                         
  -1   9   8          0.68         -2.38         7.60 o                         
   0   9   8        128.66        145.68        23.28 o                         
   1   9   8        169.00        206.92        28.12 o                         
   2   9   8        193.58        234.80        27.68 o                         
   3   9   8        174.10        175.10        25.29 o                         
   4   9   8         13.47         12.45        15.67 o                         
   5   9   8         87.42         69.67        19.12 o                         
   6   9   8         31.35         31.95        21.45 o                         
   7   9   8         23.03         35.71        19.10 o                         
   8   9   8          8.73         50.95        16.64 o                         
  -6  10   8          3.59         57.83        37.22 o                         
  -5  10   8         38.67         53.99        51.95 o                         
  -4  10   8        194.17        208.05        56.69 o                         
  -3  10   8         59.82          0.63        26.65 o                         
  -2  10   8        244.52        254.67        35.96 o                         
  -1  10   8         40.76         60.44        29.77 o                         
   0  10   8         65.13         46.97        14.71 o                         
   1  10   8        990.79        963.87        78.37 o                         
   2  10   8         81.32         74.75        18.54 o                         
   3  10   8         43.15         75.86        18.92 o                         
   4  10   8         19.23          3.71        10.06 o                         
   5  10   8          4.62         11.66        12.72 o                         
   6  10   8        110.53         67.62        30.39 o                         
  -5  11   8         30.87         69.06        40.88 o                         
  -4  11   8         18.91         16.29        23.53 o                         
  -3  11   8         50.85         82.25        40.92 o                         
  -2  11   8          4.88          2.68        20.08 o                         
  -1  11   8         10.32         23.45        17.97 o                         
   0  11   8          0.02        -11.29        11.29 o                         
   1  11   8          2.91         28.08        28.72 o                         
   2  11   8         51.68         46.56        23.85 o                         
   3  11   8          0.12         10.60        14.12 o                         
   4  11   8         17.34         25.12        17.42 o                         
  -1  12   8         20.47         44.58        27.43 o                         
   0  12   8         42.85         37.09        21.55 o                         
 -12   1   9         19.78         40.08        21.87 o                         
 -11   1   9          0.77         18.31        15.22 o                         
 -10   1   9          8.36          9.70         9.20 o                         
  -9   1   9         93.54         95.40        18.84 o                         
  -8   1   9         15.03         -0.67        13.13 o                         
  -7   1   9        409.64        418.08        31.24 o                         
  -6   1   9        282.89        314.89        19.37 o                         
  -5   1   9        433.61        446.81        28.59 o                         
  -4   1   9          0.48          0.08         3.79 o                         
  -3   1   9        844.05        875.24        30.74 o                         
  -2   1   9        197.50        199.22        15.34 o                         
  -1   1   9       2598.77       2599.68        48.35 o                         
   0   1   9         39.64         43.77         5.92 o                         
   1   1   9        268.91        243.85        17.57 o                         
   2   1   9        108.91        104.47        13.36 o                         
   3   1   9        128.40        120.24        19.33 o                         
   4   1   9        545.10        538.78        49.86 o                         
   5   1   9         16.23         10.78        11.03 o                         
   6   1   9         27.06         27.65        17.74 o                         
   7   1   9        132.10        143.87        27.24 o                         
   8   1   9        110.30        118.33        25.21 o                         
   9   1   9        148.43        123.99        24.84 o                         
  10   1   9         21.20         28.77        30.12 o                         
  11   1   9          9.39         47.95        41.06 o                         
 -12   2   9          5.37          0.68        11.81 o                         
 -11   2   9         14.31         48.27        32.96 o                         
 -10   2   9        176.90        219.98        38.64 o                         
  -9   2   9         68.51         66.47        16.56 o                         
  -8   2   9        269.76        285.48        26.61 o                         
  -7   2   9        109.36         94.62        13.65 o                         
  -6   2   9         54.28         52.18         9.13 o                         
  -5   2   9        640.22        629.96        29.71 o                         
  -4   2   9        300.49        316.15        19.27 o                         
  -3   2   9       1052.19       1018.59        30.66 o                         
  -2   2   9       2437.63       2513.71        52.97 o                         
  -1   2   9         59.21         66.02         7.95 o                         
   0   2   9          5.02         12.43         4.72 o                         
   1   2   9        483.35        541.74        21.68 o                         
   2   2   9          5.60         35.33        19.22 o                         
   3   2   9        209.56        182.03        33.62 o                         
   4   2   9        578.51        602.69        52.85 o                         
   5   2   9        155.42        172.97        18.79 o                         
   6   2   9         25.68         32.59        21.19 o                         
   7   2   9        354.47        324.89        36.93 o                         
   8   2   9        153.64        196.59        26.71 o                         
   9   2   9        558.29        560.61        82.38 o                         
  10   2   9         34.19         53.22        31.04 o                         
  11   2   9         19.69         74.62        32.68 o                         
 -11   3   9          3.99         35.02        21.79 o                         
 -10   3   9         57.88         64.04        25.28 o                         
  -9   3   9        254.65        239.74        32.91 o                         
  -8   3   9         79.77         66.93        15.12 o                         
  -7   3   9         11.55         31.04        13.44 o                         
  -6   3   9        419.21        436.90        26.09 o                         
  -5   3   9         62.71         66.52        12.77 o                         
  -4   3   9        502.65        467.98        23.65 o                         
  -3   3   9        917.61        953.45        62.21 o                         
  -2   3   9        318.42        346.09        26.12 o                         
  -1   3   9        551.60        508.35        24.49 o                         
   0   3   9         37.25         21.53         5.57 o                         
   1   3   9        365.33        356.01        21.60 o                         
   2   3   9        603.61        636.92        47.53 o                         
   3   3   9          0.03          9.01        12.71 o                         
   4   3   9       1669.46       1729.21        90.61 o                         
   5   3   9        362.66        367.76        38.56 o                         
   6   3   9        169.80        198.40        22.81 o                         
   7   3   9        447.70        441.21        41.06 o                         
   8   3   9        138.27         99.49        19.29 o                         
   9   3   9         44.59         44.41        31.56 o                         
  10   3   9         57.76        104.82        38.12 o                         
  11   3   9         15.28         40.16        27.35 o                         
 -11   4   9         40.76         70.93        33.08 o                         
 -10   4   9          2.27         13.07         7.35 o                         
  -9   4   9         88.03         48.75        18.41 o                         
  -8   4   9         42.01         42.29        22.15 o                         
  -7   4   9         10.86         24.57        19.81 o                         
  -6   4   9        208.28        228.22        22.87 o                         
  -5   4   9        109.75        118.31        19.26 o                         
  -4   4   9        179.06        196.23        23.05 o                         
  -3   4   9        311.79        333.23        29.95 o                         
  -2   4   9        516.32        561.05        46.25 o                         
  -1   4   9       1331.84       1347.40        37.97 o                         
   0   4   9        297.04        391.68        23.86 o                         
   1   4   9         17.54         16.30         6.67 o                         
   2   4   9        363.45        339.05        35.11 o                         
   3   4   9         99.87        134.85        25.57 o                         
   4   4   9        411.37        410.24        36.51 o                         
   5   4   9         40.00         28.03        16.60 o                         
   6   4   9         63.08         79.96        24.52 o                         
   7   4   9          6.54         -0.83        11.91 o                         
   8   4   9        215.29        207.12        52.33 o                         
   9   4   9          0.01          3.00        38.23 o                         
  10   4   9         10.29         19.92        28.69 o                         
  11   4   9         36.76         96.61        37.82 o                         
 -11   5   9         11.88         43.40        33.94 o                         
 -10   5   9         20.00         -4.37        35.60 o                         
  -9   5   9          0.00          5.40        10.67 o                         
  -8   5   9         31.91         11.02        12.90 o                         
  -7   5   9         55.84         51.35        18.29 o                         
  -6   5   9          4.89          1.44        33.09 o                         
  -5   5   9         80.33         81.34        25.33 o                         
  -4   5   9        535.91        570.75        47.93 o                         
  -3   5   9        136.96        152.03        21.85 o                         
  -2   5   9        194.70        211.38        25.03 o                         
  -1   5   9         12.37         21.89         4.69 o                         
   0   5   9        850.11        831.78        36.88 o                         
   1   5   9          6.30         11.75         5.05 o                         
   2   5   9        441.22        477.35        39.25 o                         
   3   5   9        876.69        886.10        56.73 o                         
   4   5   9        132.37        109.39        23.69 o                         
   5   5   9        461.95        481.55        54.36 o                         
   6   5   9        791.23        796.72        93.01 o                         
   7   5   9         53.82         52.91        25.76 o                         
   8   5   9         65.25         49.17        22.87 o                         
   9   5   9         17.79         75.03        28.86 o                         
  10   5   9         17.59         75.52        37.90 o                         
 -10   6   9          0.01        -22.03        24.38 o                         
  -9   6   9          0.71         13.33        20.53 o                         
  -8   6   9        102.95        110.61        41.83 o                         
  -7   6   9         37.71         29.28        24.00 o                         
  -6   6   9         32.38         31.93         5.86 o                         
  -5   6   9        216.52        226.43        52.27 o                         
  -4   6   9        225.76        227.76        35.81 o                         
  -3   6   9         71.85         80.46        15.82 o                         
  -2   6   9        268.23        260.46        31.25 o                         
  -1   6   9        225.41        222.13        13.49 o                         
   0   6   9        515.04        534.87        26.48 o                         
   1   6   9         32.78         32.58         3.93 o                         
   2   6   9          0.07         -0.89         6.18 o                         
   3   6   9        909.61        814.99        46.10 o                         
   4   6   9        373.42        345.43        38.05 o                         
   5   6   9       1081.10       1105.61       103.82 o                         
   6   6   9          0.59         13.57        27.26 o                         
   7   6   9          0.01         -4.70        25.86 o                         
   8   6   9        189.98        177.65        49.42 o                         
   9   6   9         17.02         17.59        30.66 o                         
  10   6   9         32.77        622.49       108.16 o                         
  -9   7   9         35.15         -3.07        12.59 o                         
  -8   7   9         31.61         43.87        27.34 o                         
  -7   7   9         78.08         97.49        38.84 o                         
  -6   7   9         64.83         55.25        13.74 o                         
  -5   7   9        132.24        152.05        62.49 o                         
  -4   7   9        514.33        472.25        55.75 o                         
  -3   7   9         38.32         26.22        11.82 o                         
  -2   7   9        352.71        358.59        39.86 o                         
  -1   7   9        559.94        554.50        22.96 o                         
   0   7   9          7.80         18.19        13.48 o                         
   1   7   9          1.93          3.74         7.54 o                         
   2   7   9        344.36        330.12        28.49 o                         
   3   7   9        476.66        458.81        32.59 o                         
   4   7   9        326.42        328.52        25.70 o                         
   5   7   9        529.06        389.27        63.31 o                         
   6   7   9         47.02         49.91        23.69 o                         
   7   7   9         91.69        105.22        31.26 o                         
   8   7   9         70.77         78.34        24.70 o                         
   9   7   9         12.27         16.07        12.96 o                         
  -9   8   9         93.61         73.46        47.37 o                         
  -8   8   9         22.13         39.36        46.87 o                         
  -7   8   9         65.20        272.41        72.93 o                         
  -6   8   9         18.46         11.32        57.13 o                         
  -5   8   9          1.41          9.83        13.62 o                         
  -4   8   9        757.60        694.35        94.32 o                         
  -3   8   9        520.62        476.11        56.35 o                         
  -2   8   9         70.56         76.34        20.61 o                         
  -1   8   9         47.78         59.63        13.69 o                         
   0   8   9        174.72        145.56        17.44 o                         
   1   8   9        169.12        123.51        23.84 o                         
   2   8   9          2.12          3.61         5.51 o                         
   3   8   9        410.40        391.23        33.39 o                         
   4   8   9        139.87        128.66        21.29 o                         
   6   8   9          1.24          5.96        13.74 o                         
   7   8   9          8.49         41.86        21.51 o                         
   8   8   9         28.85         93.36        60.25 o                         
  -7   9   9         43.98         80.50        66.64 o                         
  -6   9   9          0.47         18.84        25.24 o                         
  -5   9   9         34.11         51.33        28.76 o                         
  -4   9   9          1.54        -14.96        14.96 o                         
  -3   9   9        138.64         96.52        30.46 o                         
  -2   9   9         26.27         27.68         8.45 o                         
  -1   9   9         48.87         64.46        13.19 o                         
   0   9   9         16.99         17.92        17.01 o                         
   1   9   9        150.77        148.87        19.95 o                         
   2   9   9          0.10          0.85         5.88 o                         
   3   9   9          2.50         17.39        10.57 o                         
   4   9   9         76.96         84.01        19.42 o                         
   5   9   9        216.98        186.56        38.53 o                         
   6   9   9          7.02          3.69        15.52 o                         
   7   9   9         41.73         70.04        24.54 o                         
  -6  10   9          1.62         27.88        33.32 o                         
  -5  10   9          6.42         14.67        18.46 o                         
  -4  10   9          3.98         30.07        22.25 o                         
  -3  10   9          6.21         -2.15        33.26 o                         
  -2  10   9          1.52         17.78        22.78 o                         
  -1  10   9         92.18        102.13        28.78 o                         
   0  10   9         26.57         23.90        17.52 o                         
   1  10   9        136.65        154.83        43.47 o                         
   2  10   9          0.01         31.99        11.38 o                         
   3  10   9        206.15        197.35        31.66 o                         
   4  10   9         12.58         -0.12        18.16 o                         
   5  10   9          1.65         -7.68        17.36 o                         
   6  10   9         45.02         28.59        37.10 o                         
  -4  11   9         25.27         34.67        38.94 o                         
  -3  11   9         30.10         23.40        25.83 o                         
  -2  11   9         60.30         45.95        32.98 o                         
  -1  11   9         86.69        101.61        41.91 o                         
   0  11   9        150.05        161.84        36.80 o                         
   1  11   9         10.21          7.85        14.62 o                         
   2  11   9         94.81        116.08        39.56 o                         
   3  11   9          0.07         14.93        14.29 o                         
   4  11   9          3.10         11.50        14.78 o                         
 -12   0  10         44.08         35.15        41.88 o                         
 -11   0  10         46.71         15.28         9.05 o                         
 -10   0  10         52.42         40.92        21.67 o                         
  -9   0  10        266.66        276.02        42.02 o                         
  -8   0  10         87.81         96.85        22.60 o                         
  -7   0  10         56.73         46.55        20.53 o                         
  -6   0  10        378.28        381.46        34.08 o                         
  -5   0  10        128.31        156.30        19.40 o                         
  -4   0  10          3.63          8.31        11.46 o                         
  -3   0  10       3861.30       3927.43        97.44 o                         
  -2   0  10       7969.62       8145.44       133.05 o                         
  -1   0  10       1571.66       1642.21        57.79 o                         
   0   0  10       9243.10       9335.62       135.41 o                         
   1   0  10       1653.40       1691.85        68.18 o                         
   2   0  10         39.35         31.72        18.09 o                         
   3   0  10       6387.91       6272.06       267.20 o                         
   4   0  10       1198.07       1258.54        78.63 o                         
   5   0  10        211.59        119.72        42.04 o                         
   6   0  10        443.60        449.00        86.87 o                         
   7   0  10          0.60          4.03        25.05 o                         
   8   0  10        511.66        586.75       112.63 o                         
   9   0  10         66.48         83.03        31.33 o                         
  10   0  10         10.57         35.33        33.82 o                         
  11   0  10         85.03        138.98        67.41 o                         
 -11   1  10          0.51         47.62        33.69 o                         
 -10   1  10         59.15         66.81        19.23 o                         
  -9   1  10         23.05         28.06         8.96 o                         
  -8   1  10         29.63         21.64        10.71 o                         
  -7   1  10        163.80        162.56        19.60 o                         
  -6   1  10         14.56          8.43         6.15 o                         
  -5   1  10        608.01        651.19        30.29 o                         
  -4   1  10         18.51         12.37         7.65 o                         
  -3   1  10        105.44        108.37        11.01 o                         
  -2   1  10         57.54         71.71         8.97 o                         
  -1   1  10        107.55        108.69        10.72 o                         
   0   1  10        147.21        189.39        14.26 o                         
   1   1  10        363.53        348.61        21.77 o                         
   2   1  10         54.07         63.59         9.58 o                         
   3   1  10         24.74         14.17         9.88 o                         
   4   1  10        144.50        574.39       323.15 o                         
   5   1  10         11.39          6.23         4.98 o                         
   6   1  10        471.54        480.47        42.98 o                         
   7   1  10        541.92        539.88        61.43 o                         
   8   1  10         14.26          5.65         4.73 o                         
   9   1  10        347.48        316.21        46.96 o                         
  10   1  10          6.47         60.32        37.38 o                         
  11   1  10         16.51         82.81        42.55 o                         
 -11   2  10          1.41         34.42        20.94 o                         
 -10   2  10         15.54         21.68        20.95 o                         
  -9   2  10          2.36          3.59         8.15 o                         
  -8   2  10         33.77         37.30        20.89 o                         
  -7   2  10         66.39         73.71        15.02 o                         
  -6   2  10          0.01         10.92         5.83 o                         
  -5   2  10        645.50        643.71        29.31 o                         
  -4   2  10        205.38        189.67        15.84 o                         
  -3   2  10        306.96        341.27        20.25 o                         
  -2   2  10       2345.12       2226.11        52.92 o                         
  -1   2  10       2396.49       2322.60        52.50 o                         
   0   2  10       1208.05       1161.23        36.84 o                         
   1   2  10        396.75        376.44        23.28 o                         
   2   2  10         55.57         49.76        13.71 o                         
   3   2  10       2027.38       2103.34       112.10 o                         
   4   2  10        219.97        196.12        31.84 o                         
   5   2  10          7.98          1.79        13.43 o                         
   6   2  10         56.03         39.60        14.73 o                         
   7   2  10         91.19         67.39        22.00 o                         
   8   2  10         77.20         50.51        17.06 o                         
   9   2  10          1.30        -15.83        25.53 o                         
  10   2  10         33.39         -3.82        19.92 o                         
  11   2  10         36.79         56.50        36.83 o                         
 -11   3  10         23.74         48.35        24.65 o                         
 -10   3  10          4.35         17.99        13.54 o                         
  -9   3  10          0.34         13.28        14.35 o                         
  -8   3  10         36.18        -18.06        21.32 o                         
  -7   3  10          1.48         31.38        19.52 o                         
  -6   3  10         20.94         43.95        13.00 o                         
  -5   3  10        384.00        483.20        33.81 o                         
  -4   3  10         69.92         64.87         9.80 o                         
  -3   3  10          9.63         10.19         4.32 o                         
  -2   3  10         92.85        110.02        12.75 o                         
  -1   3  10        815.99        770.61        32.68 o                         
   0   3  10        381.88        368.55        23.47 o                         
   1   3  10        183.97        155.52        13.74 o                         
   2   3  10          3.42          8.14        12.77 o                         
   3   3  10        130.94        135.35        29.56 o                         
   4   3  10          5.86         35.92        12.90 o                         
   5   3  10          0.11         38.37        18.57 o                         
   6   3  10        305.00        260.91        22.29 o                         
   7   3  10         55.78         64.56        20.89 o                         
   8   3  10          1.14         19.23        12.88 o                         
   9   3  10        110.75         63.68        32.21 o                         
  10   3  10          1.71          5.38        20.59 o                         
  11   3  10          5.73         46.84        53.65 o                         
 -11   4  10         42.19         84.06        43.74 o                         
 -10   4  10          7.36         36.90        17.32 o                         
  -9   4  10        143.47        120.67        28.70 o                         
  -8   4  10         52.77         35.10        11.09 o                         
  -7   4  10        149.66        150.14        23.99 o                         
  -6   4  10        376.81        379.87        37.36 o                         
  -5   4  10         67.73         57.77        14.43 o                         
  -4   4  10         64.93         68.14        13.98 o                         
  -3   4  10        915.52       1001.76        49.58 o                         
  -2   4  10          4.09         12.98         3.81 o                         
  -1   4  10         82.47         80.98         9.69 o                         
   0   4  10       2029.66       2043.07        55.84 o                         
   1   4  10        508.28        499.07        26.45 o                         
   2   4  10          6.02         -5.14        15.69 o                         
   3   4  10        100.29         89.12        18.38 o                         
   4   4  10          0.01          3.81        17.15 o                         
   5   4  10        841.98        850.85        69.79 o                         
   6   4  10         19.52         69.52        46.85 o                         
   7   4  10         12.38         21.74        20.68 o                         
   8   4  10         48.24         41.27        12.94 o                         
   9   4  10         90.18         98.64        34.85 o                         
  10   4  10          9.32         11.44        41.95 o                         
 -10   5  10        155.23        145.18        56.07 o                         
  -9   5  10         36.79         65.34        27.72 o                         
  -8   5  10         44.77         41.18        20.79 o                         
  -7   5  10         88.20         95.95        36.68 o                         
  -6   5  10         64.86         82.13        31.91 o                         
  -5   5  10        166.32        175.91        36.55 o                         
  -4   5  10         56.39         71.47        17.42 o                         
  -3   5  10        470.85        491.14        39.79 o                         
  -2   5  10       1049.48       1052.63        55.42 o                         
  -1   5  10         17.03         17.42         8.31 o                         
   0   5  10         46.81         46.13        12.59 o                         
   1   5  10        690.61        745.26        35.14 o                         
   2   5  10          3.52         18.94        13.29 o                         
   3   5  10         21.42         19.77         7.39 o                         
   4   5  10        561.07        574.62        48.83 o                         
   5   5  10          8.76         -2.12        14.97 o                         
   6   5  10        179.71        173.55        36.41 o                         
   7   5  10        152.83        147.88        31.03 o                         
   8   5  10        104.74         94.45        33.38 o                         
   9   5  10         16.89         56.77        36.84 o                         
  10   5  10          0.34         16.17        12.90 o                         
 -10   6  10         14.94         39.78        31.33 o                         
  -9   6  10          7.15         16.64        19.58 o                         
  -8   6  10        110.48        141.04        74.49 o                         
  -7   6  10         30.44         17.82        24.64 o                         
  -6   6  10         94.40        102.68        37.44 o                         
  -5   6  10         55.95         34.72        26.90 o                         
  -4   6  10        167.44        171.79        29.53 o                         
  -3   6  10        783.64        744.32        56.27 o                         
  -2   6  10         67.67         72.88        16.51 o                         
  -1   6  10         59.40         48.79         7.32 o                         
   0   6  10        548.46        515.55        29.72 o                         
   1   6  10         60.86        130.80        27.93 o                         
   2   6  10        283.28        308.35        17.84 o                         
   3   6  10         13.77         23.27        14.46 o                         
   4   6  10        424.32        372.08        46.76 o                         
   5   6  10        733.08        747.04        88.20 o                         
   6   6  10        161.57        130.23        38.17 o                         
   7   6  10         11.16          3.93        17.00 o                         
   8   6  10         13.54         37.02        18.13 o                         
   9   6  10         26.68         32.51        13.64 o                         
  -9   7  10         39.37         49.54        21.23 o                         
  -8   7  10          0.07          3.12        19.64 o                         
  -7   7  10         84.96         64.09        28.62 o                         
  -6   7  10         43.71         71.58        49.27 o                         
  -5   7  10          0.35         22.54        21.41 o                         
  -4   7  10         15.71         18.26        20.83 o                         
  -3   7  10        444.27        449.47        51.81 o                         
  -2   7  10         17.04         19.23        11.63 o                         
  -1   7  10         99.02        105.54        22.46 o                         
   0   7  10         36.12         24.48         4.73 o                         
   1   7  10        302.53        279.28        29.64 o                         
   2   7  10        250.98        238.34        19.23 o                         
   3   7  10         11.78         22.46         4.66 o                         
   4   7  10         25.61         37.89        26.57 o                         
   5   7  10         88.72        119.05        32.21 o                         
   6   7  10         21.46          5.07        11.33 o                         
   7   7  10         13.60         41.86        21.74 o                         
   8   7  10          0.32         10.83        32.48 o                         
   9   7  10          5.28         56.83        21.39 o                         
  -8   8  10         18.02         13.81        32.63 o                         
  -7   8  10          0.71         79.67        45.04 o                         
  -6   8  10         61.80         85.59        36.58 o                         
  -5   8  10         11.27         12.25        24.44 o                         
  -4   8  10        133.67        127.09        46.25 o                         
  -3   8  10         56.66         47.57        21.13 o                         
  -2   8  10         52.75         56.88        16.85 o                         
  -1   8  10        223.76        215.47        16.43 o                         
   0   8  10        126.91        112.19        13.85 o                         
   1   8  10        194.52        168.77        22.06 o                         
   2   8  10          0.01          3.52         6.43 o                         
   3   8  10        357.09        341.47        29.10 o                         
   4   8  10          0.13         -3.50         9.83 o                         
   5   8  10          6.88          2.72        10.14 o                         
   6   8  10        192.18        155.61        36.92 o                         
   7   8  10         21.17         26.83        25.21 o                         
   8   8  10          6.31         39.93        20.40 o                         
  -7   9  10         92.48        128.79        52.24 o                         
  -6   9  10         47.13         87.05        38.53 o                         
  -5   9  10         10.02         -5.08        31.17 o                         
  -4   9  10         71.64         69.33        30.94 o                         
  -3   9  10         42.65          5.28        36.40 o                         
  -2   9  10        143.87        127.16        30.68 o                         
  -1   9  10        377.84        388.03        23.82 o                         
   0   9  10        165.27        157.50        19.68 o                         
   1   9  10        214.84        236.59        27.64 o                         
   2   9  10        254.25        262.46        28.57 o                         
   3   9  10          1.25         10.61         5.54 o                         
   4   9  10        180.08        155.83        34.24 o                         
   5   9  10         67.74         80.53        19.88 o                         
   6   9  10        120.51         96.19        31.94 o                         
   7   9  10          4.65          7.96        19.88 o                         
  -6  10  10          4.81         11.31        27.38 o                         
  -5  10  10          1.82         49.95        33.21 o                         
  -4  10  10         29.22         47.24        32.52 o                         
  -3  10  10          2.03        -21.20        21.20 o                         
  -2  10  10        200.58        165.94        56.23 o                         
  -1  10  10        325.72        338.57        45.87 o                         
   0  10  10          3.00          1.96         8.85 o                         
   1  10  10         21.48          5.62        14.30 o                         
   2  10  10         64.60         64.40        20.72 o                         
   3  10  10          0.06         -8.98         9.47 o                         
   4  10  10         28.18          2.29         4.56 o                         
   5  10  10          0.48         23.55        20.68 o                         
  -3  11  10          0.98        -24.35        24.35 o                         
  -2  11  10         21.58         15.99        16.04 o                         
  -1  11  10         28.64         64.40        60.65 o                         
   0  11  10          0.07         18.19        32.54 o                         
   1  11  10        153.85        171.86        40.20 o                         
   2  11  10          2.06         18.74        20.58 o                         
   3  11  10         28.67         23.02        36.46 o                         
 -11   1  11         95.72         88.65        25.44 o                         
 -10   1  11         97.84         97.23        23.92 o                         
  -9   1  11         25.30         28.09        11.67 o                         
  -8   1  11         64.43         65.35        16.25 o                         
  -7   1  11          7.36         23.77        10.97 o                         
  -6   1  11        168.70        181.05        17.44 o                         
  -5   1  11        104.40        123.79        15.82 o                         
  -4   1  11        121.12        106.68        13.35 o                         
  -3   1  11        169.30        191.12        15.85 o                         
  -2   1  11        190.53        178.98        14.63 o                         
  -1   1  11          2.14          4.01         3.42 o                         
   0   1  11       1907.63       1945.33        48.63 o                         
   1   1  11         14.10         19.38         9.22 o                         
   2   1  11         61.19         61.45        11.05 o                         
   3   1  11        393.05        420.16        28.26 o                         
   4   1  11          0.03         -7.62         9.30 o                         
   5   1  11          0.40          0.62        12.24 o                         
   6   1  11        415.55        422.52        39.87 o                         
   7   1  11        199.30        214.05        30.89 o                         
   8   1  11        238.81        211.50        28.27 o                         
   9   1  11         64.84         65.82        32.98 o                         
  10   1  11         69.98        158.35        55.32 o                         
  11   1  11          4.81         25.09        36.01 o                         
 -11   2  11          0.16          5.32        17.78 o                         
 -10   2  11         18.77          2.08        25.90 o                         
  -9   2  11        166.51        133.83        36.34 o                         
  -8   2  11          5.22         17.88        25.26 o                         
  -7   2  11        287.70        313.99        27.28 o                         
  -6   2  11        387.93        396.87        27.79 o                         
  -5   2  11         23.69         18.93         4.86 o                         
  -4   2  11       1085.96       1062.99        36.58 o                         
  -3   2  11        452.29        437.11        23.69 o                         
  -2   2  11       1123.89       1198.39        38.03 o                         
  -1   2  11       4448.40       4414.62        76.40 o                         
   0   2  11        689.34        735.19        30.69 o                         
   1   2  11          4.86          6.04         3.82 o                         
   2   2  11        157.30        139.83        12.67 o                         
   3   2  11        153.47        159.23        24.64 o                         
   4   2  11         51.63         78.36        18.72 o                         
   5   2  11        158.12        138.19        14.96 o                         
   6   2  11         87.30         64.47        26.22 o                         
   7   2  11        319.35        320.99        34.86 o                         
   8   2  11         80.45        100.60        23.31 o                         
   9   2  11         71.42         91.28        36.86 o                         
  10   2  11          0.15         43.36        40.89 o                         
  11   2  11          4.26          6.43        24.11 o                         
 -11   3  11          8.88         38.30        36.60 o                         
 -10   3  11         42.42         45.55        16.36 o                         
  -9   3  11         15.58         51.66        19.00 o                         
  -8   3  11        166.15        122.85        38.43 o                         
  -7   3  11          2.04         12.15         7.60 o                         
  -6   3  11          9.07          8.17         5.35 o                         
  -5   3  11        262.22        279.19        16.07 o                         
  -4   3  11        137.68        130.45         9.33 o                         
  -3   3  11        361.63        373.99        17.67 o                         
  -2   3  11         31.79         28.91         6.50 o                         
  -1   3  11        564.40        581.10        28.73 o                         
   0   3  11        401.85        434.66        25.33 o                         
   1   3  11          0.50          1.42         4.94 o                         
   2   3  11          6.51         19.55         9.68 o                         
   3   3  11        855.60        852.74        55.35 o                         
   4   3  11        342.38        300.87        34.93 o                         
   5   3  11         96.42        105.33        23.73 o                         
   6   3  11        179.16        167.79        42.13 o                         
   7   3  11        244.37        214.42        22.74 o                         
   8   3  11        108.47        137.47        22.39 o                         
   9   3  11         82.39         80.25        66.12 o                         
  10   3  11         25.07          7.68        21.56 o                         
 -11   4  11          2.10         27.69        20.84 o                         
 -10   4  11          9.48          6.60         8.42 o                         
  -9   4  11          0.64         24.11        17.04 o                         
  -8   4  11         63.91         66.60        17.38 o                         
  -7   4  11        116.12        127.20        15.92 o                         
  -6   4  11        343.99        409.05        67.35 o                         
  -5   4  11          1.49        -10.99        10.99 o                         
  -4   4  11        417.84        418.69        36.86 o                         
  -3   4  11        213.94        222.65        23.72 o                         
  -2   4  11          8.10          8.28         7.22 o                         
  -1   4  11        251.79        253.45        17.89 o                         
   0   4  11        398.83        441.09        25.74 o                         
   1   4  11        692.93        703.64        30.38 o                         
   2   4  11        625.05        637.86        52.84 o                         
   3   4  11        106.23        103.22        19.04 o                         
   4   4  11          0.54         21.96        10.14 o                         
   5   4  11          2.66         18.62        36.75 o                         
   6   4  11          0.41          1.23         6.73 o                         
   7   4  11        257.88        287.10        56.74 o                         
   8   4  11        414.73        403.48        69.87 o                         
   9   4  11         11.52          2.28         4.50 o                         
  10   4  11         37.80        106.82        42.08 o                         
 -10   5  11          0.63         -3.78        20.13 o                         
  -9   5  11          5.99        -12.32        54.95 o                         
  -8   5  11         10.74         41.10        28.72 o                         
  -7   5  11          8.82         -7.85        19.37 o                         
  -6   5  11         93.60         62.97        26.62 o                         
  -5   5  11         98.26        107.07        31.85 o                         
  -4   5  11         17.97         30.60        17.33 o                         
  -3   5  11          0.83         -7.88         9.01 o                         
  -2   5  11        864.81        786.34        42.50 o                         
  -1   5  11        613.94        613.95        24.87 o                         
   0   5  11          0.97         -1.78         7.39 o                         
   1   5  11         61.86         79.92        11.51 o                         
   2   5  11         66.04         57.49        21.08 o                         
   3   5  11         10.07          2.40         8.71 o                         
   4   5  11        174.21        169.11        30.52 o                         
   5   5  11        292.07        302.51        56.73 o                         
   6   5  11         55.89         77.49        30.74 o                         
   7   5  11         35.90         -4.08        55.41 o                         
   8   5  11        107.33        124.35        40.11 o                         
   9   5  11          0.44         19.11        21.02 o                         
  10   5  11          0.50          4.31        45.29 o                         
  -9   6  11         48.87         -7.68        27.14 o                         
  -8   6  11          7.36         49.58        41.49 o                         
  -7   6  11         10.63         47.00        25.46 o                         
  -6   6  11         72.45         17.95        21.44 o                         
  -5   6  11        151.78        105.81        39.38 o                         
  -4   6  11          0.81         17.42        12.33 o                         
  -3   6  11          2.17         -0.47        12.26 o                         
  -2   6  11         11.08         11.86        10.53 o                         
  -1   6  11          0.39          7.97         5.19 o                         
   0   6  11         23.12         29.07         9.44 o                         
   1   6  11        257.50        248.84        21.11 o                         
   2   6  11        154.81        102.15        25.85 o                         
   3   6  11         63.07         65.41        18.72 o                         
   4   6  11          6.55         -9.46        12.91 o                         
   5   6  11        230.13        160.63        32.84 o                         
   6   6  11         25.00         29.86        19.29 o                         
   7   6  11         33.07         53.20        20.34 o                         
   8   6  11          9.79         95.98        47.09 o                         
   9   6  11          5.17         31.17        49.22 o                         
  -9   7  11          6.78         35.01        24.48 o                         
  -8   7  11         11.40         68.06        40.72 o                         
  -7   7  11         99.82        120.35        41.30 o                         
  -6   7  11         31.83         72.97        35.14 o                         
  -5   7  11         52.69         46.03        26.62 o                         
  -4   7  11        110.44         96.57        27.96 o                         
  -3   7  11        547.16        565.25        53.13 o                         
  -2   7  11        219.18        274.79        52.89 o                         
  -1   7  11         46.85         37.91         8.33 o                         
   0   7  11        151.27        147.27        15.91 o                         
   1   7  11        779.25        837.45        45.06 o                         
   2   7  11         37.21         42.64         8.44 o                         
   3   7  11        277.08        259.29        30.33 o                         
   4   7  11        223.43        200.01        32.07 o                         
   5   7  11         47.65         55.66        18.01 o                         
   6   7  11        368.13        402.21        47.70 o                         
   7   7  11          0.24         34.94        14.87 o                         
   8   7  11         64.88         50.78        33.55 o                         
  -8   8  11         95.69         85.50        82.32 o                         
  -7   8  11         28.77         84.78        40.60 o                         
  -6   8  11         51.20         51.23        29.90 o                         
  -5   8  11          0.26         -1.89        39.52 o                         
  -4   8  11          0.05         18.96        21.47 o                         
  -3   8  11        134.18        159.98        33.27 o                         
  -2   8  11         32.54         14.74        12.01 o                         
  -1   8  11         28.19         34.94         7.18 o                         
   0   8  11        369.30        332.06        22.38 o                         
   1   8  11        448.49        476.82        31.86 o                         
   2   8  11        197.81        185.75        17.77 o                         
   3   8  11         12.12         21.41         6.40 o                         
   4   8  11          7.87         10.43        15.45 o                         
   5   8  11         84.91        102.95        29.86 o                         
   6   8  11         12.90         20.56        18.54 o                         
   7   8  11         17.38         25.50        29.95 o                         
  -7   9  11         27.63         67.32        40.79 o                         
  -6   9  11         17.04         18.94        22.99 o                         
  -5   9  11          4.83         21.11        27.54 o                         
  -4   9  11         62.01         -3.51        30.46 o                         
  -3   9  11          9.74          0.00        18.07 o                         
  -2   9  11         10.54         48.86        35.02 o                         
  -1   9  11          1.18         22.69         5.88 o                         
   0   9  11         86.83         79.50        19.07 o                         
   1   9  11        315.97        304.84        32.09 o                         
   2   9  11         59.40         44.70        15.28 o                         
   3   9  11          3.09         -6.89         7.47 o                         
   4   9  11         27.92          8.72        16.36 o                         
   5   9  11          5.79         18.52        22.31 o                         
   6   9  11         49.10         50.92        23.33 o                         
  -5  10  11         77.98        156.51        58.15 o                         
  -4  10  11          5.77         57.20        37.31 o                         
  -3  10  11          4.03        -15.21        17.75 o                         
  -2  10  11          4.13         23.66        18.54 o                         
  -1  10  11         16.60         51.72        37.45 o                         
   0  10  11         67.26         99.00        28.14 o                         
   1  10  11          1.46         13.69        12.48 o                         
   2  10  11         31.47         25.48        12.45 o                         
   3  10  11          0.50         -8.43         8.43 o                         
   4  10  11          2.55         -9.50        21.61 o                         
   5  10  11         23.83          2.77         8.72 o                         
  -2  11  11         57.02         76.18        39.40 o                         
  -1  11  11          1.97         37.68        27.88 o                         
   0  11  11         60.44         77.64        43.90 o                         
   1  11  11         87.11         70.67        38.58 o                         
   2  11  11         78.02         72.38        22.37 o                         
 -11   0  12          8.44         31.43        55.01 o                         
 -10   0  12        272.38        308.59        77.95 o                         
  -9   0  12         20.08         14.07        24.22 o                         
  -8   0  12         52.22         34.47        16.61 o                         
  -7   0  12         82.11         55.91        11.57 o                         
  -6   0  12         72.75         91.05        21.69 o                         
  -5   0  12       1039.52       1145.35        74.98 o                         
  -4   0  12         37.50         38.30        12.94 o                         
  -3   0  12          6.86         18.86        11.12 o                         
  -2   0  12          3.51         15.95         8.00 o                         
  -1   0  12       1560.27       1493.14        60.83 o                         
   0   0  12        351.32        369.04        34.98 o                         
   1   0  12        212.11        205.48        32.39 o                         
   2   0  12        104.79         83.45        18.55 o                         
   3   0  12        655.24        691.62        50.03 o                         
   4   0  12         76.88        122.12        33.70 o                         
   5   0  12         85.57         68.19        29.05 o                         
   6   0  12         23.27        -16.56        18.94 o                         
   7   0  12        250.67        174.74        36.83 o                         
   8   0  12        128.84        139.29        59.74 o                         
   9   0  12        291.02        302.34        88.52 o                         
  10   0  12         30.21        132.01        75.25 o                         
  11   0  12         40.94        149.95        73.08 o                         
 -11   1  12         41.54         46.73        26.06 o                         
 -10   1  12        168.32        169.59        31.31 o                         
  -9   1  12          2.25         47.93        19.71 o                         
  -8   1  12          1.77          9.27        10.22 o                         
  -7   1  12         11.48         14.11         8.58 o                         
  -6   1  12         64.45         68.06         9.36 o                         
  -5   1  12        118.53        136.63        14.67 o                         
  -4   1  12         61.85         70.30        11.39 o                         
  -3   1  12         60.70         72.88        10.60 o                         
  -2   1  12       2663.01       2581.30        61.40 o                         
  -1   1  12        697.39        686.26        30.65 o                         
   0   1  12        166.92        139.00        14.41 o                         
   1   1  12        225.71        192.71        19.12 o                         
   2   1  12        850.00        855.02        40.54 o                         
   3   1  12       1457.26       1434.65        46.72 o                         
   4   1  12          0.50         -0.26        10.65 o                         
   5   1  12        681.71        652.58        72.65 o                         
   6   1  12       1161.01       1132.26        65.80 o                         
   7   1  12         31.16       1129.33       364.96 o                         
   8   1  12        215.64        201.52        28.22 o                         
   9   1  12        241.47        268.15        62.19 o                         
  10   1  12         30.90         83.21        39.87 o                         
 -11   2  12          3.31         16.17        23.52 o                         
 -10   2  12         15.56         45.83        19.07 o                         
  -9   2  12          0.83         10.29         7.51 o                         
  -8   2  12         51.79         37.37        16.37 o                         
  -7   2  12         17.07         24.25         7.61 o                         
  -6   2  12        122.62        123.43        14.60 o                         
  -5   2  12         74.91         71.04        10.74 o                         
  -4   2  12          6.04          9.34         3.13 o                         
  -3   2  12        147.01        134.85        12.64 o                         
  -2   2  12        234.24        214.51        17.08 o                         
  -1   2  12        657.30        649.91        29.06 o                         
   0   2  12         42.07         68.88         9.10 o                         
   1   2  12         79.73         72.72         7.90 o                         
   2   2  12        501.22        475.15        26.15 o                         
   3   2  12        124.78        130.03        22.28 o                         
   4   2  12        118.45        150.29        26.45 o                         
   5   2  12        117.95        105.58        26.22 o                         
   6   2  12         15.22         16.39        14.36 o                         
   7   2  12        182.42        213.86        27.22 o                         
   8   2  12          6.23        -21.46       100.33 o                         
   9   2  12         34.52         32.60        24.77 o                         
  10   2  12          7.64         77.11        38.42 o                         
 -11   3  12          0.04         12.60        16.58 o                         
 -10   3  12          1.57          2.29        21.16 o                         
  -9   3  12          0.43          3.16        13.50 o                         
  -8   3  12        268.75        326.92        41.45 o                         
  -7   3  12        346.44        312.87        21.12 o                         
  -6   3  12        398.11        416.82        24.05 o                         
  -5   3  12         11.47         26.78         6.98 o                         
  -4   3  12          6.72         14.50         5.02 o                         
  -3   3  12        108.39        106.87        12.17 o                         
  -2   3  12         10.31         19.07         4.95 o                         
  -1   3  12          5.06          6.12         4.52 o                         
   0   3  12        255.32        276.48        21.86 o                         
   1   3  12        168.16        157.25        18.89 o                         
   2   3  12        107.68         79.32        17.20 o                         
   3   3  12          6.85         29.69         6.22 o                         
   4   3  12         47.09         58.98        20.45 o                         
   5   3  12         25.97         71.31        31.79 o                         
   6   3  12          3.03         23.72        16.22 o                         
   7   3  12         90.73         44.34        37.44 o                         
   8   3  12        358.61        334.58        63.45 o                         
   9   3  12         83.93         52.59        22.31 o                         
  10   3  12          1.36          9.65        53.77 o                         
 -10   4  12          0.14          3.95        46.63 o                         
  -9   4  12         27.10         13.17        15.00 o                         
  -8   4  12         39.22         64.26        17.57 o                         
  -7   4  12         62.60         72.92         9.10 o                         
  -6   4  12         12.81         23.58        30.62 o                         
  -5   4  12         86.06         84.04        23.02 o                         
  -4   4  12        122.98        112.39        23.16 o                         
  -3   4  12          5.59         17.11         8.23 o                         
  -2   4  12        106.46        100.51        14.13 o                         
  -1   4  12        111.44        112.38        12.29 o                         
   0   4  12         49.12         57.91        10.90 o                         
   1   4  12        541.47        569.30        27.90 o                         
   2   4  12          8.86         31.58        19.71 o                         
   3   4  12        160.51        177.67        29.57 o                         
   4   4  12        621.90        711.68        64.22 o                         
   5   4  12        414.04        416.55        61.89 o                         
   6   4  12         97.71         89.11        32.68 o                         
   7   4  12       1089.44       1165.94       115.68 o                         
   8   4  12         90.93         91.21        72.10 o                         
   9   4  12         23.23         61.69        28.72 o                         
  10   4  12         18.79        -21.21        52.13 o                         
 -10   5  12          4.97         25.75        15.44 o                         
  -9   5  12          0.16         13.08        25.21 o                         
  -8   5  12        164.11        183.78        89.64 o                         
  -7   5  12          1.84         10.67        18.64 o                         
  -6   5  12         71.43         94.13        36.34 o                         
  -5   5  12         23.77         13.89        28.35 o                         
  -4   5  12        203.30        204.31        29.55 o                         
  -3   5  12        938.07        856.56        59.85 o                         
  -2   5  12          5.58          6.74        14.14 o                         
  -1   5  12        468.27        441.80        22.64 o                         
   0   5  12        503.35        502.44        29.19 o                         
   1   5  12          0.88         10.86         7.52 o                         
   2   5  12        158.55        170.17        28.55 o                         
   3   5  12        723.35        673.58        58.80 o                         
   4   5  12          4.69         13.62         8.14 o                         
   5   5  12        815.06        846.63        90.29 o                         
   6   5  12         31.77         31.28        14.23 o                         
   7   5  12         28.26         26.69        21.66 o                         
   8   5  12        115.83        144.55        38.66 o                         
   9   5  12          0.52          8.16        22.10 o                         
  -9   6  12          0.72         -4.54        43.70 o                         
  -8   6  12         11.64         23.97        33.02 o                         
  -7   6  12         59.04         35.01        29.62 o                         
  -6   6  12          0.77        -15.23        15.23 o                         
  -5   6  12         12.17         13.91        24.53 o                         
  -4   6  12        537.09        544.49        51.54 o                         
  -3   6  12         34.73         41.29        20.20 o                         
  -2   6  12         63.24         60.89        15.02 o                         
  -1   6  12         31.29         34.23         6.87 o                         
   0   6  12         54.11         87.10        13.95 o                         
   1   6  12          0.11         18.84        18.51 o                         
   2   6  12        638.63        591.76        47.09 o                         
   3   6  12        290.70        310.01        39.72 o                         
   4   6  12          7.50         -5.37         5.37 o                         
   5   6  12         17.48         28.78       121.49 o                         
   6   6  12          7.77         21.62        33.47 o                         
   7   6  12         14.35          7.03        26.31 o                         
   8   6  12         13.31         92.01        96.94 o                         
   9   6  12         44.44         92.49        37.65 o                         
  -8   7  12         18.51         46.46        52.72 o                         
  -7   7  12          4.66         25.32       263.40 o                         
  -6   7  12         18.63         11.30        22.47 o                         
  -5   7  12        143.05        131.62        47.65 o                         
  -4   7  12        220.70        211.94        52.63 o                         
  -3   7  12        157.98        192.04        32.58 o                         
  -2   7  12        100.30        129.28        25.25 o                         
  -1   7  12         37.42         39.95        10.86 o                         
   0   7  12         20.66         28.90         8.07 o                         
   1   7  12         13.44         22.12         9.65 o                         
   2   7  12        125.16        117.45        23.69 o                         
   3   7  12        166.40        186.12        30.48 o                         
   4   7  12         14.43         15.93        20.83 o                         
   5   7  12         69.95        106.58        32.73 o                         
   6   7  12          1.70        -10.43        11.54 o                         
   7   7  12         12.11         38.22        33.27 o                         
   8   7  12         17.47         28.95        25.64 o                         
  -7   8  12          4.14         47.79        28.19 o                         
  -6   8  12          1.66         25.31        31.82 o                         
  -5   8  12         19.18         11.17        21.39 o                         
  -4   8  12         29.27         -5.56        19.64 o                         
  -3   8  12          1.03          3.05        14.41 o                         
  -2   8  12          5.31         26.96        16.57 o                         
  -1   8  12         10.36         31.09         7.72 o                         
   0   8  12         25.20         28.48        11.87 o                         
   1   8  12        136.91        164.83        21.09 o                         
   2   8  12         87.84        106.68        12.73 o                         
   3   8  12          7.11         42.27        19.43 o                         
   4   8  12        270.02        259.91        41.17 o                         
   5   8  12         34.75         25.82        18.20 o                         
   6   8  12         56.77         77.68        24.88 o                         
   7   8  12          5.06         10.43         9.50 o                         
  -6   9  12        124.34        178.20        58.40 o                         
  -5   9  12         28.18         -2.46        10.27 o                         
  -4   9  12          2.16         22.72        19.70 o                         
  -3   9  12        130.78        126.26        46.36 o                         
  -2   9  12         30.25         72.37        39.36 o                         
  -1   9  12         52.39         60.28        23.88 o                         
   0   9  12         67.55         74.45        18.20 o                         
   1   9  12         37.82         34.89        11.62 o                         
   2   9  12          3.21          9.19         6.62 o                         
   3   9  12        105.31        134.17        27.47 o                         
   4   9  12          2.18         -9.35         9.35 o                         
   5   9  12          3.70          4.38         9.57 o                         
   6   9  12          0.18         20.33        27.61 o                         
  -4  10  12         27.62         14.26        48.27 o                         
  -3  10  12          1.35         49.02        28.25 o                         
  -2  10  12         54.15         83.87        41.44 o                         
  -1  10  12         63.99        106.65        46.13 o                         
   0  10  12         76.57         85.32        38.08 o                         
   1  10  12        338.69        333.11        57.05 o                         
   2  10  12         12.56         20.70        10.15 o                         
   3  10  12         30.15         59.89        22.66 o                         
   4  10  12         51.37         49.07        22.93 o                         
 -11   1  13          0.02         44.78        27.11 o                         
 -10   1  13          2.43         15.31         4.50 o                         
  -9   1  13          0.19          0.20        13.11 o                         
  -8   1  13          0.65         -4.75         4.75 o                         
  -7   1  13         14.73         26.05         7.78 o                         
  -6   1  13        449.97        504.14        30.71 o                         
  -5   1  13        177.56        189.78        17.57 o                         
  -4   1  13          0.07         13.08         6.09 o                         
  -3   1  13         54.40         57.28         9.33 o                         
  -2   1  13        188.68        190.76        16.91 o                         
  -1   1  13         65.36         50.89         8.82 o                         
   0   1  13         28.25         29.49         6.99 o                         
   1   1  13        538.42        578.32        35.43 o                         
   2   1  13        202.61        195.12        18.59 o                         
   3   1  13         55.41         57.30         9.64 o                         
   4   1  13        199.65        236.59        25.79 o                         
   5   1  13         97.22         83.06        15.99 o                         
   6   1  13         15.43          4.58         5.89 o                         
   7   1  13         29.54         56.76        16.76 o                         
   8   1  13        356.60        372.28        48.93 o                         
   9   1  13         34.68         38.59        28.10 o                         
  10   1  13         29.47         42.14        34.11 o                         
 -10   2  13         66.26         94.14        40.34 o                         
  -9   2  13          1.89         16.53        11.41 o                         
  -8   2  13         86.59         84.62        19.41 o                         
  -7   2  13         44.47         58.88        10.11 o                         
  -6   2  13          0.58          5.86         7.98 o                         
  -5   2  13        585.63        590.72        29.88 o                         
  -4   2  13         41.89         63.79         9.40 o                         
  -3   2  13        194.11        166.02        14.85 o                         
  -2   2  13        724.47        728.89        31.14 o                         
  -1   2  13        560.92        573.70        28.77 o                         
   0   2  13        141.94        144.60        14.29 o                         
   1   2  13        156.90        174.96        17.06 o                         
   2   2  13        126.13         87.98        15.68 o                         
   3   2  13        781.49        835.17        50.15 o                         
   4   2  13         72.09         68.58        22.48 o                         
   5   2  13        308.51        301.92        50.28 o                         
   6   2  13        116.50        112.92        10.98 o                         
   7   2  13        143.23        154.49        20.69 o                         
   8   2  13         20.24         11.61        42.07 o                         
   9   2  13        283.85        287.41        63.73 o                         
  10   2  13          4.74         31.25        22.93 o                         
 -10   3  13         24.28         33.97        31.87 o                         
  -9   3  13         19.64         11.44        12.29 o                         
  -8   3  13          6.25         10.57         8.95 o                         
  -7   3  13         37.30         51.85         9.46 o                         
  -6   3  13         77.27         77.13        14.59 o                         
  -5   3  13        138.17        135.71        11.76 o                         
  -4   3  13        270.77        293.92        18.17 o                         
  -3   3  13         41.61         40.30         5.13 o                         
  -2   3  13        368.05        381.72        22.67 o                         
  -1   3  13        169.87        185.34        16.23 o                         
   0   3  13        269.91        302.03        22.90 o                         
   1   3  13        258.30        242.57        28.02 o                         
   2   3  13        368.09        392.06        33.19 o                         
   3   3  13        188.52        185.32        37.67 o                         
   4   3  13        224.31        252.36        38.38 o                         
   5   3  13        993.69        936.46        92.22 o                         
   6   3  13        100.40        173.31        47.55 o                         
   7   3  13        356.57        405.74        70.09 o                         
   8   3  13         65.27        120.08        53.20 o                         
   9   3  13          1.06          2.04        36.96 o                         
  10   3  13         68.30         93.58        79.43 o                         
 -10   4  13          3.67         -1.06         9.82 o                         
  -9   4  13          1.87        -15.30        15.56 o                         
  -8   4  13         12.05         44.97        28.42 o                         
  -7   4  13         57.48         85.28        36.35 o                         
  -6   4  13          2.22         16.87        23.14 o                         
  -5   4  13        100.09         47.94        31.55 o                         
  -4   4  13        327.13        336.96        38.59 o                         
  -3   4  13          0.41         17.51         5.85 o                         
  -2   4  13        659.72        689.48        39.64 o                         
  -1   4  13        130.45        122.41        14.56 o                         
   0   4  13         12.10         10.44         5.19 o                         
   1   4  13         19.08         18.29         5.40 o                         
   2   4  13          8.70         25.40        11.07 o                         
   3   4  13         53.62         58.27        21.60 o                         
   4   4  13         64.28         66.82        28.72 o                         
   5   4  13        267.60        330.06        56.84 o                         
   6   4  13         65.95          8.51        15.01 o                         
   7   4  13        288.59        339.85        64.60 o                         
   8   4  13          1.34         74.59        35.10 o                         
   9   4  13         12.87         16.98        39.73 o                         
  -9   5  13          0.06         -4.93        42.07 o                         
  -8   5  13          0.20         -3.24        16.82 o                         
  -7   5  13          0.62          7.46        27.50 o                         
  -6   5  13         61.93         92.59        35.82 o                         
  -5   5  13         31.76         29.22        14.26 o                         
  -4   5  13         32.20         30.99        17.66 o                         
  -3   5  13        173.47        153.32        26.10 o                         
  -2   5  13        334.35        333.10        25.99 o                         
  -1   5  13         71.41         70.39        10.21 o                         
   0   5  13         83.51         88.09        13.67 o                         
   1   5  13          0.51         13.57        19.71 o                         
   2   5  13        336.19        386.15        38.82 o                         
   3   5  13          0.48          2.47        15.61 o                         
   4   5  13        409.52        398.31        59.58 o                         
   5   5  13        615.26        663.52        80.83 o                         
   6   5  13         45.73         10.60        28.08 o                         
   7   5  13         10.94         51.66        21.08 o                         
   8   5  13          0.17          4.03        12.55 o                         
   9   5  13          0.04         71.74        33.50 o                         
  -9   6  13          0.10        -19.99        19.99 o                         
  -8   6  13          2.57         15.25        17.98 o                         
  -7   6  13          3.00         34.63        26.66 o                         
  -6   6  13         16.78         43.39        30.34 o                         
  -5   6  13        110.87         95.54        37.54 o                         
  -4   6  13         32.00         13.72        17.92 o                         
  -3   6  13         25.73         21.39        16.38 o                         
  -2   6  13         16.51         16.25        10.81 o                         
  -1   6  13         47.02         60.20        12.78 o                         
   0   6  13        421.97        408.60        27.01 o                         
   1   6  13        118.99        123.73        15.79 o                         
   2   6  13        218.68        295.97        40.40 o                         
   3   6  13        457.34        402.90        46.67 o                         
   4   6  13        722.31        770.41        86.15 o                         
   5   6  13          2.96         -8.36        38.60 o                         
   6   6  13         24.99         -4.15        53.08 o                         
   7   6  13        142.33        170.90        62.78 o                         
   8   6  13         29.28         35.75        20.91 o                         
  -8   7  13         15.33         21.73        17.98 o                         
  -7   7  13          0.51         16.71        33.32 o                         
  -6   7  13         30.79         29.60        20.14 o                         
  -5   7  13         42.71         15.65        16.88 o                         
  -4   7  13        231.76        240.43        59.57 o                         
  -3   7  13         77.94         79.58        18.57 o                         
  -2   7  13          0.03          5.03         6.90 o                         
  -1   7  13        254.06        278.50        27.14 o                         
   0   7  13         46.03         37.88         7.50 o                         
   1   7  13          7.75         13.48        11.16 o                         
   2   7  13         22.34         38.46         9.68 o                         
   3   7  13        121.31        122.27        26.26 o                         
   4   7  13         69.97         92.52        28.07 o                         
   5   7  13         82.55         92.48        39.89 o                         
   6   7  13         12.01          4.48        36.80 o                         
   7   7  13        111.32        124.60        40.63 o                         
  -7   8  13         45.13         59.49        44.35 o                         
  -6   8  13          0.37         69.28       107.35 o                         
  -5   8  13         22.62         33.40        29.52 o                         
  -4   8  13        117.65         86.78        41.16 o                         
  -3   8  13         69.27         55.57        30.11 o                         
  -2   8  13         81.36         49.64        30.91 o                         
  -1   8  13          7.39        -10.39        12.56 o                         
   0   8  13         83.90         86.23        15.68 o                         
   1   8  13        141.75        137.06        22.38 o                         
   2   8  13         58.49         46.48        15.39 o                         
   3   8  13        133.24        171.62        34.71 o                         
   4   8  13        162.77        156.17        36.05 o                         
   5   8  13          2.36          5.56        21.72 o                         
   6   8  13         28.03         68.50        34.24 o                         
  -6   9  13          0.31         16.38        24.78 o                         
  -5   9  13         47.33         66.69        22.02 o                         
  -4   9  13          0.09          1.03        18.82 o                         
  -3   9  13          0.45         -7.73        24.45 o                         
  -2   9  13         36.38         66.52        32.63 o                         
  -1   9  13          7.06         -5.71         8.65 o                         
   0   9  13         25.10         38.57        19.54 o                         
   1   9  13         27.30          0.63        12.36 o                         
   2   9  13          0.00         14.19        14.30 o                         
   3   9  13          2.30         35.54        20.30 o                         
   4   9  13          4.38         51.61        21.86 o                         
   5   9  13         39.90         72.38        28.82 o                         
  -3  10  13         44.64         14.48        16.41 o                         
  -2  10  13          0.81         76.84        40.19 o                         
  -1  10  13          9.67          4.27        34.63 o                         
   0  10  13         19.06         65.18        40.19 o                         
   1  10  13          0.09        -12.74        20.86 o                         
   2  10  13          0.00          4.58         7.53 o                         
   3  10  13          9.81         -6.35        12.82 o                         
 -10   0  14         21.40         27.00        22.26 o                         
  -9   0  14         89.40        138.97        38.96 o                         
  -8   0  14        124.70        122.36        24.58 o                         
  -7   0  14          3.17         -8.93         8.93 o                         
  -6   0  14          9.46         30.12        13.99 o                         
  -5   0  14        107.60         97.40        30.04 o                         
  -4   0  14         96.73        147.39        38.22 o                         
  -3   0  14         26.46         11.62        10.09 o                         
  -2   0  14        136.37        152.92        25.30 o                         
  -1   0  14        464.47        481.06        43.71 o                         
   0   0  14        110.26         92.44        23.39 o                         
   1   0  14         20.94         28.67        14.09 o                         
   2   0  14         65.44         71.60        18.83 o                         
   3   0  14        323.89        315.58        36.14 o                         
   4   0  14        247.28        265.64        37.59 o                         
   5   0  14        168.79        179.44        63.13 o                         
   6   0  14        104.58         79.54        38.18 o                         
   7   0  14         78.95         60.45        19.79 o                         
   8   0  14        234.16        199.39        68.39 o                         
   9   0  14          6.57         53.54        39.29 o                         
  10   0  14          7.11         88.30        46.93 o                         
 -10   1  14          3.61         37.08        23.56 o                         
  -9   1  14          1.19         -8.50        13.10 o                         
  -8   1  14          3.30         29.24        10.19 o                         
  -7   1  14          0.87          5.50         6.71 o                         
  -6   1  14          7.87         15.55         8.45 o                         
  -5   1  14          7.36         11.03         7.89 o                         
  -4   1  14        544.53        571.22        31.14 o                         
  -3   1  14        210.23        207.51        18.43 o                         
  -2   1  14        182.26        176.56        16.24 o                         
  -1   1  14         33.88         37.38         8.51 o                         
   0   1  14         15.27         10.94         9.42 o                         
   1   1  14        602.61        673.35        42.45 o                         
   2   1  14        343.09        365.65        26.87 o                         
   3   1  14        204.26        192.18        17.05 o                         
   4   1  14        318.69        333.34        28.55 o                         
   5   1  14        272.66        265.22        42.21 o                         
   6   1  14         56.15         53.52        11.03 o                         
   7   1  14        279.78        284.13        33.22 o                         
   8   1  14        179.80        158.32        42.79 o                         
   9   1  14         69.46         81.75        31.26 o                         
  10   1  14          9.58         -6.63        20.16 o                         
 -10   2  14         18.73         31.15        26.53 o                         
  -9   2  14          0.42         -6.69        16.33 o                         
  -8   2  14         32.63         47.29        26.50 o                         
  -7   2  14         21.19         25.10         8.36 o                         
  -6   2  14         79.49         95.80        14.68 o                         
  -5   2  14        170.16        161.25        15.58 o                         
  -4   2  14         53.75         50.00         8.84 o                         
  -3   2  14        311.33        337.86        22.52 o                         
  -2   2  14          0.79         21.24         8.44 o                         
  -1   2  14         18.48         22.12         8.48 o                         
   0   2  14         31.41         35.61         7.53 o                         
   1   2  14          0.90         15.09         7.72 o                         
   2   2  14         38.79         36.17         8.89 o                         
   3   2  14          7.84          4.44        12.39 o                         
   4   2  14        193.67        174.07        37.24 o                         
   5   2  14         27.51         32.47        17.25 o                         
   6   2  14          0.88         13.45        19.27 o                         
   7   2  14        159.48        135.97        18.24 o                         
   8   2  14          0.68         50.44        97.91 o                         
   9   2  14          0.50         30.16        36.31 o                         
  10   2  14          0.03          8.61        45.84 o                         
 -10   3  14         27.92         -1.43        37.49 o                         
  -9   3  14          3.14         -0.47        26.17 o                         
  -8   3  14         19.55         51.91        21.49 o                         
  -7   3  14          1.17         30.95         7.85 o                         
  -6   3  14        202.69        205.04        20.32 o                         
  -5   3  14         96.78         73.80        18.95 o                         
  -4   3  14         19.58         33.28         8.26 o                         
  -3   3  14         14.52         21.25         6.51 o                         
  -2   3  14        457.59        444.27        22.85 o                         
  -1   3  14        152.29        173.87        16.38 o                         
   0   3  14        399.42        398.35        24.17 o                         
   1   3  14          0.14          4.90         8.91 o                         
   2   3  14         53.88         63.11        13.30 o                         
   3   3  14        254.38        245.15        31.29 o                         
   4   3  14         74.00         81.57        27.82 o                         
   5   3  14          0.19         22.59        24.58 o                         
   6   3  14         28.03         66.53        31.69 o                         
   7   3  14         13.93         28.05        26.40 o                         
   8   3  14         18.40         43.67        23.62 o                         
   9   3  14         37.79         18.16        28.67 o                         
  -9   4  14         40.99          4.62        18.69 o                         
  -8   4  14          0.08         38.90        20.56 o                         
  -7   4  14         11.67         -0.70        15.13 o                         
  -6   4  14        128.80        118.22        28.54 o                         
  -5   4  14        164.45        172.85        33.12 o                         
  -4   4  14         31.12         22.21        16.32 o                         
  -3   4  14        146.57        136.16        13.77 o                         
  -2   4  14         94.28        100.87        23.38 o                         
  -1   4  14         61.48         43.34        10.01 o                         
   0   4  14        393.59        346.89        26.37 o                         
   1   4  14          5.54          5.22         7.63 o                         
   2   4  14        129.11        101.47        20.06 o                         
   3   4  14        181.22        175.50        27.63 o                         
   4   4  14          0.17         -0.25        21.74 o                         
   5   4  14        307.63        359.15        58.98 o                         
   6   4  14          9.80         63.72        24.58 o                         
   7   4  14          3.68         26.17        27.53 o                         
   8   4  14         29.61        115.28        63.28 o                         
   9   4  14         23.44         95.71        50.54 o                         
  -9   5  14         20.75         64.91        38.14 o                         
  -8   5  14          3.75         19.03        23.18 o                         
  -7   5  14          5.98          7.71        24.04 o                         
  -6   5  14        116.97        107.70        41.77 o                         
  -5   5  14         18.58          5.75         8.40 o                         
  -4   5  14        139.80        191.33        32.00 o                         
  -3   5  14         39.04         20.72         8.61 o                         
  -2   5  14        559.63        550.77        34.78 o                         
  -1   5  14         85.61         98.04        13.05 o                         
   0   5  14         14.72         17.35         8.87 o                         
   1   5  14         99.03         84.51        11.43 o                         
   2   5  14        270.55        292.35        34.57 o                         
   3   5  14         17.08          8.02        11.74 o                         
   4   5  14        526.37        610.49        75.62 o                         
   5   5  14          1.45         10.36        26.63 o                         
   6   5  14         19.70         -1.27        20.35 o                         
   7   5  14        367.38        425.25        73.67 o                         
   8   5  14         13.13          1.48        17.43 o                         
  -8   6  14         13.37         12.85        15.54 o                         
  -7   6  14         16.56         11.84        11.08 o                         
  -6   6  14         73.10         18.86        17.73 o                         
  -5   6  14          0.01         -4.03        10.99 o                         
  -4   6  14         20.48         59.18        23.51 o                         
  -3   6  14         86.32         84.23        22.74 o                         
  -2   6  14         21.95         26.10         7.33 o                         
  -1   6  14         65.75         52.90        15.65 o                         
   0   6  14        240.84        269.07        22.61 o                         
   1   6  14          0.10          2.53         7.44 o                         
   2   6  14         30.96         46.27        14.61 o                         
   3   6  14          0.44          8.98         2.58 o                         
   4   6  14         67.36         54.72        24.04 o                         
   5   6  14        121.89        145.62        34.31 o                         
   6   6  14          0.81          0.54        25.66 o                         
   7   6  14        167.11        178.20        46.20 o                         
   8   6  14          9.69         37.98        35.70 o                         
  -7   7  14          6.27         -7.23        29.16 o                         
  -6   7  14          0.20         38.76        27.73 o                         
  -5   7  14         10.96         31.00        16.95 o                         
  -4   7  14          5.72         16.58        36.04 o                         
  -3   7  14         38.12         12.35         7.21 o                         
  -2   7  14          0.23         -9.92        14.99 o                         
  -1   7  14         16.51         19.61         9.14 o                         
   0   7  14          8.13         10.39         5.92 o                         
   1   7  14        199.92        178.52        19.63 o                         
   2   7  14          9.02         24.50        13.16 o                         
   3   7  14          0.00          5.64        12.09 o                         
   4   7  14          2.11         45.06        23.33 o                         
   5   7  14         10.07        -20.91        20.91 o                         
   6   7  14          3.93         22.71        11.93 o                         
   7   7  14         22.14         19.41        39.41 o                         
  -6   8  14          6.66         -8.33        23.25 o                         
  -5   8  14         44.23         45.30        32.92 o                         
  -4   8  14         28.18         13.30        27.85 o                         
  -3   8  14         50.68         28.65        14.48 o                         
  -2   8  14          0.00        -13.23        13.23 o                         
  -1   8  14         33.10         23.68        20.48 o                         
   0   8  14         58.75         55.22        13.61 o                         
   1   8  14          0.57          4.64         5.77 o                         
   2   8  14          1.19         21.11        14.68 o                         
   3   8  14        155.89        163.40        35.38 o                         
   4   8  14         19.64         85.10        26.67 o                         
   5   8  14          0.29         30.22        18.58 o                         
   6   8  14         44.12         64.47        23.13 o                         
  -5   9  14          1.50         -6.11        63.29 o                         
  -4   9  14         44.81         49.44        31.07 o                         
  -3   9  14         10.11         35.32        27.38 o                         
  -2   9  14         18.27         -0.90        12.40 o                         
  -1   9  14          1.42        -13.76        13.76 o                         
   0   9  14         17.48         50.06        24.03 o                         
   1   9  14         45.32         81.23        28.77 o                         
   2   9  14         22.79         31.99        13.65 o                         
   3   9  14          0.23         21.23        11.94 o                         
   4   9  14          0.11         22.97        18.16 o                         
  -2  10  14         49.86         57.85        44.14 o                         
  -1  10  14         50.60         68.32        55.85 o                         
   0  10  14         53.89         53.40        25.36 o                         
   1  10  14         33.72         45.17        28.64 o                         
   2  10  14        102.77        123.65        33.78 o                         
 -10   1  15         28.45         30.04        21.49 o                         
  -9   1  15          0.18          2.52        12.28 o                         
  -8   1  15         54.62         38.46        19.51 o                         
  -7   1  15          1.13          9.39         5.46 o                         
  -6   1  15         14.64          9.40        12.41 o                         
  -5   1  15         52.67         58.87        14.36 o                         
  -4   1  15        219.97        243.38        21.99 o                         
  -3   1  15         14.97         15.71         9.08 o                         
  -2   1  15         18.07         16.03         4.95 o                         
  -1   1  15          8.24          3.98         5.30 o                         
   0   1  15        368.06        335.30        28.22 o                         
   1   1  15        104.26        108.19        14.75 o                         
   2   1  15          0.38         17.37         7.99 o                         
   3   1  15        492.00        490.92        34.11 o                         
   4   1  15         70.52         67.62        12.96 o                         
   5   1  15          2.23          5.26         7.57 o                         
   6   1  15         10.85          8.39         7.60 o                         
   7   1  15         94.06         63.76        21.80 o                         
   8   1  15         22.25         42.09        19.79 o                         
   9   1  15          3.01         40.32        27.71 o                         
 -10   2  15          4.84         29.05        29.67 o                         
  -9   2  15         70.55         55.91        19.46 o                         
  -8   2  15          1.79         26.79        21.20 o                         
  -7   2  15          1.20          5.67        15.59 o                         
  -6   2  15         16.64          8.67         7.26 o                         
  -5   2  15         34.36         54.20        10.45 o                         
  -4   2  15          5.03         14.94         7.21 o                         
  -3   2  15          3.91         14.09         6.22 o                         
  -2   2  15        521.09        531.83        28.91 o                         
  -1   2  15         70.88         66.94         9.84 o                         
   0   2  15         20.21         16.32         4.71 o                         
   1   2  15         24.69         30.56         8.21 o                         
   2   2  15         75.91         67.11        13.41 o                         
   3   2  15         10.48          7.58        10.88 o                         
   4   2  15        271.52        269.87        38.16 o                         
   5   2  15        151.77        166.86        39.49 o                         
   6   2  15         41.86          3.68        37.56 o                         
   7   2  15        143.81        223.84        53.09 o                         
   8   2  15        223.03        243.95        57.30 o                         
   9   2  15          2.41         32.27        50.09 o                         
  -9   3  15         40.83         62.12        29.64 o                         
  -8   3  15         66.07        103.69        41.42 o                         
  -7   3  15          0.08          8.39         4.75 o                         
  -6   3  15          4.47          5.44         8.16 o                         
  -5   3  15        104.40        118.27        13.97 o                         
  -4   3  15         15.31         28.23         9.03 o                         
  -3   3  15        137.73        120.41        14.76 o                         
  -2   3  15       1293.24       1335.70        42.96 o                         
  -1   3  15        201.43        193.68        19.15 o                         
   0   3  15        548.53        515.58        32.31 o                         
   1   3  15        158.99        162.29        24.31 o                         
   2   3  15         40.54         26.82         5.03 o                         
   3   3  15        488.23        504.40        45.77 o                         
   4   3  15        399.51        405.90        48.26 o                         
   5   3  15        114.66        149.57        40.51 o                         
   6   3  15         50.41         77.80        33.03 o                         
   7   3  15         37.33        112.02        89.06 o                         
   8   3  15         18.62         49.33        26.48 o                         
   9   3  15          4.47         46.37        26.51 o                         
  -9   4  15          8.48         56.92        29.61 o                         
  -8   4  15          9.11         48.77        32.27 o                         
  -7   4  15          0.74         25.69        22.71 o                         
  -6   4  15         20.51         14.66        19.69 o                         
  -5   4  15         45.68         16.56        15.10 o                         
  -4   4  15          0.04         26.51        12.89 o                         
  -3   4  15          5.24         30.51         8.57 o                         
  -2   4  15          5.26         19.56         7.75 o                         
  -1   4  15         90.02        109.83        15.72 o                         
   0   4  15          1.80          8.85         9.56 o                         
   1   4  15         55.16         51.55        12.52 o                         
   2   4  15         51.77         59.94        16.96 o                         
   3   4  15          0.16         -6.82        10.42 o                         
   4   4  15         29.11         57.81        24.41 o                         
   5   4  15          0.82         56.37        62.05 o                         
   6   4  15         19.00         42.45        23.91 o                         
   7   4  15        318.57        314.85        64.59 o                         
   8   4  15          1.70         39.68        22.15 o                         
  -8   5  15          4.04          7.88        22.03 o                         
  -7   5  15          1.75         17.33        16.74 o                         
  -6   5  15         12.35          3.61         8.33 o                         
  -5   5  15          0.27          2.74        13.04 o                         
  -4   5  15          0.99         11.69         9.85 o                         
  -3   5  15        117.19        163.86        29.05 o                         
  -2   5  15         19.81         21.50        12.11 o                         
  -1   5  15         62.63         81.35        12.36 o                         
   0   5  15        219.98        235.16        22.01 o                         
   1   5  15         30.06         23.40         6.60 o                         
   2   5  15          9.26         23.38        10.35 o                         
   3   5  15        159.47        183.22        29.01 o                         
   4   5  15         97.31         76.39        39.76 o                         
   5   5  15         41.96         41.75        41.99 o                         
   6   5  15          0.48          0.22        30.40 o                         
   7   5  15        196.21        268.79        59.55 o                         
   8   5  15          8.85         48.87        47.82 o                         
  -8   6  15          2.10         10.60        19.48 o                         
  -7   6  15          1.69         12.88        69.06 o                         
  -6   6  15          0.77         12.23        18.64 o                         
  -5   6  15         92.18         83.47        23.06 o                         
  -4   6  15         13.69         50.01        18.63 o                         
  -3   6  15         54.85         39.21        16.19 o                         
  -2   6  15         52.73         37.84         8.01 o                         
  -1   6  15        101.55        106.38        10.22 o                         
   0   6  15         60.52         71.50        12.97 o                         
   1   6  15        100.86         98.17        18.35 o                         
   2   6  15        162.32        164.46        25.84 o                         
   3   6  15        146.63        142.04        32.20 o                         
   4   6  15          5.00         22.37        22.74 o                         
   5   6  15         26.17         41.70        36.56 o                         
   6   6  15          0.00         44.26        26.34 o                         
   7   6  15          6.97         17.12        15.73 o                         
  -7   7  15         13.36         15.93         9.30 o                         
  -6   7  15          9.21          4.23        27.70 o                         
  -5   7  15          3.55        -26.97        29.87 o                         
  -4   7  15        151.80        162.50        39.17 o                         
  -3   7  15         70.76         59.61        24.78 o                         
  -2   7  15         45.74         69.02        17.52 o                         
  -1   7  15         15.55         34.06        15.90 o                         
   0   7  15          1.30         16.44        11.64 o                         
   1   7  15          0.03         12.10         7.92 o                         
   2   7  15        107.62        106.02        25.61 o                         
   3   7  15         22.62         37.63        14.17 o                         
   4   7  15        122.55        162.89        39.37 o                         
   5   7  15          9.30         11.99        13.85 o                         
   6   7  15        174.29        150.20        44.49 o                         
  -6   8  15          7.24         24.68        19.08 o                         
  -5   8  15          2.31         -7.43        51.74 o                         
  -4   8  15          6.11         18.10        25.33 o                         
  -3   8  15         43.03         35.16        28.74 o                         
  -2   8  15         10.44         27.89        19.68 o                         
  -1   8  15          4.31         -2.41        16.68 o                         
   0   8  15        284.52        309.67        46.50 o                         
   1   8  15         18.57          6.91        11.92 o                         
   2   8  15         51.20         63.52        18.69 o                         
   3   8  15         25.34         35.61        17.29 o                         
   4   8  15          0.07         24.83        24.60 o                         
   5   8  15         17.49         34.20        17.68 o                         
  -4   9  15         12.03          7.97        29.56 o                         
  -3   9  15          5.55          6.57        31.13 o                         
  -2   9  15          0.35         49.25        21.26 o                         
  -1   9  15          2.01          5.64         7.43 o                         
   0   9  15          7.57          8.65        12.25 o                         
   1   9  15         47.48         11.56        21.16 o                         
   2   9  15         13.85         42.41        24.68 o                         
   3   9  15         12.22          5.61        15.63 o                         
  -9   0  16         94.55        176.42        46.28 o                         
  -8   0  16         38.31         53.69        16.64 o                         
  -7   0  16          3.21         27.05        21.80 o                         
  -6   0  16        390.56        412.74        40.38 o                         
  -5   0  16         40.58         38.47        13.00 o                         
  -4   0  16        136.54        157.62        27.89 o                         
  -3   0  16        484.52        528.89        45.14 o                         
  -2   0  16          2.41          6.56         8.57 o                         
  -1   0  16        348.18        356.18        34.98 o                         
   0   0  16         47.72         45.75        14.25 o                         
   1   0  16        148.93        163.33        33.76 o                         
   2   0  16        120.32        130.81        24.78 o                         
   3   0  16        765.60        784.07        68.89 o                         
   4   0  16        228.67        266.43        39.80 o                         
   5   0  16        106.50        140.90        28.71 o                         
   6   0  16         67.34         73.25        23.20 o                         
   7   0  16         86.23         67.82        32.32 o                         
   8   0  16        196.00        140.49        52.80 o                         
   9   0  16         71.15         77.16        38.51 o                         
  -9   1  16          0.34         12.02        17.61 o                         
  -8   1  16          6.25         36.19        18.84 o                         
  -7   1  16          0.08         11.60         9.52 o                         
  -6   1  16        152.55        166.44        22.24 o                         
  -5   1  16         17.93         10.99         8.46 o                         
  -4   1  16        108.52        104.63        18.45 o                         
  -3   1  16        226.78        230.68        22.69 o                         
  -2   1  16        670.13        629.82        36.04 o                         
  -1   1  16         46.03         37.41         8.76 o                         
   0   1  16         14.11         29.65         8.73 o                         
   1   1  16          8.70         13.23         8.15 o                         
   2   1  16        119.41        143.99        19.98 o                         
   3   1  16        138.56        115.67        18.85 o                         
   4   1  16         63.86         35.11        14.43 o                         
   5   1  16          2.30         -3.95         7.09 o                         
   6   1  16        213.82        210.26        24.27 o                         
   7   1  16          6.39         -8.77        19.29 o                         
   8   1  16          9.38         27.75        26.92 o                         
   9   1  16         31.31        -15.78        25.81 o                         
  -9   2  16          1.21         33.85        18.32 o                         
  -8   2  16         17.68         11.40        38.63 o                         
  -7   2  16          3.27         14.51         6.23 o                         
  -6   2  16        149.47        157.29        20.11 o                         
  -5   2  16          0.24         10.74         7.10 o                         
  -4   2  16        100.71         92.72        14.83 o                         
  -3   2  16        462.79        447.73        29.40 o                         
  -2   2  16        232.80        237.33        20.95 o                         
  -1   2  16        124.90        130.23        14.86 o                         
   0   2  16         46.69         63.78        14.86 o                         
   1   2  16          0.02         10.32         4.20 o                         
   2   2  16        223.15        225.52        22.50 o                         
   3   2  16         50.76         60.58        10.28 o                         
   4   2  16          0.00        -11.01        12.70 o                         
   5   2  16          0.97          1.69         6.36 o                         
   6   2  16         27.18          1.69        10.69 o                         
   7   2  16          0.13         -0.70        59.32 o                         
   8   2  16          0.76         43.25        18.81 o                         
   9   2  16         27.51         31.14         8.78 o                         
  -9   3  16         10.66         68.87        33.73 o                         
  -8   3  16        157.13        166.81        55.15 o                         
  -7   3  16          1.40          4.76        16.21 o                         
  -6   3  16         10.85         13.32         7.62 o                         
  -5   3  16         35.23         57.95         9.91 o                         
  -4   3  16        104.92        107.43        13.88 o                         
  -3   3  16          1.37         -3.43         6.67 o                         
  -2   3  16          9.38         12.93         6.64 o                         
  -1   3  16         12.56         13.71         9.77 o                         
   0   3  16        328.78        334.94        27.17 o                         
   1   3  16        110.20        117.01        21.14 o                         
   2   3  16        152.83        186.93        27.95 o                         
   3   3  16        102.97         79.53        19.58 o                         
   4   3  16          7.77         -1.92        11.19 o                         
   5   3  16         16.49          0.32        23.87 o                         
   6   3  16          3.47         32.98        20.09 o                         
   7   3  16         18.04         22.51        17.59 o                         
   8   3  16         65.70        123.20        45.52 o                         
  -8   4  16         11.82         18.06        25.48 o                         
  -7   4  16         21.27         57.96        25.91 o                         
  -6   4  16          0.80        -14.96        14.96 o                         
  -5   4  16          1.78         -1.27        11.68 o                         
  -4   4  16        160.83        129.95        15.30 o                         
  -3   4  16         22.06         44.04         7.75 o                         
  -2   4  16          0.02          8.13        12.41 o                         
  -1   4  16        155.31        156.75        18.87 o                         
   0   4  16          1.77          3.54        13.35 o                         
   1   4  16        257.07        270.75        32.08 o                         
   2   4  16          5.97         -5.75        13.01 o                         
   3   4  16         60.09         69.10        16.37 o                         
   4   4  16        620.84        644.96        64.97 o                         
   5   4  16         69.18         43.72        16.65 o                         
   6   4  16         35.15         44.14        33.35 o                         
   7   4  16        231.91        240.23        58.82 o                         
   8   4  16          3.23         32.95        25.14 o                         
  -8   5  16         33.94          6.11        60.27 o                         
  -7   5  16          8.20          3.65        17.94 o                         
  -6   5  16          0.10        -13.75        17.21 o                         
  -5   5  16         12.36         -0.92        16.14 o                         
  -4   5  16          4.06          9.36        15.45 o                         
  -3   5  16        119.24        129.15        29.39 o                         
  -2   5  16         35.21         68.32        14.05 o                         
  -1   5  16         10.31         23.42         8.74 o                         
   0   5  16        292.15        264.52        26.81 o                         
   1   5  16          0.40         17.80        13.95 o                         
   2   5  16          3.21         12.77        10.02 o                         
   3   5  16         18.11         22.89        10.42 o                         
   4   5  16        276.65        292.64        46.26 o                         
   5   5  16        348.86        394.25        65.81 o                         
   6   5  16        106.51        144.58        40.60 o                         
   7   5  16         17.92         45.63        28.62 o                         
  -7   6  16         13.69         33.21        26.88 o                         
  -6   6  16          3.61         28.25        25.76 o                         
  -5   6  16        133.30        121.12        36.21 o                         
  -4   6  16        306.58        335.50        54.09 o                         
  -3   6  16          1.41         25.02        17.00 o                         
  -2   6  16         12.70          3.66        18.47 o                         
  -1   6  16        101.63         91.89        19.86 o                         
   0   6  16          0.05         11.80         8.97 o                         
   1   6  16          8.03         31.39         9.00 o                         
   2   6  16         64.13         73.76        17.28 o                         
   3   6  16         25.53          5.70         8.52 o                         
   4   6  16         27.27         33.39        17.69 o                         
   5   6  16          9.67         21.36        37.89 o                         
   6   6  16        122.15        189.23        49.44 o                         
   7   6  16          3.16         13.22        57.91 o                         
  -6   7  16         32.24         33.08        67.21 o                         
  -5   7  16         74.41         56.38        61.54 o                         
  -4   7  16          5.33         16.76        18.32 o                         
  -3   7  16         73.98         82.73        33.59 o                         
  -2   7  16         55.08         16.17         9.65 o                         
  -1   7  16          6.93         13.64        21.57 o                         
   0   7  16          5.50          8.46         7.40 o                         
   1   7  16         20.13         23.25        12.77 o                         
   2   7  16         25.41         34.24        29.74 o                         
   3   7  16          0.01         18.55        16.61 o                         
   4   7  16         91.16        108.09        30.87 o                         
   5   7  16          5.53         54.28        30.32 o                         
   6   7  16          2.22          7.29        15.59 o                         
  -5   8  16          9.40         33.99        20.93 o                         
  -4   8  16         13.24          8.57        24.52 o                         
  -3   8  16          0.79        -10.81        10.87 o                         
  -2   8  16         22.41         18.64        17.07 o                         
  -1   8  16         30.78         22.07        26.16 o                         
   0   8  16         20.53         29.16        13.50 o                         
   1   8  16         14.03         34.66        22.41 o                         
   2   8  16         83.13        107.51        31.35 o                         
   3   8  16         52.82         65.40        22.26 o                         
   4   8  16          1.87         46.59        20.86 o                         
  -2   9  16         57.59         34.33        24.51 o                         
  -1   9  16         28.64         36.44        25.81 o                         
   0   9  16         22.04         14.77        21.23 o                         
   1   9  16          0.82         19.75        20.33 o                         
   2   9  16          0.17         -3.69         8.07 o                         
  -9   1  17          0.26         16.28        15.54 o                         
  -8   1  17          6.58         21.51        12.02 o                         
  -7   1  17         12.44         40.99        11.71 o                         
  -6   1  17        236.51        266.08        30.84 o                         
  -5   1  17          1.76          5.50         6.38 o                         
  -4   1  17         12.54         34.77        14.00 o                         
  -3   1  17         48.50         29.00        11.59 o                         
  -2   1  17         90.60         70.02        11.81 o                         
  -1   1  17          1.39         17.11         6.88 o                         
   0   1  17         87.64        100.84        15.15 o                         
   1   1  17         83.20        101.11        16.88 o                         
   2   1  17        124.19        147.94        20.23 o                         
   3   1  17         39.53         46.09        21.89 o                         
   4   1  17          0.01          0.27         9.68 o                         
   5   1  17         30.77         26.14         7.32 o                         
   6   1  17         20.50          6.76        26.37 o                         
   7   1  17         16.00         48.52        22.46 o                         
   8   1  17        125.17        102.55        42.07 o                         
  -9   2  17         23.06          9.03        12.40 o                         
  -8   2  17          1.46         -9.74        19.64 o                         
  -7   2  17         73.28         90.24        24.13 o                         
  -6   2  17         12.36         -5.63        16.54 o                         
  -5   2  17         30.66         13.61         8.57 o                         
  -4   2  17         13.45         25.88        13.12 o                         
  -3   2  17         17.16         27.32         8.15 o                         
  -2   2  17          0.54          9.58         8.32 o                         
  -1   2  17        301.15        357.11        30.80 o                         
   0   2  17         47.21         47.26         8.79 o                         
   1   2  17         57.69         39.97        10.27 o                         
   2   2  17         22.13         28.64         8.28 o                         
   3   2  17        289.24        229.11        21.84 o                         
   4   2  17         17.54         -0.07        12.24 o                         
   5   2  17         34.36         21.47        18.42 o                         
   6   2  17        110.29        109.01        24.40 o                         
   7   2  17         30.36         38.41        24.38 o                         
   8   2  17          2.21         43.13        34.39 o                         
  -8   3  17         12.00         38.01        26.00 o                         
  -7   3  17         24.14         20.22        12.17 o                         
  -6   3  17         85.02         84.92        18.65 o                         
  -5   3  17         16.44         24.82        15.47 o                         
  -4   3  17         71.98         62.08        12.28 o                         
  -3   3  17         13.30         20.31         4.59 o                         
  -2   3  17          8.82         53.05        17.06 o                         
  -1   3  17         10.66         17.76         5.72 o                         
   0   3  17        373.37        367.89        30.78 o                         
   1   3  17          2.05          7.58         7.90 o                         
   2   3  17         35.02         33.65        10.46 o                         
   3   3  17         41.32         16.76         6.24 o                         
   4   3  17         19.74          5.31        12.18 o                         
   5   3  17         71.33         71.31        19.14 o                         
   6   3  17        142.62        206.42        51.66 o                         
   7   3  17         53.72         89.15        38.93 o                         
   8   3  17         39.64         66.80        37.22 o                         
  -8   4  17          2.26         77.15        59.06 o                         
  -7   4  17         15.79        -11.10        20.58 o                         
  -6   4  17          0.32         -2.14        11.62 o                         
  -5   4  17          6.94         -1.75        18.91 o                         
  -4   4  17         17.70         66.06        16.18 o                         
  -3   4  17         30.53         32.68         8.50 o                         
  -2   4  17        167.39        217.59        30.68 o                         
  -1   4  17         19.44          4.34         7.64 o                         
   0   4  17         14.31         16.88         9.97 o                         
   1   4  17         26.72         17.01         5.83 o                         
   2   4  17         58.39         44.13        19.12 o                         
   3   4  17         11.72          0.51        12.96 o                         
   4   4  17        123.36        105.18        25.25 o                         
   5   4  17        236.02        230.72        40.37 o                         
   6   4  17        104.01        105.63        34.88 o                         
   7   4  17         34.01         -0.16        23.24 o                         
  -7   5  17          1.19        -16.67        27.55 o                         
  -6   5  17          1.33        -25.21        38.59 o                         
  -5   5  17          0.94         11.70        32.91 o                         
  -4   5  17          0.01         20.93        36.66 o                         
  -3   5  17         37.80         56.21        20.72 o                         
  -2   5  17         28.70         36.47        16.63 o                         
  -1   5  17          0.21        136.44       111.77 o                         
   0   5  17          1.28         15.30         8.60 o                         
   1   5  17         42.35         79.40        17.86 o                         
   2   5  17          0.56         -1.16        11.33 o                         
   3   5  17          4.35         11.02        11.24 o                         
   4   5  17        223.59        214.16        40.84 o                         
   5   5  17          9.80        -14.43        14.43 o                         
   6   5  17         13.14         36.19        29.68 o                         
   7   5  17         18.10         51.94        30.16 o                         
  -6   6  17         36.82         79.38        35.37 o                         
  -5   6  17         63.55         15.63        21.58 o                         
  -4   6  17          1.54         32.29        16.09 o                         
  -3   6  17         25.47         21.96        20.58 o                         
  -2   6  17          1.18          7.17         7.45 o                         
  -1   6  17         52.31         39.19        24.18 o                         
   0   6  17         50.69         52.19        15.01 o                         
   1   6  17          0.28         22.50        22.07 o                         
   2   6  17        117.84         97.34        27.38 o                         
   3   6  17          2.40          6.96         9.36 o                         
   4   6  17         43.81         40.47        21.28 o                         
   5   6  17         40.94         31.39        19.55 o                         
   6   6  17          4.94         27.52        20.96 o                         
  -5   7  17         26.88         12.88        11.02 o                         
  -4   7  17         57.74         65.98        28.50 o                         
  -3   7  17         29.54         77.40        33.13 o                         
  -2   7  17         20.55         20.30        14.67 o                         
  -1   7  17         17.07         44.86        27.31 o                         
   0   7  17         53.13         84.11        24.78 o                         
   1   7  17          0.72         14.71        19.15 o                         
   2   7  17         11.21          1.22         9.27 o                         
   3   7  17         17.68         12.75        19.70 o                         
   4   7  17          9.78         14.79        17.52 o                         
   5   7  17         98.68        162.26        45.64 o                         
  -4   8  17         45.02         59.39        22.78 o                         
  -3   8  17          0.38         26.47        20.70 o                         
  -2   8  17          4.09          6.85        22.98 o                         
  -1   8  17         14.64         23.88        14.24 o                         
   0   8  17          1.31         25.02        16.39 o                         
   1   8  17          8.14         13.47        18.43 o                         
   2   8  17         14.98         18.75        22.10 o                         
   3   8  17          0.07        -10.69        18.60 o                         
  -8   0  18         19.35         72.11        45.34 o                         
  -7   0  18         59.24        121.21        29.56 o                         
  -6   0  18         13.32         15.19        13.54 o                         
  -5   0  18         13.77         32.16        12.61 o                         
  -4   0  18          6.90         33.82        20.10 o                         
  -3   0  18         39.21         44.30        13.94 o                         
  -2   0  18         62.45         41.58        13.17 o                         
  -1   0  18        157.41        144.93        27.74 o                         
   0   0  18         85.76         99.44        25.65 o                         
   1   0  18          5.51         18.77        20.47 o                         
   2   0  18         10.01          7.17        11.36 o                         
   3   0  18        153.01        144.80        32.30 o                         
   4   0  18          4.63         12.06        14.47 o                         
   5   0  18         52.88         85.12        26.50 o                         
   6   0  18          5.54         62.87        49.09 o                         
   7   0  18        182.71        165.47        61.70 o                         
   8   0  18         84.41         55.56        43.30 o                         
  -8   1  18          0.14          7.15         9.44 o                         
  -7   1  18          0.45         13.10        11.17 o                         
  -6   1  18         65.91        108.68        20.33 o                         
  -5   1  18          1.89          4.18         9.85 o                         
  -4   1  18        236.38        225.72        27.64 o                         
  -3   1  18         10.94         18.51         6.54 o                         
  -2   1  18          3.08          2.63         9.21 o                         
  -1   1  18         10.71         16.13         6.47 o                         
   0   1  18        120.14        101.38        16.95 o                         
   1   1  18          8.77         27.56        11.58 o                         
   2   1  18         92.18         84.75        17.19 o                         
   3   1  18          0.61          0.48         6.98 o                         
   4   1  18         11.11         10.35         9.05 o                         
   5   1  18         16.98         22.35        12.09 o                         
   6   1  18          0.51          4.29         7.90 o                         
   7   1  18          1.90          3.87        60.06 o                         
  -8   2  18          3.32          2.75        14.76 o                         
  -7   2  18          4.32         12.68        15.51 o                         
  -6   2  18         39.13         22.58         9.82 o                         
  -5   2  18          5.98         55.49        18.02 o                         
  -4   2  18          2.25         -7.60        12.23 o                         
  -3   2  18         29.83         39.76        10.37 o                         
  -2   2  18         72.40         93.25        17.69 o                         
  -1   2  18         29.87         38.58         9.21 o                         
   0   2  18         55.07         73.98        16.51 o                         
   1   2  18         13.66         18.33         8.28 o                         
   2   2  18          1.33          2.10         9.00 o                         
   3   2  18         14.74          4.46         8.74 o                         
   4   2  18        121.17        127.17        28.12 o                         
   5   2  18          2.32          8.86         7.83 o                         
   6   2  18          2.06         -2.02        19.78 o                         
   7   2  18         12.02         46.66        19.33 o                         
  -8   3  18          0.12         15.41        15.48 o                         
  -7   3  18          0.05         -8.02         9.67 o                         
  -6   3  18         66.87         40.49        13.91 o                         
  -5   3  18          0.01         14.85        26.74 o                         
  -4   3  18         11.46          8.83        10.78 o                         
  -3   3  18         88.26         80.89        16.80 o                         
  -2   3  18         56.53         47.74        10.27 o                         
  -1   3  18         42.91         46.54         9.61 o                         
   0   3  18         55.71         27.57        16.26 o                         
   1   3  18          6.86         13.72        12.40 o                         
   2   3  18        238.91        258.24        41.08 o                         
   3   3  18         16.24         12.78        12.65 o                         
   4   3  18         46.47         56.12        19.25 o                         
   5   3  18          1.45         18.03        23.77 o                         
   6   3  18         52.03         32.87        12.18 o                         
   7   3  18         16.18         40.32        33.10 o                         
  -7   4  18         38.27         15.59        29.58 o                         
  -6   4  18          0.36         11.27        17.43 o                         
  -5   4  18        125.17        172.85        38.63 o                         
  -4   4  18          4.05          0.34        27.03 o                         
  -3   4  18          2.08         18.18        11.06 o                         
  -2   4  18        161.77        194.36        36.74 o                         
  -1   4  18          8.31          6.79        14.90 o                         
   0   4  18          0.15         -0.67         8.21 o                         
   1   4  18         75.05         73.49        17.24 o                         
   2   4  18         25.59         55.26        20.11 o                         
   3   4  18         88.97         97.41        27.46 o                         
   4   4  18          7.21          7.20         9.02 o                         
   5   4  18          3.50         26.47        12.04 o                         
   6   4  18         45.55         70.83        26.28 o                         
  -6   5  18         14.57         -2.42         7.82 o                         
  -5   5  18          5.11         18.41        21.62 o                         
  -4   5  18         95.26        171.02        40.71 o                         
  -3   5  18         23.22         17.65        17.37 o                         
  -2   5  18        116.59        154.34        39.26 o                         
  -1   5  18         65.95         70.79        17.34 o                         
   0   5  18          0.11          6.50        19.30 o                         
   1   5  18          4.17          4.80        18.53 o                         
   2   5  18        216.54        230.51        38.23 o                         
   3   5  18          1.83         22.29        13.70 o                         
   4   5  18        133.11        149.08        32.02 o                         
   5   5  18          0.21         23.22        33.12 o                         
   6   5  18         30.75         36.85        27.92 o                         
  -5   6  18          0.59        -18.99        18.99 o                         
  -4   6  18         64.26        134.09        38.23 o                         
  -3   6  18          0.08          7.35        15.63 o                         
  -2   6  18         34.22         11.12        18.13 o                         
  -1   6  18          1.86          6.64         8.54 o                         
   0   6  18         20.22         63.60        26.90 o                         
   1   6  18         26.15         39.78        25.97 o                         
   2   6  18          0.42         40.98        13.28 o                         
   3   6  18          2.11         23.88        10.25 o                         
   4   6  18          3.20          9.26         9.61 o                         
   5   6  18          0.01         -9.60        17.36 o                         
  -4   7  18         28.20         40.93        39.06 o                         
  -3   7  18          0.09         74.58        31.02 o                         
  -2   7  18          6.35          6.32        18.58 o                         
  -1   7  18         11.09         71.52        30.87 o                         
   0   7  18          0.15         -5.73         5.73 o                         
   1   7  18          3.64         16.56        21.85 o                         
   2   7  18         16.57         39.96        23.13 o                         
   3   7  18          0.26         14.44        10.90 o                         
  -1   8  18          2.39         44.12        25.90 o                         
   0   8  18         47.97         70.05        17.05 o                         
   1   8  18          7.32          5.32        23.70 o                         
  -7   1  19          6.60         14.75        10.51 o                         
  -6   1  19         10.13         30.40        10.18 o                         
  -5   1  19          0.36         -8.41         8.41 o                         
  -4   1  19         41.74         61.61        15.69 o                         
  -3   1  19          9.74          0.17        13.85 o                         
  -2   1  19          0.18          3.20        11.03 o                         
  -1   1  19         20.91         21.41         9.28 o                         
   0   1  19          2.77         10.82         6.16 o                         
   1   1  19         11.76         24.34         9.34 o                         
   2   1  19        116.48        124.38        20.76 o                         
   3   1  19         47.61         38.56        11.40 o                         
   4   1  19         47.68         65.81        20.60 o                         
   5   1  19         11.02         17.86         9.76 o                         
   6   1  19          1.53         27.11        18.85 o                         
   7   1  19         14.22         29.78        23.08 o                         
  -7   2  19         20.83         15.40         9.24 o                         
  -6   2  19         41.66         44.22        13.82 o                         
  -5   2  19         57.62         71.42        16.37 o                         
  -4   2  19         34.09         17.39        13.21 o                         
  -3   2  19         10.15         12.24        10.75 o                         
  -2   2  19         78.55         71.40        15.18 o                         
  -1   2  19         49.31         42.68        11.80 o                         
   0   2  19          1.03          8.08        10.12 o                         
   1   2  19          0.01         14.48         7.50 o                         
   2   2  19         57.35         80.69        15.76 o                         
   3   2  19         37.43         31.43        23.45 o                         
   4   2  19        100.68        137.00        31.99 o                         
   5   2  19          5.35         22.28        14.18 o                         
   6   2  19         24.70         33.31        15.46 o                         
   7   2  19          3.30         -7.71        34.52 o                         
  -7   3  19          5.09        -11.87        11.87 o                         
  -6   3  19         38.23         45.38        11.07 o                         
  -5   3  19         12.44         -5.00        11.79 o                         
  -4   3  19          3.81         19.02        20.26 o                         
  -3   3  19        123.66        155.80        24.41 o                         
  -2   3  19        132.29        117.62        21.43 o                         
  -1   3  19         29.96         31.02         8.82 o                         
   0   3  19          0.01          6.43        11.53 o                         
   1   3  19         13.47         15.89        10.01 o                         
   2   3  19        170.70        200.29        35.74 o                         
   3   3  19          5.02         18.10        16.48 o                         
   4   3  19        277.01        335.69        48.35 o                         
   5   3  19          1.00         -9.31        10.23 o                         
   6   3  19         26.25         15.74        26.65 o                         
  -6   4  19          4.21         29.12        26.30 o                         
  -5   4  19         38.36         97.45        25.95 o                         
  -4   4  19         27.82         54.80        22.45 o                         
  -3   4  19         44.50         46.08        16.89 o                         
  -2   4  19          3.02          8.92        26.72 o                         
  -1   4  19          8.28         16.45         9.38 o                         
   0   4  19          0.26         12.73        15.30 o                         
   1   4  19          3.83          7.26        12.67 o                         
   2   4  19         29.38         93.33        35.98 o                         
   3   4  19         38.73         32.77        13.66 o                         
   4   4  19          1.07         -9.71        19.55 o                         
   5   4  19          1.82          5.14         7.79 o                         
   6   4  19          0.89        -13.50        13.50 o                         
  -5   5  19          9.78         36.01        17.62 o                         
  -4   5  19          1.00         25.07        18.60 o                         
  -3   5  19          2.04         18.39        23.73 o                         
  -2   5  19          7.54         34.40        21.83 o                         
  -1   5  19         10.42          3.59        10.98 o                         
   0   5  19          0.36          3.95         7.75 o                         
   1   5  19          0.35          4.95        10.61 o                         
   2   5  19         10.71         20.50        22.63 o                         
   3   5  19          9.81         45.09        19.76 o                         
   4   5  19          2.81        -11.83        16.36 o                         
   5   5  19         31.62         45.26        16.38 o                         
  -4   6  19          7.43         45.64        24.48 o                         
  -3   6  19          8.61         34.68        22.08 o                         
  -2   6  19          1.15         12.22        15.05 o                         
  -1   6  19          0.31         37.71        19.66 o                         
   0   6  19         11.91         55.88        28.59 o                         
   1   6  19         14.12        -12.64        31.70 o                         
   2   6  19          4.23          1.21        11.69 o                         
   3   6  19        108.07         88.12        26.65 o                         
   4   6  19          0.91         17.19        23.37 o                         
  -2   7  19         48.26         32.56        29.64 o                         
  -1   7  19         40.25         82.71        36.83 o                         
   0   7  19          2.39         14.43        10.59 o                         
   1   7  19         12.30         24.76        24.10 o                         
   2   7  19         42.28         40.52        27.29 o                         
  -7   0  20          7.76         73.17        33.57 o                         
  -6   0  20         58.86         99.98        28.90 o                         
  -5   0  20          2.78         40.13        18.98 o                         
  -4   0  20         20.26         25.95        18.09 o                         
  -3   0  20         45.61         30.79        13.27 o                         
  -2   0  20         16.34         29.71        19.28 o                         
  -1   0  20         26.48         22.54        18.36 o                         
   0   0  20         10.36         24.76        22.92 o                         
   1   0  20          0.65         -1.86        12.97 o                         
   2   0  20        200.13        154.61        36.89 o                         
   3   0  20          4.57         10.87        14.67 o                         
   4   0  20          0.26         -6.41        11.89 o                         
   5   0  20         95.39        156.61        75.61 o                         
   6   0  20          0.70         15.94        39.08 o                         
  -7   1  20         14.84         17.92        17.55 o                         
  -6   1  20          6.79         44.68        16.68 o                         
  -5   1  20         41.92         35.93        11.51 o                         
  -4   1  20          0.13         20.30        12.30 o                         
  -3   1  20          0.96         14.02         8.89 o                         
  -2   1  20         74.39         84.29        19.43 o                         
  -1   1  20          8.15         -2.09        11.35 o                         
   0   1  20         16.37         41.56        13.30 o                         
   1   1  20         13.26         21.97         8.81 o                         
   2   1  20          0.89          5.84         9.29 o                         
   3   1  20          4.41         27.97        20.68 o                         
   4   1  20         12.45         12.70        13.27 o                         
   5   1  20          0.90         15.62        13.91 o                         
   6   1  20         48.48         86.55        38.41 o                         
  -6   2  20          0.79          7.54        15.91 o                         
  -5   2  20          0.53         -7.67        18.87 o                         
  -4   2  20         42.79         34.00        18.45 o                         
  -3   2  20         86.13         72.07        17.06 o                         
  -2   2  20         64.44         44.55        18.01 o                         
  -1   2  20         31.38         34.62        14.76 o                         
   0   2  20          0.34          3.62         9.12 o                         
   1   2  20         23.01          8.30        11.27 o                         
   2   2  20         33.61         44.11        19.07 o                         
   3   2  20          0.11         -9.70         9.91 o                         
   4   2  20          4.80         -6.66        12.00 o                         
   5   2  20          2.42         28.58        11.73 o                         
   6   2  20          0.09         -3.53        14.32 o                         
  -6   3  20          0.35          7.95        13.80 o                         
  -5   3  20          1.02         -8.74        16.25 o                         
  -4   3  20          2.12         15.05        27.63 o                         
  -3   3  20         14.58          9.50         9.06 o                         
  -2   3  20          5.27         17.35        13.11 o                         
  -1   3  20          5.03         12.11        10.95 o                         
   0   3  20         93.53         86.12        22.88 o                         
   1   3  20          0.02          4.33         8.96 o                         
   2   3  20         17.65          9.75        15.11 o                         
   3   3  20        100.91        147.35        30.70 o                         
   4   3  20          3.83         17.61        13.94 o                         
   5   3  20          4.96         17.95         9.08 o                         
  -5   4  20          4.21         51.15        23.69 o                         
  -4   4  20         25.78         68.33        28.40 o                         
  -3   4  20         33.46         62.80        29.25 o                         
  -2   4  20         11.61         33.95        34.65 o                         
  -1   4  20         50.64         57.23        20.10 o                         
   0   4  20          9.76          5.70        12.27 o                         
   1   4  20         21.64         32.88        16.64 o                         
   2   4  20          3.59         14.97        14.87 o                         
   3   4  20        110.04        109.91        27.24 o                         
   4   4  20        206.18        255.28        45.82 o                         
   5   4  20          2.82         -4.94        22.79 o                         
  -4   5  20          2.61         50.65        24.88 o                         
  -3   5  20          5.55         25.68        33.78 o                         
  -2   5  20         98.08        164.07        41.77 o                         
  -1   5  20         22.92         38.83        20.79 o                         
   0   5  20         67.38         66.53        29.61 o                         
   1   5  20         26.19         40.82        17.53 o                         
   2   5  20          2.59          2.50         9.91 o                         
   3   5  20          0.15         22.13        23.12 o                         
   4   5  20        141.93         77.33        34.47 o                         
  -3   6  20          2.19         33.57        27.54 o                         
  -2   6  20          0.02         -3.26        21.78 o                         
  -1   6  20          9.17          3.22        26.09 o                         
   0   6  20          3.57         17.19        20.14 o                         
   1   6  20          1.02         -0.80        37.56 o                         
   2   6  20          2.51         18.95        20.01 o                         
  -6   1  21         32.46         45.97        13.95 o                         
  -5   1  21          3.89         -9.60         9.60 o                         
  -4   1  21          9.30         16.13        12.76 o                         
  -3   1  21          0.19         10.40         6.60 o                         
  -2   1  21         11.08         27.28        11.50 o                         
  -1   1  21          5.35         14.08        12.29 o                         
   0   1  21         33.90         29.39        10.95 o                         
   1   1  21          2.27         18.11        12.91 o                         
   2   1  21         26.31         15.71        13.50 o                         
   3   1  21         23.23         25.57        13.73 o                         
   4   1  21          2.01          7.08        31.66 o                         
   5   1  21          0.14          7.85        22.73 o                         
  -5   2  21          0.07         -9.51        12.05 o                         
  -4   2  21         19.78         36.81        19.84 o                         
  -3   2  21         45.06         42.88        14.71 o                         
  -2   2  21          0.28          8.88        11.36 o                         
  -1   2  21        128.25        166.04        26.69 o                         
   0   2  21          4.43         26.82        12.03 o                         
   1   2  21         29.31         46.90        19.52 o                         
   2   2  21         59.76         99.51        25.58 o                         
   3   2  21         14.03          9.28         8.14 o                         
   4   2  21         41.32         78.60        25.83 o                         
  -5   3  21         48.61         27.85        17.67 o                         
  -4   3  21          2.86         13.04        14.20 o                         
  -3   3  21         70.95         68.15        22.36 o                         
  -2   3  21          8.21         -0.59         9.21 o                         
  -1   3  21          5.91         19.48         8.33 o                         
   0   3  21         47.93         38.23        27.23 o                         
   1   3  21          6.15         12.42        24.93 o                         
   2   3  21         24.46         14.07         8.92 o                         
   3   3  21         13.36         28.02        21.25 o                         
   4   3  21          1.08         13.15        13.17 o                         
  -4   4  21          4.86         33.77        21.84 o                         
  -3   4  21         64.27         51.05        25.63 o                         
  -2   4  21         40.47         54.22        27.71 o                         
  -1   4  21         15.51          8.22        21.46 o                         
   0   4  21         27.89         72.00        31.41 o                         
   1   4  21          8.21         10.19        16.20 o                         
   2   4  21          0.34         23.16        15.35 o                         
   3   4  21         49.99         83.68        24.81 o                         
  -2   5  21         39.19         30.54        28.37 o                         
  -1   5  21          0.09          9.55        25.38 o                         
   0   5  21          6.58         13.03        10.85 o                         
   1   5  21          4.17          7.01        11.08 o                         
   2   5  21          6.89         33.87        23.14 o                         
  -4   0  22          4.17         37.98        26.98 o                         
  -3   0  22          4.00         30.43        23.37 o                         
  -2   0  22          4.50         -9.61        35.07 o                         
  -1   0  22          0.96         -3.64         6.61 o                         
   0   0  22         33.92         15.56        18.86 o                         
   1   0  22          7.51          4.30        17.42 o                         
   2   0  22          0.04        -17.65        32.85 o                         
   3   0  22         64.47         90.98        39.42 o                         
   4   0  22          7.14          7.63        13.39 o                         
  -4   1  22          1.91         -4.53         9.94 o                         
  -3   1  22         52.07         33.30         8.54 o                         
  -2   1  22          0.87         23.65        17.50 o                         
  -1   1  22         35.20         58.40        18.48 o                         
   0   1  22         15.71         16.34        16.04 o                         
   1   1  22         40.93         45.20        19.73 o                         
   2   1  22         68.30         70.58        21.74 o                         
   3   1  22         41.25          2.16        18.97 o                         
  -4   2  22          0.48        -16.01        16.01 o                         
  -3   2  22          0.19          5.24        10.85 o                         
  -2   2  22          0.07          2.49        11.14 o                         
  -1   2  22          0.15          4.80        11.07 o                         
   0   2  22          2.44          0.98        18.90 o                         
   1   2  22          0.99          7.27        15.08 o                         
   2   2  22         12.79         33.47        22.28 o                         
   3   2  22         17.74         22.91        15.08 o                         
  -3   3  22         27.36         38.89        22.76 o                         
  -2   3  22         18.69         -1.48        12.25 o                         
  -1   3  22         18.09          7.48        19.48 o                         
   0   3  22          3.83          9.15        12.59 o                         
   1   3  22          3.63          8.21        16.24 o                         
   2   3  22         16.69         19.90        16.78 o                         
  -1   4  22         12.69         62.29        28.28 o                         
   0   4  22          7.67         24.77        17.97 o                         
   1   4  22         27.73         69.95        30.98 o                         
  -2   1  23          0.17         -9.79        11.45 o                         
  -1   1  23         37.76         63.74        20.47 o                         
   0   1  23          0.21          3.65        12.90 o                         
   1   1  23          2.46         23.34        20.26 o                         
  -1   2  23          0.01         24.50        55.76 o                         
   0   2  23         22.25         49.39        21.16 o                         
                                                                                
