# Supplementary material for: Crystal structure of the tetra­ethyl­ammonium salt of the non-steroidal anti-inflammatory drug nimesulide (polymorph II)
Source: Acta Crystallogr E Crystallogr Commun. 2024 Feb 20;80(Pt 3):314–7. doi: 10.1107/S2056989024001300 (PMC10915663; doi:10.1107/S2056989024001300)
Supplement: Supplementary file 3 [file e-80-00314-Isup3.mol]

1
  --CCDC--011524    3D                              

 61 61  0  0  0  0  0  0  0  0999 V2000
    9.1231    7.3059   13.1486 N      0
    7.7258    7.0938   12.6231 C      0
    7.7793    6.8705   11.6811 H      0
    7.2364    7.9279   12.6999 H      0
    6.9367    5.9924   13.3472 C      0
    6.1105    5.8343   12.8836 H      0
    6.7512    6.2694   14.2466 H      0
    7.4549    5.1842   13.3608 H      0
    9.1110    7.6246   14.6266 C      0
   10.0252    7.7762   14.9145 H      0
    8.7807    6.8483   15.1045 H      0
    8.2790    8.8239   15.0307 C      0
    8.3677    8.9722   15.9751 H      0
    7.3570    8.6605   14.8180 H      0
    8.5837    9.6005   14.5552 H      0
    9.6967    8.4772   12.3669 C      0
    9.6258    8.2758   11.4206 H      0
    9.1477    9.2572   12.5400 H      0
   11.1308    8.8314   12.6682 C      0
   11.3539    9.6593   12.2376 H      0
   11.7078    8.1357   12.3437 H      0
   11.2449    8.9235   13.6176 H      0
    9.9773    6.0667   12.9846 C      0
   10.8463    6.2392   13.3802 H      0
    9.5680    5.3440   13.4850 H      0
   10.1839    5.6059   11.5639 C      0
   10.6987    4.7947   11.5624 H      0
   10.6542    6.2832   11.0724 H      0
    9.3321    5.4444   11.1524 H      0
    6.0504    1.1391   12.3512 C      0
    4.9918    0.1852   12.3483 C      0
    3.7409    0.4963   11.9030 C      0
    3.0740   -0.1522   11.8915 H      0
    3.4667    1.7861   11.4667 C      0
    4.4388    2.7615   11.5195 C      0
    4.2389    3.6319   11.2595 H      0
    5.6989    2.4493   11.9552 C      0
    6.3426    3.1189   11.9912 H      0
    7.2777    0.6880   12.7416 N      0
    8.5893    1.5692   12.6307 S      0
    9.6310    0.8396   13.3058 O      0
    8.4476    2.9430   13.0627 O      0
    9.0161    1.6181   10.9288 C      0
    9.8502    2.0802   10.8211 H      0
    8.3296    2.0774   10.4398 H      0
    9.1013    0.7217   10.5947 H      0
    5.3197   -1.0546   12.8666 O      0
    4.5135   -2.1564   12.5522 C      0
    4.4476   -2.6226   11.2734 C      0
    4.8722   -2.1704   10.5805 H      0
    3.7341   -3.7854   11.0279 C      0
    3.6803   -4.1176   10.1608 H      0
    3.1101   -4.4486   12.0441 C      0
    2.6299   -5.2264   11.8700 H      0
    3.1949   -3.9630   13.3158 C      0
    2.7776   -4.4178   14.0116 H      0
    3.8947   -2.8035   13.5790 C      0
    3.9422   -2.4684   14.4451 H      0
    2.1604    2.0940   10.9584 N      0
    1.3220    1.1993   10.8638 O      0
    1.9076    3.2535   10.6134 O      0
  1  2  1
  1  9  1
  1 16  1
  1 23  1
  2  3  1
  2  4  1
  2  5  1
  5  6  1
  5  7  1
  5  8  1
  9 10  1
  9 11  1
  9 12  1
 12 13  1
 12 14  1
 12 15  1
 16 17  1
 16 18  1
 16 19  1
 19 20  1
 19 21  1
 19 22  1
 23 24  1
 23 25  1
 23 26  1
 26 27  1
 26 28  1
 26 29  1
 30 31  1
 30 37  1
 30 39  1
 31 32  1
 31 47  1
 32 33  1
 32 34  1
 34 35  1
 34 59  1
 35 36  1
 35 37  1
 37 38  1
 39 40  1
 40 41  1
 40 42  1
 40 43  1
 43 44  1
 43 45  1
 43 46  1
 47 48  1
 48 49  1
 48 57  1
 49 50  1
 49 51  1
 51 52  1
 51 53  1
 53 54  1
 53 55  1
 55 56  1
 55 57  1
 57 58  1
 59 60  1
 59 61  1
M  END
$$$$
